# Supplementary material for: Sedimentary ancient DNA reveals a threat of warming-induced alpine habitat loss to Tibetan Plateau plant diversity
Source: Nat Commun. 2021 May 20;12:2995. doi: 10.1038/s41467-021-22986-4 (PMC8137883; doi:10.1038/s41467-021-22986-4)
Supplement: Supplementary file 4 — Supplementary Data 1-3 [file 41467_2021_22986_MOESM4_ESM.zip]

Archive with 12 entries (11 files):
- NCOMMS-20-05048C-SupplementaryData/
- __MACOSX/._NCOMMS-20-05048C-SupplementaryData
- NCOMMS-20-05048C-SupplementaryData/.DS_Store
- __MACOSX/NCOMMS-20-05048C-SupplementaryData/._.DS_Store
- NCOMMS-20-05048C-SupplementaryData/~$2-1-SI-Data1-bestid1-Reads.xlsx
- __MACOSX/NCOMMS-20-05048C-SupplementaryData/._~$2-1-SI-Data1-bestid1-Reads.xlsx
- NCOMMS-20-05048C-SupplementaryData/03-Supplementary-Data3-MutipleData.xlsx
- __MACOSX/NCOMMS-20-05048C-SupplementaryData/._03-Supplementary-Data3-MutipleData.xlsx
- NCOMMS-20-05048C-SupplementaryData/02-Supplementary-Data2-bestid095-Reads.xlsx
- __MACOSX/NCOMMS-20-05048C-SupplementaryData/._02-Supplementary-Data2-bestid095-Reads.xlsx
- NCOMMS-20-05048C-SupplementaryData/01-Supplementary-Data1-bestid1-Reads.xlsx
- __MACOSX/NCOMMS-20-05048C-SupplementaryData/._01-Supplementary-Data1-bestid1-Reads.xlsx
