# Supplementary material for: Sedimentary ancient DNA reveals a threat of warming-induced alpine habitat loss to Tibetan Plateau plant diversity
Source: Nat Commun. 2021 May 20;12:2995. doi: 10.1038/s41467-021-22986-4 (PMC8137883; doi:10.1038/s41467-021-22986-4)
Supplement: Supplementary file 4 — Supplementary Data 1-3 [file 41467_2021_22986_MOESM4_ESM.zip › NCOMMS-20-05048C-SupplementaryData/03-Supplementary-Data3-MutipleData.xlsx]

## Sheet: 03-Supplementary-Data3-MutipleD
age	sRichness	sPolygona	sRanuncula	sAstera	sOroban	sSaxigra	temperature	sMgCa	ice_rate	Ta90	Aa90	Fa90	sH_GAM_2
17721.5	38.7891	1.94931	1.00015	7.48949	4.72246	1.76345	-2.80562	0.366149	0	17.895	17.895	0	0
17657.9	40.0206	1.9343	1.07576	7.37249	4.66942	1.86104	-2.8163	0.386483	-0.000391062	17.5824	17.5824	0	0
17412.2	43.9596	1.88483	1.3401	6.9492	4.48438	2.1739	-2.85964	0.463086	-0.000523122	16.4292	16.4292	0	0
17339.5	44.863	1.87068	1.40727	6.82826	4.4326	2.2461	-2.88628	0.485213	-0.000697757	16.1159	16.1159	0	0
17248.3	45.8166	1.85181	1.48251	6.67638	4.36747	2.3228	-2.89691	0.512637	-0.000268365	15.7228	15.7228	0	0
17139	46.6152	1.8286	1.55946	6.49637	4.29084	2.38886	-2.86159	0.54501	0.000789423	15.2519	15.2519	0	0
17025.7	47.0185	1.80585	1.62614	6.31603	4.21591	2.42566	-2.80491	0.57805	0.00130538	14.7635	14.7635	0	0
16626	45.9427	1.74134	1.77628	5.74121	3.99468	2.36462	-2.71989	0.690459	0.00480605	18.4456	18.4456	0	0
16304.5	43.7022	1.71464	1.83389	5.36201	3.87428	2.20121	-2.61343	0.776703	0.0224682	23.9646	23.9646	0	0
16090.4	41.6642	1.70545	1.8172	5.14082	3.81488	2.03568	-2.52826	0.832128	0.0387142	28.6077	28.6077	0	0
15924.7	39.7095	1.70147	1.76584	4.98348	3.77811	1.87191	-2.45444	0.873806	0.042838	32.8735	32.8735	0	0
15801.9	38.2905	1.70346	1.72328	4.8821	3.76152	1.75396	-2.40283	0.903955	0.0361896	36.6322	36.6322	0	0
15636.1	36.7108	1.71669	1.6807	4.7749	3.76021	1.62804	-2.34293	0.94358	0.0368491	41.7039	41.7039	0	0
15488.9	35.9052	1.7304	1.60871	4.68995	3.76501	1.5545	-2.28766	0.977712	0.029508	46.4996	46.4996	0	0
15350.7	35.0939	1.73969	1.48431	4.60704	3.76555	1.48851	-2.23731	1.00879	0.0303957	54.3569	54.3569	0	0
15277.1	34.3589	1.74566	1.41121	4.56707	3.76857	1.44402	-2.21751	1.02496	0.0242641	58.5424	58.5424	0	0
15120.9	32.4427	1.76645	1.27728	4.50473	3.79146	1.33423	-2.17835	1.05833	0.0233981	67.4269	67.4269	0	0
14992.2	31.1909	1.79758	1.22537	4.48913	3.83726	1.25902	-2.11506	1.08483	0.041721	75.073	74.8529	0.21996	0
14725.3	29.1324	1.8243	1.19345	4.40485	3.92763	1.14611	-1.80258	1.13759	0.124624	101.459	93.7165	7.74288	0
14596.6	28.2036	1.81794	1.18913	4.33578	3.96332	1.10404	-1.56564	1.16209	0.153551	114.184	102.813	11.3707	0
14454.4	27.4987	1.81715	1.20881	4.27849	4.01613	1.07535	-1.31819	1.18842	0.0510433	124.143	109.375	14.7683	0
14181.6	27.9036	1.89583	1.3661	4.34511	4.21415	1.09772	-1.04657	1.23649	0.0123736	126.578	107.78	18.798	0
14093.6	28.5054	1.95897	1.46911	4.44718	4.32927	1.12929	-1.02079	1.2513	0.00238388	127.364	107.265	20.0991	0
13777.1	31.5381	2.32088	2.08201	5.11657	5.00304	1.29174	-0.90522	1.30143	0.00110938	128.199	105.739	22.4597	0
13466.9	39.8221	2.76885	2.85594	5.99877	5.81036	1.59327	-0.85208	1.34553	0	128.199	104.9	23.2985	0
13262.4	46.9959	3.04395	3.33639	6.55524	6.26549	1.85792	-0.96346	1.37165	-0.000853986	128.199	107.232	20.9663	0
13029.2	53.7752	3.27657	3.74793	7.0371	6.57338	2.1377	-1.1604	1.39837	-0.00659501	128.199	109.892	18.3071	0
12600.6	63.9978	3.71637	4.42483	8.02813	6.94787	2.73378	-1.42186	1.43807	-0.00972936	127.079	111.17	15.9098	0
12409.5	68.295	3.94223	4.7356	8.55507	7.12011	3.01776	-1.30065	1.45188	0.0124187	127.051	110.654	16.3971	0
12169.5	72.4594	4.18915	5.05473	9.13841	7.27463	3.29353	-1.12903	1.46608	0.00875652	127.724	108.655	19.0686	0
11931.9	74.3677	4.33946	5.22477	9.49875	7.30297	3.39489	-0.98484	1.47687	0.00488827	128.199	104.783	23.4155	0
11691.8	73.4145	4.39379	5.21965	9.67156	7.16585	3.30734	-0.70169	1.48469	0.00102858	128.199	96.1115	32.0872	0
11404.8	71.3675	4.39233	5.04443	9.79525	6.8303	3.12734	-0.25686	1.49028	0	128.199	84.9156	43.2831	0
11209.9	69.6871	4.36283	4.85403	9.83592	6.53503	2.94332	-0.1099	1.49192	0	128.199	76.188	52.0107	0
10820.2	62.2803	4.27191	4.39778	9.83626	5.89467	2.2699	0.26	1.4905	0	128.199	57.0406	71.1581	0
10285.7	52.4023	4.18162	3.8811	9.72791	5.22574	1.36003	0.66	1.47981	0	128.199	31.6437	96.555	0
9694.32	46.8415	3.99575	3.48024	8.97	4.44966	0.703365	1.02784	1.44424	0	128.199	14.983	113.216	0
9279.93	43.6224	3.78504	3.19581	8.12452	3.78239	0.297879	0.87496	1.40216	0	128.199	13.6552	114.544	0
9031.74	42.0612	3.683	3.04774	7.69342	3.47148	0.113154	0.86	1.37284	0	128.199	16.4214	111.777	0
8783.54	40.8288	3.62947	2.92925	7.42719	3.30183	-0.00812667	0.92323	1.34189	0	128.199	17.6518	110.547	0
8179.97	37.8671	3.6286	2.70846	7.09851	3.38118	0.036273	0.83	1.26704	0	128.199	15.8968	112.302	0
7905.36	37.1078	3.64971	2.63277	6.98408	3.5315	0.0790738	0.96232	1.23668	0	128.199	13.5711	114.628	0
7558.82	36.939	3.68098	2.57135	6.87647	3.74236	0.0589945	1.03882	1.20507	0	128.199	11.0335	117.165	0
7370.85	37.055	3.6956	2.55765	6.83697	3.84169	0.0473606	0.95958	1.19209	0	128.199	9.98361	118.215	0
7226.2	37.2575	3.70393	2.55798	6.81629	3.90091	0.0512853	1.0319	1.18451	0	128.199	9.28998	118.909	0
6919.88	38.4299	3.71893	2.58335	6.83015	4.02732	0.0707301	1.10494	1.17117	0	128.199	9.49554	118.703	0
6795.34	39.0828	3.72635	2.60076	6.85017	4.08645	0.0791556	0.99534	1.16595	0	128.199	11.5009	116.698	0
6701.74	39.5548	3.73282	2.61612	6.86452	4.13178	0.0876994	0.96587	1.16213	0	128.199	13.0082	115.191	0
6608.14	39.9668	3.74026	2.63322	6.87513	4.1768	0.0991683	0.92907	1.15842	0	128.199	14.5154	113.683	0.01
6530.79	40.437	3.74649	2.65102	6.88551	4.21486	0.115062	0.89039	1.15544	0	128.199	15.761	112.438	0.01
6222.69	43.112	3.76576	2.77298	6.99313	4.38756	0.210156	0.86	1.1445	0	128.199	19.2172	108.981	0.01
5473.25	44.1577	3.8069	3.2485	7.46418	4.8862	0.462204	0.71	1.12621	0	128.199	27.6816	100.517	0.01
5236.48	44.4999	3.82871	3.39693	7.59638	5.04582	0.558602	0.72324	1.12362	0	128.199	31.1566	97.0421	0.01
4999.71	45.4	3.85953	3.5198	7.68509	5.1969	0.651206	0.59486	1.12289	0	128.199	34.628	93.5707	0.01
4804.04	46.5243	3.89062	3.63974	7.75696	5.31312	0.732288	0.57	1.12354	0	128.199	34.9894	93.2093	0.02
4684.67	47.2543	3.91078	3.73167	7.81226	5.38233	0.785885	0.57	1.12435	0	128.199	35.2099	92.9888	0.02
4487.04	48.4917	3.94647	3.87834	7.89492	5.49909	0.871404	0.63148	1.12638	0	128.199	35.7936	92.4051	0.02
4330.5	49.4609	3.97699	3.95953	7.92957	5.59755	0.928017	0.63025	1.12858	0	128.199	38.7252	89.4735	0.02
4054.59	51.7306	4.03651	4.0441	7.94557	5.78038	1.01573	0.5123	1.13374	0	128.199	43.8921	84.3066	0.03
3856.96	53.2447	4.08361	4.09128	7.94705	5.9143	1.06563	0.39	1.13842	0	128.199	49.2245	78.9742	0.03
3502.79	55.3564	4.17645	4.16063	7.92709	6.16108	1.14571	0.2	1.14884	0	128.199	59.8965	68.3022	0.04
3076.21	58.0869	4.30088	4.24403	7.86092	6.47114	1.26668	0.17	1.16478	0	128.199	62.1706	66.0281	0.05
2462.82	62.0209	4.49904	4.434	7.67531	6.94497	1.46889	0.24359	1.194	0	128.199	63.9046	64.2941	0.07
2319.19	62.9013	4.54842	4.49518	7.61593	7.06093	1.51887	0.21459	1.20191	0	128.199	64.2629	63.9358	0.07
1852.03	65.6767	4.7197	4.69592	7.38753	7.4489	1.68022	0.12	1.23062	0	128.199	65.6968	62.5018	0.1
1634.11	66.9191	4.80475	4.79378	7.26122	7.63529	1.74747	0.04589	1.24558	0	128.199	66.6359	61.5628	0.11
1087.78	69.862	5.03066	5.06465	6.8838	8.11683	1.86304	-0.00111	1.28749	0	128.199	75.4478	52.7509	0.15
868.322	70.9678	5.12561	5.1873	6.70573	8.31574	1.88471	-0.16916	1.3061	0	128.199	79.9465	48.2522	0.17
731.739	71.6464	5.18575	5.26741	6.58709	8.44115	1.894	-0.16913	1.3182	0	128.199	82.7942	45.4046	0.18
458.572	73.0163	5.30902	5.435	6.3331	8.69592	1.89897	-0.36714	1.34357	0	128.199	89.0815	39.1172	0.21
131.692	74.6331	5.46298	5.64578	6.00252	9.00809	1.88382	-0.82592	1.37602	0	128.199	100.567	27.6314	0.24

## Sheet: readme
smoothed richness: sRichness, sPolygona, sRanuncula, sAstera, sOroban, sSaxigra
temperature: combined tempreature data
sMgCa: smoothed Mg/Ca ratio.
ice_rate: Glacier advance and retreat rates
Ta90: total habitat area (90 m res.)
Aa90: alpine habitat area (90 m res.)
Fa90: forest habitat area (90 m res.)
sH_GAM_2: smoothed human indicators
data collection and processing: detailed in methods
