# Supplementary material for: Sedimentary ancient DNA reveals a threat of warming-induced alpine habitat loss to Tibetan Plateau plant diversity
Source: Nat Commun. 2021 May 20;12:2995. doi: 10.1038/s41467-021-22986-4 (PMC8137883; doi:10.1038/s41467-021-22986-4)
Supplement: Supplementary file 4 — Supplementary Data 1-3 [file 41467_2021_22986_MOESM4_ESM.zip › NCOMMS-20-05048C-SupplementaryData/02-Supplementary-Data2-bestid095-Reads.xlsx]

## Sheet: readme
bestid095_Data: filtered data (>= 95% best identity and >= 2 frequence) and used for taxa richness calculation. The filtering steps are discribed in 'Methods'
Controls_Data: the reads within DNA-isolation blanks and NTCs
PCR_Batches: indicates the PCR products and associated controls for each PCR batch
NTC6: overview of those sequences that were detected in NTC6 (red text) in whole dataset

## Sheet: bestid095
												Age / cal yr BP	17721.5	17721.5	17657.9	17657.9	17412.2	17412.2	17339.5	17339.5	17248.3	17248.3	17139	17139	17025.7	17025.7	16626	16626	16304.5	16304.5	16090.4	16090.4	15924.7	15924.7	15801.9	15801.9	15636.1	15636.1	15488.9	15488.9	15350.7	15350.7	15277.1	15277.1	15120.9	15120.9	14992.2	14992.2	14725.3
No.	sequence	final.name	family_name	scientific_name_by_db.arctborbryo_gh	best_identity.arctborbryo_gh	scientific_name_by_db.g_h_embl127_new_taxon_good	best_identity.g_h_embl127_new_taxon_good	taxid_by_db.arctborbryo_gh	best_match.arctborbryo_gh	taxid_by_db.g_h_embl127_new_taxon_good	best_match.g_h_embl127_new_taxon_good	count	ESL001a	ESL001b	ESL002a	ESL002b	ESL003a	ESL003b	ESL004a	ESL004b	ESL005a	ESL005b	ESL006a	ESL006b	ESL007a	ESL007b	ESL008a	ESL008b	ESL009a	ESL009b	ESL011a	ESL011b	ESL012a	ESL012b	ESL013a	ESL013b	ESL014a	ESL014b	ESL015a	ESL015b	ESL016a	ESL016b	ESL017a	ESL017b	ESL018a	ESL018b	ESL019a	ESL019b	ESL021a
1	atctttattttttgaaaaacaagggtttaaaaaagagaataaaaaag	Amaryllidaceae	Amaryllidaceae	Allium	1	Allium	1	4678	EC_2017_CMP_0729	4678	AB477113	27	0	0	0	0	0	0	0	0	0	0	0	0	0	0	0	0	0	0	0	0	0	0	0	0	0	0	0	0	0	0	0	0	0	0	0	0	0
2	atcctgttttccaaaaacaaacaaaggcccagaaggtgaaaaa	Apiaceae.sequence.type1	Apiaceae	root	NA	Apiaceae	0.954545	4037	NA	4037	FJ475185	103	0	35	0	0	0	0	0	0	0	0	0	0	0	0	0	0	0	0	0	0	0	0	57	0	0	0	0	0	0	0	0	0	0	0	0	0	0
3	atcctatatttccaaaaacaaacaaaggcccagaaggtgaaaaaag	Apiaceae.sequence.type10	Apiaceae	Apiaceae	0.978261	Apioideae	0.978261	241778	2046_CMP_0492	241778	AF444007	587	0	0	0	0	0	0	0	0	0	0	0	0	0	0	0	0	0	0	0	0	0	0	0	0	0	0	0	0	0	0	0	0	0	0	0	0	0
4	atcctatgtttccaaaaacgaacaaaggcccagaaggtgaaaaaag	Apiaceae.sequence.type11	Apiaceae	Apiaceae	0.978261	Apioideae	0.978261	241778	EC_2050_CMP_0750	241778	FJ475190	545	0	0	0	0	0	0	0	0	0	0	0	0	0	0	0	0	0	0	0	0	0	0	0	0	0	0	0	0	0	0	0	0	0	0	0	0	0
5	atcctatgtttccaaaaacaaacaaaggcccaaaaggtgaaaaaag	Apiaceae.sequence.type12	Apiaceae	Apiaceae	0.978261	Apioideae	0.978261	241778	EC_2050_CMP_0750	241778	AY379286	531	0	0	0	0	0	0	0	0	0	0	0	0	0	0	0	0	0	0	0	0	0	0	0	0	0	0	0	0	0	0	0	0	0	0	0	0	0
6	atcctatgtttccaaaaacaaacaaaagcccagaaggtgaaaaaag	Apiaceae.sequence.type13	Apiaceae	Apiaceae	0.978261	Apioideae	0.978261	241778	EC_2050_CMP_0750	241778	FJ475190	515	0	0	0	0	0	0	0	0	0	0	0	0	0	0	352	0	0	0	0	0	0	0	0	0	0	0	0	0	0	0	0	0	0	0	0	0	0
7	atcctatgtttccaaaaacaaacaaaggtccagaaggtgaaaaaag	Apiaceae.sequence.type14	Apiaceae	Apiaceae	0.978261	Apioideae	0.978261	241778	EC_2050_CMP_0750	241778	AY379229	501	0	0	0	0	0	0	0	14	0	0	0	0	0	0	0	0	0	0	0	0	0	0	0	0	0	0	0	0	0	0	0	0	0	0	0	0	0
8	atcctatgtttccaaaaacaaacaaaggcccagaaggtaaaaaaag	Apiaceae.sequence.type15	Apiaceae	Apiaceae	0.978261	Apioideae	0.978261	241778	EC_2050_CMP_0750	241778	FJ475190	463	0	0	0	0	0	0	0	0	0	0	0	0	0	0	0	0	0	0	0	0	0	0	0	0	0	0	0	0	0	0	0	0	0	0	0	0	0
9	atcccatgtttccaaaaacaaacaaaggcccagaaggtgaaaaaag	Apiaceae.sequence.type16	Apiaceae	Apiaceae	0.978261	Apioideae	0.978261	241778	EC_2050_CMP_0750	241778	FJ475190	364	0	0	0	0	0	0	0	0	0	0	0	0	0	0	0	0	0	0	0	0	0	0	0	0	0	0	0	0	0	0	0	0	0	0	0	12	12
10	atcctatgtttctaaaaacaaacaaaggcccagaaggtgaaaaaag	Apiaceae.sequence.type17	Apiaceae	Apiaceae	0.978261	Apioideae	0.978261	241778	EC_2050_CMP_0750	241778	FJ475190	301	0	0	0	0	0	0	0	0	0	0	0	0	0	0	0	0	0	0	0	0	0	0	0	0	0	0	0	0	0	0	0	0	0	0	0	0	0
11	atcctatgtttccaaaaataaacaaaggcccagaaggtgaaaaaag	Apiaceae.sequence.type18	Apiaceae	Apiaceae	0.978261	Apioideae	0.978261	241778	EC_2050_CMP_0750	241778	FJ475190	300	0	0	0	0	0	0	0	0	0	0	0	0	0	0	0	0	0	0	0	0	0	0	0	0	0	0	0	0	0	0	0	0	0	0	0	0	0
12	atcctgttttccaaaaacaaacaaaggcccagaaggtgaaaaaa	Apiaceae.sequence.type19	Apiaceae	Apiaceae	0.954545	Apioideae	0.977273	241778	EC_2043_CMP_0746	241778	FJ475185	240	0	0	0	0	0	98	0	0	0	0	0	0	0	0	0	0	0	0	0	0	0	0	71	0	0	0	0	0	13	0	0	0	0	0	0	0	0
13	atcctgttttccaaaaacaaacaaaggcccagaaggtgaaaaaag	Apiaceae.sequence.type2	Apiaceae	Apiaceae	0.977778	Apioideae	1	241778	2046_CMP_0492	241778	FJ475180	23430	0	0	0	470	0	6736	622	451	0	0	0	0	346	0	0	0	0	0	0	0	0	0	9645	0	37	0	0	0	2311	0	0	0	0	0	0	0	0
14	atcttatgtttccaaaaacaaacaaaggcccagaaggtgaaaaaag	Apiaceae.sequence.type20	Apiaceae	Apiaceae	0.978261	Apioideae	0.978261	241778	EC_2050_CMP_0750	241778	FJ475190	218	0	0	0	0	0	0	0	0	0	0	0	0	0	0	0	0	0	0	0	0	0	0	0	0	0	0	0	0	0	0	0	0	0	0	0	0	0
15	atcctatgttttcaaaaacaaacaaaggcccagaaggtgaaaaaag	Apiaceae.sequence.type21	Apiaceae	Apiaceae	0.978261	Apioideae	0.978261	241778	EC_2050_CMP_0750	241778	FJ475190	188	0	0	0	0	0	0	0	0	0	0	0	0	0	0	0	0	0	0	0	0	0	0	0	0	0	0	0	0	0	0	0	0	0	0	0	0	0
16	atcctgttttccaaaaacaaacaaaggcccagaagatgaaaaag	Apiaceae.sequence.type22	Apiaceae	Apiaceae	0.954545	Apioideae	0.977273	241778	EC_2043_CMP_0746	241778	FJ475185	177	0	0	0	0	0	0	0	0	0	0	0	0	0	0	0	0	0	0	0	0	0	0	0	0	0	0	0	0	0	0	0	0	0	0	0	0	0
17	atcctatttttcgaaaacaaacaaaggcccagaaggtgaaaaaag	Apiaceae.sequence.type23	Apiaceae	Apiaceae	0.955556	Apioideae	0.977778	241778	2046_CMP_0492	241778	KP665028	165	0	0	0	0	0	0	0	0	0	0	0	0	0	0	0	0	0	0	0	0	0	0	0	0	0	0	0	0	0	0	0	0	0	0	0	0	0
18	atcctatgtttccaaaaacaaacaaaggcccagaaggtgaaaaag	Apiaceae.sequence.type24	Apiaceae	Apiaceae	0.978261	Apioideae	0.978261	241778	EC_2050_CMP_0750	241778	FJ475190	128	0	0	0	0	0	0	0	0	0	0	0	0	0	0	0	0	0	0	0	0	0	0	0	0	0	0	0	0	0	0	0	0	0	0	0	12	10
19	atcctatgtttccaaaacaaacaaaggcccagaaggtgaaaaaag	Apiaceae.sequence.type25	Apiaceae	Apiaceae	0.978261	Apioideae	0.978261	241778	EC_2050_CMP_0750	241778	FJ475190	128	0	0	0	0	0	0	0	0	0	0	0	0	0	0	0	0	0	0	0	0	0	0	0	0	0	0	0	0	0	0	0	0	0	0	0	0	0
20	tcctgttttccaaaaacaaacaaaggcccagaaggtgaaaaag	Apiaceae.sequence.type26	Apiaceae	Apiaceae	0.954545	Apioideae	0.977273	241778	EC_2043_CMP_0746	241778	FJ475185	102	0	30	0	0	0	0	0	0	0	0	0	0	0	0	0	0	0	0	0	0	0	0	61	0	0	0	0	0	0	0	0	0	0	0	0	0	0
21	atcctatgtttccaaaaacaaacaaaggcccagaaggtgaaaagag	Apiaceae.sequence.type27	Apiaceae	Apiaceae	0.978261	Apioideae	0.978261	241778	EC_2050_CMP_0750	241778	FJ475190	79	0	0	0	0	0	0	0	11	0	0	0	0	0	0	0	0	0	0	0	0	0	0	0	0	0	0	0	0	0	0	0	0	0	0	0	0	20
22	atcctgttttccaaaaacaaacaaaggcccagaaggcgaaaaaag	Apiaceae.sequence.type28	Apiaceae	Apiaceae	0.977778	Apioideae	0.977778	241778	EC_2073_CMP_0763	241778	FJ475180	53	0	0	0	0	0	36	0	0	0	0	0	0	0	0	0	0	0	0	0	0	0	0	17	0	0	0	0	0	0	0	0	0	0	0	0	0	0
23	atcctatgtttccaaaaacaaacaaaggccaagaaggtgaaaaaag	Apiaceae.sequence.type29	Apiaceae	Apiaceae	0.978261	Apioideae	0.978261	241778	EC_2050_CMP_0750	241778	FJ475190	49	0	0	0	0	0	0	0	0	0	0	0	0	0	0	0	0	0	0	0	0	0	0	0	0	0	0	0	0	0	0	0	0	0	0	0	0	0
24	atcctgttttccaaaaacaaacaaaggcccagaaggtgaaaaag	Apiaceae.sequence.type3	Apiaceae	Apiaceae	0.977273	Apioideae	1	241778	EC_2043_CMP_0746	241778	FJ475185	16409	0	4507	0	112	0	14	0	0	0	0	0	0	0	0	0	0	0	0	0	0	0	0	7816	0	0	0	0	0	0	0	0	0	0	0	0	0	0
25	attctatgtttccaaaaacaaacaaaggcccagaaggtgaaaaaag	Apiaceae.sequence.type30	Apiaceae	Apiaceae	0.978261	Apioideae	0.978261	241778	EC_2050_CMP_0750	241778	FJ475190	49	0	0	0	0	0	0	0	0	0	0	0	0	0	0	0	0	0	0	0	0	0	0	0	0	0	0	0	0	0	0	0	0	0	0	0	0	0
26	atcctatgtttccaaaaacaaacaaaaacccagaaggtgaaaaaag	Apiaceae.sequence.type31	Apiaceae	Apiaceae	0.956522	Apioideae	0.956522	241778	EC_2050_CMP_0750	241778	FJ475190	47	0	0	0	0	0	0	0	0	0	0	0	0	0	0	0	0	0	0	0	0	0	0	0	0	0	0	0	0	0	0	0	0	0	0	0	0	0
27	atcctatgtttccaaaaacaaacaaaggctcagaaggtgaaaaaag	Apiaceae.sequence.type32	Apiaceae	Apiaceae	0.978261	Apioideae	0.978261	241778	EC_2050_CMP_0750	241778	FJ475190	36	0	0	0	0	0	0	0	0	0	0	0	0	0	0	0	0	0	0	0	0	0	0	0	0	0	0	0	0	0	0	0	0	0	0	0	0	0
28	atcctattttccaaaaacaaacaaaggccctgaaggtgaaaaaag	Apiaceae.sequence.type33	Apiaceae	Apiaceae	0.977778	Apioideae	0.977778	241778	2046_CMP_0492	241778	AF444007	36	0	0	0	0	0	0	0	0	0	0	0	0	0	0	0	0	0	0	0	0	0	0	0	0	0	0	0	0	0	0	0	0	0	0	0	0	0
29	atcctgttttccaaaaacaaacaaaggcccagaagatgaaaaaag	Apiaceae.sequence.type34	Apiaceae	Apiaceae	0.955556	Apioideae	0.977778	241778	2046_CMP_0492	241778	FJ475180	36	0	0	0	0	0	0	0	0	0	0	0	0	17	0	0	0	0	0	0	0	0	0	19	0	0	0	0	0	0	0	0	0	0	0	0	0	0
30	atcctgttttccgaaaacaaacaaaggcccagaaggtgaaaaaag	Apiaceae.sequence.type35	Apiaceae	Apiaceae	0.955556	Apioideae	0.977778	241778	2046_CMP_0492	241778	FJ475180	36	0	0	0	0	0	23	0	0	0	0	0	0	0	0	0	0	0	0	0	0	0	0	13	0	0	0	0	0	0	0	0	0	0	0	0	0	0
31	atcctgttttccaaaagcaaacaaaggcccagaaggtgaaaaaag	Apiaceae.sequence.type36	Apiaceae	Apiaceae	0.955556	Apioideae	0.977778	241778	2046_CMP_0492	241778	FJ475180	22	0	0	0	0	0	11	0	0	0	0	0	0	0	0	0	0	0	0	0	0	0	0	11	0	0	0	0	0	0	0	0	0	0	0	0	0	0
32	atcacgttttccaaaaacaaacaaaggcccagaaggtgaaaaaag	Apiaceae.sequence.type37	Apiaceae	root	NA	Apioideae	0.956522	241778	NA	241778	AY379274	170	0	0	0	0	0	108	0	18	0	0	0	0	0	0	0	0	0	0	0	0	0	0	17	0	0	0	0	0	0	0	0	0	0	0	0	0	0
33	atcctatgtttccaaaaacaaacaaaggcccagaaggtgaaaaaag	Apiaceae.sequence.type38	Apiaceae	Selineae	1	Apioideae	1	241778	EC_2050_CMP_0750	241778	FJ475190	131366	0	0	2628	329	0	0	451	906	662	0	0	0	201	44	0	0	316	122	2882	1312	0	937	0	0	0	0	0	0	0	0	0	0	0	0	0	16651	6905
34	atcctgttttccaaaaacaaataaaggcccagaaggtgaaaaag	Apiaceae.sequence.type39	Apiaceae	Apiaceae	0.954545	Apioideae	0.977778	241778	EC_2043_CMP_0746	241778	FJ475218	112	0	0	0	0	0	0	0	0	0	0	0	0	0	0	0	0	0	0	0	0	0	0	0	0	0	0	0	0	0	0	0	0	0	0	0	0	0
35	atcctatgtttccaaaaacaaacaaaggcccagaagatgaaaaaag	Apiaceae.sequence.type4	Apiaceae	Apiaceae	0.978261	Apioideae	0.978261	241778	EC_2050_CMP_0750	241778	FJ475190	2796	0	0	0	0	0	0	0	0	0	0	0	0	0	0	0	0	0	0	0	0	0	0	0	0	0	0	0	0	0	0	0	0	0	0	0	10	14
36	atcctatgtttccaaaaacaaacaaaggcctagaaggtgaaaaaag	Apiaceae.sequence.type40	Apiaceae	Apiaceae	0.978261	Apioideae	0.978261	241778	EC_2050_CMP_0750	241778	FJ475190	42	0	0	0	0	0	0	0	0	0	0	0	0	0	0	0	0	0	0	0	0	0	0	0	0	0	0	0	0	0	0	0	0	0	0	0	13	0
37	atcctattttccaaaaacaaacaaaggcccagaaggtgaaaaaag	Apiaceae.sequence.type5	Apiaceae	Apiaceae	1	Apioideae	1	241778	2046_CMP_0492	241778	AF444007	1929	0	0	88	18	0	44	0	0	0	0	0	0	0	0	0	0	0	0	0	0	1723	0	0	0	0	0	0	0	0	0	0	0	0	0	0	0	0
38	atcctatgtttccaaaaacaaacaaagacccagaaggtgaaaaaag	Apiaceae.sequence.type6	Apiaceae	Apiaceae	0.978261	Apioideae	0.978261	241778	EC_2050_CMP_0750	241778	FJ475190	1447	0	0	0	0	0	0	0	18	0	0	0	0	0	0	0	0	0	0	0	0	0	0	0	0	0	0	0	0	0	0	0	0	0	0	0	12	75
39	tcctatgtttccaaaaacaaacaaaggcccagaaggtgaaaaaag	Apiaceae.sequence.type7	Apiaceae	Apiaceae	0.978261	Apioideae	0.978261	241778	EC_2050_CMP_0750	241778	FJ475190	760	0	0	15	0	0	0	0	0	0	0	0	0	0	0	0	0	0	0	19	0	0	17	0	0	0	0	0	0	0	0	0	0	0	0	0	64	44
40	atcctatgtttccaaaaacaaacaaaggcccagaaagtgaaaaaag	Apiaceae.sequence.type8	Apiaceae	Apiaceae	0.978261	Apioideae	0.978261	241778	EC_2050_CMP_0750	241778	FJ475190	588	0	0	0	0	0	0	57	0	0	0	0	0	0	0	0	0	0	0	0	0	0	0	0	0	0	0	0	0	0	0	0	0	0	0	0	0	0
41	atcctatgtttccaaaaacaaacaaaggcccagaaggtgaaaaaaa	Apiaceae.sequence.type9	Apiaceae	Apiaceae	0.978261	Apioideae	0.978261	241778	EC_2050_CMP_0750	241778	FJ475190	588	0	0	0	0	0	0	0	0	0	0	0	0	0	0	0	0	0	0	0	0	0	0	0	0	0	0	0	0	0	0	0	0	0	0	0	14	0
42	atcacgttttccgaaaacaaacaaaggttcagaaagcgaaaagaaaaaaaaa	Asteraceae.sequence.type1	Asteraceae	Anthemideae	1	Anthemideae	1	102810	GQ245579	102810	AF098856	2342	0	0	0	0	0	0	0	0	13	0	0	16	236	0	0	0	0	22	0	0	0	79	0	0	0	0	0	0	0	0	14	0	0	98	0	21	0
43	atcacgttttccgaaaacaaacaaaggttcagaaagcgaaaatcaaaaaa	Asteraceae.sequence.type10	Asteraceae	Asteraceae	0.98	Arctotidinae	1	746524	GQ245063	746524	AY504786	3071	0	0	0	16	21	71	763	38	50	50	0	751	14	59	22	36	0	37	29	0	21	46	39	11	0	11	0	0	12	0	41	27	25	44	22	13	14
44	atcacgttttccgaaaccaaacaaaggttcagaaagcgaaaagaaaaaaaa	Asteraceae.sequence.type100	Asteraceae	Anthemideae	0.980392	Asteraceae	0.961538	4210	GQ245580	4210	AF098856	42	0	0	0	0	0	0	0	0	0	0	0	0	0	0	0	0	0	0	0	0	0	0	0	0	0	0	0	0	0	0	0	0	0	31	0	0	0
45	atcacgttttccgnaaacaaacaaaggttcagaaagcgaaaagaaaaaaaa	Asteraceae.sequence.type101	Asteraceae	Anthemideae	0.980392	Asteraceae	0.961538	4210	GQ245580	4210	AF098856	28	0	0	0	0	0	0	0	0	0	0	0	0	0	0	0	0	0	0	0	0	0	11	0	0	0	0	0	0	0	0	0	0	0	17	0	0	0
46	atcacgttttccgaaaacaaacaaagattcagaaagcgaaaataaaaaa	Asteraceae.sequence.type102	Asteraceae	Asteraceae	0.96	Asteraceae	0.979592	4210	EC_2134_CMP_0799	4210	AF141712	99	0	0	0	0	0	0	0	0	0	0	0	0	0	0	0	0	0	0	0	0	0	12	0	0	0	0	0	0	0	0	0	0	0	87	0	0	0
47	atcacgttttccgaaaacaaacaaaggttcagaaagagaaaataaaaaag	Asteraceae.sequence.type103	Asteraceae	Asteraceae	0.98	Asteraceae	1	4210	GQ245595	4210	AF528388	73	0	0	0	0	0	0	0	0	0	0	0	0	0	0	0	0	0	0	0	0	0	0	0	0	0	0	0	0	0	0	0	0	0	0	0	0	0
48	atcacgttttccgaaaacaagcaaaggttcagaaaacgaaaatcaaaaag	Asteraceae.sequence.type104	Asteraceae	Asteroideae	0.98	Asteraceae	0.98	4210	GQ245578	4210	GQ244965	30	0	0	0	0	0	0	0	0	0	0	0	0	0	0	0	0	0	0	0	0	0	0	0	0	0	0	0	0	0	0	0	0	0	0	0	0	0
49	atcacgttttccgaaaataaacaaaggttcagaaagcgaaaataaaaag	Asteraceae.sequence.type105	Asteraceae	Gnaphalieae	0.979592	Asteraceae	0.98	4210	GQ245154	4210	AY216052	471	0	0	0	11	0	0	0	0	0	0	0	0	0	0	0	460	0	0	0	0	0	0	0	0	0	0	0	0	0	0	0	0	0	0	0	0	0
50	atcacgttttccgaaaacaaacaaaagttcagaaagcgaaaataaaaag	Asteraceae.sequence.type106	Asteraceae	Gnaphalieae	0.979592	Asteraceae	0.98	4210	GQ245154	4210	AF468188	397	0	0	0	0	0	0	0	0	0	0	0	0	0	0	0	0	0	0	0	0	0	0	0	0	0	0	0	0	0	0	0	0	0	13	0	0	0
51	atcacgttttccgaaaacaaacaaaggttcagaaagcgaaaatcaaaaag	Asteraceae.sequence.type107	Asteraceae	Asteraceae	1	Asterales	0.980392	4209	GQ245063	4209	AY216034	761880	23322	16955	10026	5855	14255	15662	22788	10130	29111	18291	20264	5649	3762	2996	7771	5348	2757	4280	25795	4512	18698	27510	67752	40544	7536	7036	3047	29	19640	9798	16241	22606	29022	27698	3680	12943	13413
52	atcacgttttccgaaaacaaacaaaggttcagaaagcgaaaataaaaaag	Asteraceae.sequence.type108	Asteraceae	Asteraceae	1	Asterales	0.980392	4209	GQ245595	4209	AB817362	300978	0	3975	8863	4049	28	208	353	338	2189	3565	9438	2950	933	1227	1930	1086	3079	3024	2484	0	5188	4660	9121	524	5022	975	0	1078	11	230	8964	8924	7927	51606	3291	18964	3257
53	atcacgttttccgaaaacaaacaaaggttcagaaagtgaaaatcaaaaag	Asteraceae.sequence.type109	Asteraceae	Asteraceae	0.98	Asterales	0.960784	4209	GQ245063	4209	AY216034	3151	0	0	0	0	0	12	20	124	19	0	12	0	0	0	0	11	0	58	11	0	0	14	2137	23	0	0	0	0	19	0	15	10	16	17	117	10	14
54	atcacgttttccgaaaacaaacaaaaattcagaaagcgaaaagaaaaaaaa	Asteraceae.sequence.type11	Asteraceae	Asteroideae	0.960784	Artemisia frigida	0.960784	395280	GQ245580	395280	JX293720	30	0	0	0	0	0	0	0	0	0	0	0	0	13	0	0	0	0	0	0	0	17	0	0	0	0	0	0	0	0	0	0	0	0	0	0	0	0
55	tcacgttttccgaaaacaaacaaaggttcagaaagcgaaaataaaaaag	Asteraceae.sequence.type110	Asteraceae	Asteraceae	0.98	Asterales	0.960784	4209	GQ245595	4209	AB817362	1952	0	36	64	33	0	0	0	0	26	24	69	41	0	0	19	0	33	16	17	0	28	35	90	0	33	0	0	0	0	0	74	72	56	351	31	81	23
56	atcacgttttccgaaaacaaacaaaggttcagagagcgaaaataaaaaag	Asteraceae.sequence.type111	Asteraceae	Asteraceae	0.98	Asterales	0.960784	4209	GQ245595	4209	AB817362	1331	0	0	12	15	0	0	0	0	0	0	0	0	0	0	0	0	0	0	0	0	0	0	0	0	0	0	0	0	0	0	0	0	0	17	0	0	0
57	attacgttttccgaaaacaaacaaaggttcagaaagcgaaaataaaaaag	Asteraceae.sequence.type112	Asteraceae	Asteraceae	0.98	Asterales	0.960784	4209	GQ245595	4209	AB817362	566	0	0	0	0	0	270	0	0	0	0	0	0	37	0	0	0	0	0	0	0	0	0	0	0	0	0	0	0	0	0	0	0	0	18	0	0	0
58	atcacgttttccgaaaacaaacaaaggctcagaaagcgaaaataaaaaag	Asteraceae.sequence.type113	Asteraceae	Asteraceae	0.98	Asterales	0.960784	4209	GQ245595	4209	AB817362	382	0	0	14	0	0	0	0	0	0	0	0	0	0	11	0	0	0	0	0	0	0	0	11	0	0	0	0	0	0	0	10	0	10	74	0	22	0
59	atcacgttttccgcaaacaaacaaaggttcagaaagcgaaaatcaaaaag	Asteraceae.sequence.type114	Asteraceae	Asteraceae	0.98	Asterales	0.960784	4209	GQ245063	4209	AF129828	316	14	17	0	0	0	16	12	0	20	12	14	0	0	0	0	0	0	0	11	0	14	10	40	21	12	11	0	0	11	0	0	0	17	15	0	0	0
60	ctcacgttttccgaaaacaaacaaaggttcagaaagcgaaaataaaaaag	Asteraceae.sequence.type115	Asteraceae	Asteraceae	0.98	Asterales	0.960784	4209	GQ245595	4209	AB817362	111	0	10	0	0	0	0	0	0	0	0	0	0	0	0	0	0	0	0	0	0	0	0	18	0	0	0	0	0	0	0	0	10	0	14	0	17	0
61	atcacgtcttccgaaaacaaacaaaggttcagaaagcgaaaataaaaaag	Asteraceae.sequence.type116	Asteraceae	Asteraceae	0.98	Asterales	0.960784	4209	GQ245595	4209	AB817362	98	0	0	14	0	0	0	0	0	0	0	14	0	0	0	0	0	0	0	0	0	0	0	0	0	0	0	0	0	0	0	0	0	0	17	0	0	0
62	atcacgttttccgaaaacaaacaaaggttcagaaagcgaaantcaaaaag	Asteraceae.sequence.type117	Asteraceae	Asteraceae	0.98	Asterales	0.960784	4209	GQ245063	4209	AY216034	20	0	0	0	0	0	0	0	0	0	0	0	0	0	0	0	0	0	0	0	0	0	0	0	10	0	0	0	0	0	0	0	0	0	0	0	0	0
63	atcacgttttccgnaaacaaacaaaggttcagaaagcgaaaatcaaaaag	Asteraceae.sequence.type118	Asteraceae	Asteraceae	0.98	Asterales	0.960784	4209	GQ245063	4209	AF129828	20	0	0	0	0	0	0	0	0	0	0	0	0	0	0	0	0	0	0	0	0	0	10	10	0	0	0	0	0	0	0	0	0	0	0	0	0	0
64	tcacgttttccgaaaacaaacaaaggttcagaaagcgaaaataaaaag	Asteraceae.sequence.type119	Asteraceae	Gnaphalieae	0.979592	Asterales	0.96	4209	GQ245154	4209	AF412913	1072	0	0	111	17	0	19	16	0	29	0	57	37	0	0	0	10	14	0	0	0	42	110	38	0	0	11	0	0	0	0	98	67	0	244	0	0	71
65	atcacgttttccgaaaacaaacaaaggttcagaaagcgaaaagaaaaaaaag	Asteraceae.sequence.type12	Asteraceae	Artemisia gmelinii	1	Artemisiinae	1	886714	EC_2112_CMP_0785	886714	JN867592	566	0	0	0	0	0	0	0	0	0	0	0	0	0	30	0	16	0	21	16	0	24	27	0	0	0	0	0	0	0	0	0	11	0	80	0	27	0
66	atcacgttttccgaaaacaaacaaaggttcagaaagcgaagataaaaag	Asteraceae.sequence.type120	Asteraceae	Gnaphalieae	0.979592	Asterales	0.96	4209	GQ245154	4209	AF412913	229	0	0	44	0	0	0	0	0	0	0	11	12	0	0	0	0	0	0	0	0	21	18	0	0	0	0	0	0	0	0	26	10	0	43	0	0	16
67	atcacgttttccgagaacaaacaaaggttcagaaagcgaaaataaaaag	Asteraceae.sequence.type121	Asteraceae	Gnaphalieae	0.979592	Asterales	0.96	4209	GQ245154	4209	AF412913	181	0	0	23	0	0	0	0	0	0	0	0	11	0	0	0	0	0	0	0	0	0	133	0	0	14	0	0	0	0	0	0	0	0	0	0	0	0
68	atcacgttttccgaagacaaacaaaggttcagaaagcgaaaataaaaag	Asteraceae.sequence.type122	Asteraceae	Gnaphalieae	0.979592	Asterales	0.96	4209	GQ245154	4209	AF412913	126	0	0	17	0	0	0	0	10	75	0	0	0	0	0	0	0	24	0	0	0	0	0	0	0	0	0	0	0	0	0	0	0	0	0	0	0	0
69	atcacgttttccgaaaacaaacaaaggctcagaaagcgaaaataaaaag	Asteraceae.sequence.type123	Asteraceae	Gnaphalieae	0.979592	Asterales	0.96	4209	GQ245154	4209	AF412913	89	0	0	27	0	0	0	0	0	0	0	0	0	0	0	0	0	0	0	0	0	0	11	16	0	0	0	0	0	0	0	0	0	0	22	0	0	13
70	atcacgttttccgaaagcaaacaaaggttcagaaagcgaaaataaaaag	Asteraceae.sequence.type124	Asteraceae	Gnaphalieae	0.979592	Asterales	0.96	4209	GQ245154	4209	AF412913	24	0	0	14	0	0	0	0	0	0	0	0	0	0	0	0	0	0	0	0	0	0	0	0	0	0	0	0	0	0	0	0	0	0	10	0	0	0
71	atcacgttttttgaaaacaaacaaaggttcagaaagcgaaaatcaaaaag	Asteraceae.sequence.type125	Asteraceae	Asteraceae	0.96	Asterales	0.98	4209	GQ245063	4209	AB355569	384	0	0	0	0	0	0	0	0	0	0	0	0	0	0	0	327	0	0	0	0	0	0	0	0	0	0	0	0	0	0	0	0	0	0	0	0	0
72	atcacgttttctgaaaacaagcaaaggttcagaaagcgaaaataaaaaag	Asteraceae.sequence.type126	Asteraceae	Asteroideae	0.98	Asterales	0.98	4209	2137_CMP_0504	4209	AB355594	173	0	0	0	0	0	0	0	0	0	0	0	0	0	0	0	0	0	0	0	0	0	0	0	0	0	0	0	0	0	0	0	0	0	0	0	0	0
73	atcacgttttccgaaaacaaacaaaggttcagaaagtgaaaataaaaag	Asteraceae.sequence.type127	Asteraceae	Gnaphalieae	0.979592	Asterales	0.96	4209	GQ245154	4209	AF412913	64	0	0	0	0	0	0	0	0	0	0	0	0	0	0	0	0	0	33	0	0	0	11	0	0	0	0	0	0	0	0	0	0	0	20	0	0	0
74	ctcacgttttccgaaaacaaacaaaggttcagaaagcgaaaataaaaag	Asteraceae.sequence.type128	Asteraceae	Gnaphalieae	0.979592	Asterales	0.96	4209	GQ245154	4209	AF412913	28	0	0	0	0	0	0	0	0	0	0	0	0	0	0	0	0	0	0	0	0	0	0	0	0	0	0	0	0	0	0	0	14	0	14	0	0	0
75	atcacattttccgaaaacaagcaaaggttcagaaagcgaaaataaaaaag	Asteraceae.sequence.type129	Asteraceae	Asteroideae	0.98	asterids	0.96	71274	2137_CMP_0504	71274	AY572954	243	0	0	0	0	0	0	0	0	0	0	0	0	0	0	0	0	0	0	0	0	0	0	0	0	0	0	0	0	0	0	0	0	0	0	0	0	0
76	atcacgttttccgaaaacaaacaaagattcagaaagcgaaaagaaaaaaaa	Asteraceae.sequence.type13	Asteraceae	Anthemideae	0.980392	Asteraceae	0.961538	4210	GQ245580	4210	AF098856	1072	0	0	0	0	0	0	0	0	0	0	0	0	0	25	0	0	0	106	0	0	0	323	0	0	0	0	0	0	21	0	0	0	0	37	0	0	0
77	atcacgttttccgaaaacaagcaaaggttcagaaagtgaaaataaaaaag	Asteraceae.sequence.type130	Asteraceae	Asteroideae	0.98	asterids	0.96	71274	2137_CMP_0504	71274	AF528388	203	0	0	0	157	0	0	0	0	0	0	0	0	0	0	0	0	0	0	0	0	0	0	0	0	0	0	0	0	0	0	0	0	0	0	0	0	0
78	attacgttttccgaaaacaagcaaaggttcagaaagcgaaaataaaaaag	Asteraceae.sequence.type131	Asteraceae	Asteroideae	0.98	asterids	0.96	71274	2137_CMP_0504	71274	AY572954	158	0	0	0	0	0	0	0	47	0	0	0	0	0	0	0	0	0	0	0	0	0	0	0	0	0	0	0	0	0	0	0	0	0	0	0	0	0
79	tcacgttttccgaaaacaagcaaaggttcagaaagcgaaaataaaaaag	Asteraceae.sequence.type132	Asteraceae	Asteroideae	0.98	asterids	0.96	71274	2137_CMP_0504	71274	AY572954	117	0	0	16	12	0	0	0	0	0	0	0	0	0	0	0	0	0	0	0	0	10	26	0	0	0	0	0	0	0	0	32	0	0	0	0	0	0
80	atcacgttttccgaaaataagcaaaggttcagaaagcgaaaataaaaaag	Asteraceae.sequence.type133	Asteraceae	Asteroideae	0.98	asterids	0.96	71274	2137_CMP_0504	71274	AF098857	55	0	0	0	0	0	0	0	0	0	0	0	0	0	0	0	0	0	0	0	0	0	0	0	0	0	0	0	0	0	0	0	0	0	0	0	0	0
81	atcacgttttccgaaaacaagcaaaggttcaaaaagcgaaaataaaaaag	Asteraceae.sequence.type134	Asteraceae	Asteroideae	0.98	asterids	0.96	71274	2137_CMP_0504	71274	AY216073	31	0	0	0	0	0	0	0	0	0	0	0	0	0	0	0	0	0	0	0	0	0	0	0	0	0	0	0	0	0	0	0	0	0	0	0	0	0
82	tcacgttttccgaaaacaaacaaagattcagaaagcgaaaataaaaaag	Asteraceae.sequence.type135	Asteraceae	Asteraceae	0.96	asterids	0.96	71274	GQ245595	71274	AF141712	83	0	0	0	0	0	0	0	0	0	0	0	0	0	0	0	0	0	0	0	0	0	0	0	0	0	0	0	0	0	0	0	0	0	72	0	0	0
83	atcacgttttccgaaaacaaacaaaggttcagaaagcgaaaatcaaaag	Asteraceae.sequence.type136	Asteraceae	Anaphalis margaritacea	1	Asteroideae	1	102804	EC_2100_CMP_0775	102804	AF098814	13575	10	235	2622	22	12	22	18	553	0	0	10	0	0	119	0	0	153	190	0	0	1911	12	38	17	0	0	0	0	0	0	19	11	13	16	0	0	0
84	atcacgttttccgaaaacaaacaaaggttcagaaagcgaaaagaaaaaaaa	Asteraceae.sequence.type137	Asteraceae	Anthemideae	1	Asteroideae	0.980769	102804	GQ245580	102804	AF098856	269990	0	0	3321	1812	0	1227	663	250	5095	105	0	1771	1848	1806	1848	1837	1001	1504	6353	0	7854	14840	5620	0	0	1995	0	0	0	96	7263	4840	5193	74296	3175	13336	1176
85	atcacgttttccgaaaacaaacaaaggttcagaaagcgaaaagaaagaaaa	Asteraceae.sequence.type138	Asteraceae	Anthemideae	0.980392	Asteroideae	0.980392	102804	GQ245030	102804	AF452496	353	0	0	0	0	0	0	0	0	13	0	0	0	0	0	0	0	0	0	0	0	0	0	0	0	0	0	0	0	0	0	0	0	0	23	0	0	0
86	atcacgttttccgaaaacaaacaaaggttcagaaagcgaaaagaagaaaaa	Asteraceae.sequence.type139	Asteraceae	Anthemideae	0.980392	Asteroideae	0.980392	102804	GQ245030	102804	AF452496	194	0	0	0	12	0	0	0	0	12	0	0	0	0	0	0	0	0	0	0	0	0	0	0	0	0	0	0	0	0	0	12	0	12	60	0	0	0
87	atcacgttttccgaaaacaaacaaaggttcagaaagcgaaaaaaaaaaaaa	Asteraceae.sequence.type14	Asteraceae	Anthemideae	0.980769	Asteraceae	0.980769	4210	GQ245579	4210	AB219594	895	0	0	0	0	0	0	0	0	0	0	0	0	0	0	0	0	0	0	0	0	0	16	0	0	0	0	0	0	0	0	0	754	0	71	0	0	0
88	atcacgttttccgaaaacaaacaaaggttcagaaagcgaaaagagaaaaaa	Asteraceae.sequence.type140	Asteraceae	Anthemideae	0.980392	Asteroideae	0.980392	102804	GQ245030	102804	AF452496	166	0	0	0	0	0	0	0	0	0	0	0	0	0	0	0	0	0	0	0	0	12	10	0	0	0	0	0	0	0	0	0	0	0	61	0	0	0
89	atcacgttttccgaaaacaaacaaaggttcagaaagcgaaaagaaaaagaa	Asteraceae.sequence.type141	Asteraceae	Anthemideae	0.980392	Asteroideae	0.980392	102804	GQ245030	102804	AF452496	99	0	0	0	0	0	0	0	0	0	0	0	33	0	0	0	0	0	0	0	0	0	0	0	0	0	0	0	0	0	0	0	0	0	18	0	0	0
90	atcacgttttccgaaaacaagcaaaggttcagaaagcgaaaatcaaaaag	Asteraceae.sequence.type142	Asteraceae	Asteroideae	1	Asteroideae	1	102804	GQ245578	102804	GQ244965	1535	25	58	17	33	25	29	75	71	46	35	24	0	10	15	23	26	0	26	26	0	27	35	120	66	12	14	0	0	17	13	58	20	54	20	0	0	251
91	atcacgttttccgaaaacaaacaaaggttcagaaagcgaaaagaaaaaaag	Asteraceae.sequence.type143	Asteraceae	Asteroideae	0.980769	Asteroideae	1	102804	EC_2112_CMP_0785	102804	AY952925	1129	0	0	11	12	0	10	0	0	12	0	0	10	16	15	15	11	0	14	26	0	36	242	19	0	0	0	0	0	0	0	79	11	26	178	20	29	0
92	atcacgttttccgaaaacaaacaaaggttcagaaagcgaaaaaaaaaag	Asteraceae.sequence.type144	Asteraceae	Asteroideae	1	Asteroideae	1	102804	GQ245153	102804	EU047835	334	0	0	0	0	0	0	0	0	0	0	0	0	0	0	0	0	0	0	0	0	0	0	0	0	0	0	0	0	0	0	0	0	0	15	0	0	0
93	atcacgttttccgaaaacaaacaaaggttcagaaagcgaaaagaaaaag	Asteraceae.sequence.type145	Asteraceae	Asteroideae	0.98	Asteroideae	1	102804	2177_CMP_0515	102804	AY216101	98	0	0	0	0	0	0	0	0	0	0	0	0	0	17	0	14	0	16	0	0	0	0	0	0	0	0	0	0	0	0	11	0	0	27	0	0	0
94	atcacgttttccgaaaacaaacaaaggttcagagagcgaaaataaaaag	Asteraceae.sequence.type146	Asteraceae	Gnaphalieae	0.979592	Asteroideae	0.979592	102804	GQ245154	102804	JX564671	37	0	0	21	0	0	0	0	0	0	0	0	0	0	0	0	0	0	0	0	0	0	0	0	0	0	0	0	0	0	0	0	0	0	16	0	0	0
95	atcacgttttccgaaaacaaacaaaggttcagaaagcgaaaagaaaaaaa	Asteraceae.sequence.type147	Asteraceae	Hulteniella integrifolia	1	Asteroideae	1	102804	GQ245030	102804	AF452496	11968	0	0	221	47	0	112	29	10	229	0	0	45	107	78	62	103	21	53	158	0	179	466	113	0	0	76	0	0	0	0	188	126	3607	1963	103	541	39
96	atcacgttttccgaaaacaaacaaaggttcagaaagcgaaaaaaaaaaa	Asteraceae.sequence.type148	Asteraceae	Hulteniella integrifolia	0.98	Asteroideae	1	102804	GQ245030	102804	AF141679	169	0	0	0	0	0	0	0	0	0	0	0	0	0	0	0	0	0	18	0	0	0	0	0	0	0	0	0	0	0	0	0	151	0	0	0	0	0
97	atcacgttttccgaaaacaaacaaaggttcagaaagcgaaaataaagag	Asteraceae.sequence.type149	Asteraceae	Gnaphalieae	0.979592	campanulids	0.96	91882	GQ245154	91882	AF098814	144	0	0	34	0	0	10	0	0	0	0	0	0	0	0	0	0	0	0	0	0	14	20	0	0	0	0	0	0	0	0	11	10	0	30	0	0	15
98	atcacgttttccgaaaacaaacaaaggttcagaaagtgaaaagaaaaaaaa	Asteraceae.sequence.type15	Asteraceae	Anthemideae	0.980392	Asteraceae	0.961538	4210	GQ245580	4210	AF098856	678	0	0	407	0	0	0	0	0	0	0	0	0	0	0	0	0	0	83	0	0	11	0	0	0	0	0	0	0	0	0	0	0	0	28	0	11	0
99	atcacgttttccgaaaacaaacaaaggttcagaaagcgaaaataagaag	Asteraceae.sequence.type150	Asteraceae	Gnaphalieae	0.979592	campanulids	0.96	91882	GQ245154	91882	AF098814	92	0	0	22	0	0	0	0	0	0	0	0	0	0	0	0	0	0	0	0	0	0	13	0	0	0	0	0	0	0	0	0	0	0	33	0	0	11
100	atcacgttttccgaaaacagacaaaggttcagaaagcgaaaataaaaag	Asteraceae.sequence.type151	Asteraceae	Gnaphalieae	0.979592	campanulids	0.96	91882	GQ245154	91882	AF412891	45	0	0	16	0	0	0	0	0	0	0	0	0	0	0	0	0	0	0	0	0	0	0	0	0	0	0	0	0	0	0	0	0	0	15	0	0	14
101	atcacgttttccgaaaacaaacaaaggttccgaaagcgaaaatcaaaaag	Asteraceae.sequence.type152	Asteraceae	Asteraceae	0.98	Cardueae	1	102818	GQ245063	102818	AY328102	4995	0	0	0	115	0	0	0	0	0	964	0	0	98	53	0	0	0	233	0	0	0	0	0	0	0	0	0	0	0	0	0	0	0	0	0	0	0
102	atcacgttttccgaaaacaaacaaaggttcggaaagcgaaaatcaaaaag	Asteraceae.sequence.type153	Asteraceae	Asteraceae	0.98	Cardueae	0.98	102818	GQ245063	102818	AY328102	959	24	20	12	10	38	36	32	22	48	38	24	0	0	13	11	10	0	11	23	0	23	34	102	33	0	0	0	0	16	14	22	21	26	163	0	0	26
103	atcacattttccgaaaacaaacaaaggttcagaaagcgaaaatcaaaaag	Asteraceae.sequence.type154	Asteraceae	Asteraceae	0.98	Carduoideae	1	219103	GQ245063	219103	AY772372	1322	12	0	308	11	0	0	10	97	19	15	10	0	0	49	0	0	0	0	15	26	12	12	49	25	0	0	11	0	11	11	0	0	17	0	37	13	13
104	atcacgttttccgaaaacaaacaaaggtacagaaagcgaaaataaaaaag	Asteraceae.sequence.type155	Asteraceae	Asteraceae	0.98	Chaetanthera	0.98	130240	GQ245595	130240	EF530301	23	0	0	0	0	0	0	0	0	0	0	0	0	0	0	0	0	0	0	0	0	0	0	0	0	0	0	0	0	0	0	0	0	0	13	0	0	0
105	atcacgttttccgaaaacaaacaaaggttcagaaagcgaaaattaaaaag	Asteraceae.sequence.type156	Asteraceae	Asteraceae	0.98	Cichorieae	1	219121	GQ245154	219121	EU385110	372	0	0	0	0	0	13	11	0	12	0	11	0	0	70	0	0	20	0	0	0	13	15	27	27	0	0	0	0	0	0	0	0	0	18	0	0	0
106	atcacgttttccgaaagttcagaaagcgaaaataaaaaag	Asteraceae.sequence.type157	Asteraceae	root	NA	Crepidinae	1	745067	NA	745067	HQ436131	11666	0	0	0	0	0	0	0	108	0	0	0	0	19	0	0	0	417	0	0	0	0	0	0	0	0	0	0	0	0	0	0	0	0	0	0	0	7003
107	tcacgttttccgaaagttcagaaagcgaaaataaaaaag	Asteraceae.sequence.type158	Asteraceae	root	NA	Crepidinae	0.975	745067	NA	745067	HQ436131	74	0	0	0	0	0	0	0	0	0	0	0	0	0	0	0	0	0	0	0	0	0	0	0	0	0	0	0	0	0	0	0	0	0	0	0	0	57
108	atcacgttttccgaaagttcagaaagcgaaaataaaaag	Asteraceae.sequence.type159	Asteraceae	root	NA	Crepidinae	0.975	745067	NA	745067	HQ436131	52	0	0	0	0	0	0	0	0	0	0	0	0	0	0	0	0	0	0	0	0	0	0	0	0	0	0	0	0	0	0	0	0	0	0	0	0	26
109	attacgttttccgaaaacaaacaaaggttcagaaagcgaaaagaaaaaaaa	Asteraceae.sequence.type16	Asteraceae	Anthemideae	0.980392	Asteraceae	0.961538	4210	GQ245580	4210	AF098856	622	0	0	0	0	0	30	0	0	0	0	0	0	0	0	0	0	0	0	0	0	488	0	0	0	0	0	0	0	0	0	0	0	0	19	0	0	0
110	atcacgttttccgaaagttcagaaagcgaaaatcaaaaag	Asteraceae.sequence.type160	Asteraceae	root	NA	Crepidinae	0.975	745067	NA	745067	HQ436131	37	0	0	0	0	0	0	0	0	0	0	0	0	0	0	0	0	0	0	0	0	0	0	0	0	0	0	0	0	0	0	0	0	0	0	0	0	17
111	atcacgttttccgaaaacaaacaaaggttcggaaagcgaaaataaaaag	Asteraceae.sequence.type161	Asteraceae	Gnaphalieae	0.979592	Gnaphalieae	0.979592	102808	GQ245154	102808	FR822639	130	0	0	33	0	0	0	0	0	0	0	0	0	0	0	0	0	0	0	0	0	0	25	0	0	0	0	0	0	0	0	16	0	0	45	0	0	11
112	atcacgctttccgaaaacaaacaaaggttcagaaagcgaaaataaaaag	Asteraceae.sequence.type162	Asteraceae	Gnaphalieae	0.979592	Gnaphalieae	0.979592	102808	GQ245154	102808	FN645792	114	0	0	24	0	0	0	0	0	0	0	0	0	0	0	0	0	0	0	0	0	0	12	0	0	0	0	0	0	0	0	15	18	0	28	0	0	17
113	atcacgtttcccgaaaacaaacaaaggttcagaaagcgaaaataaaaag	Asteraceae.sequence.type163	Asteraceae	Gnaphalieae	0.979592	Gnaphalieae	0.979592	102808	GQ245154	102808	FN645792	28	0	0	18	0	0	0	0	0	0	0	0	0	0	0	0	0	0	0	0	0	0	0	0	0	0	0	0	0	0	0	0	0	0	10	0	0	0
114	atcacgttttccgaaaacaaacaaaggttcagaaagcgagaataaaaaag	Asteraceae.sequence.type164	Asteraceae	Asteraceae	0.98	Pentapetalae	0.960784	1437201	GQ245595	1437201	AB817362	136	0	0	15	14	0	0	0	0	0	12	0	0	0	0	0	0	0	0	0	0	0	0	12	0	0	0	0	0	0	0	0	0	0	30	0	0	0
115	cacgttttccgaaaacaaacaaaggttcagaaagcgaaaagaaaaaaaa	Asteraceae.sequence.type165	Asteraceae	Asteroideae	0.960784	root	NA	1	GQ245580	1		37	0	0	0	0	0	0	0	0	0	0	0	0	0	0	0	0	0	0	0	0	0	0	0	0	0	0	0	0	0	0	0	0	0	22	0	0	0
116	atcacgttttccgaaaacaaacaaaggttcagaaagcgaaaatccaaaag	Asteraceae.sequence.type166	Asteraceae	Saussurea	1	Saussurea	1	41629	EC_2175_CMP_0819	41629	AJ606148	5362	0	0	0	0	0	0	0	0	0	0	0	0	0	0	0	0	0	0	0	0	0	0	0	0	0	0	0	0	0	0	0	0	0	0	0	0	0
117	atcacgttttccgaaaacaaacaaaggttcagaaagcgaaaataaaaaaaa	Asteraceae.sequence.type17	Asteraceae	Anthemideae	0.980392	Asteraceae	1	4210	GQ245580	4210	AY952892	540	0	0	0	0	0	0	0	0	13	0	0	0	0	11	0	0	0	18	10	0	22	16	0	0	0	0	0	0	0	0	19	16	0	134	0	60	0
118	atcacgttttccgaaaacaaacaaaagttcagaaagcgaaaagaaaaaaaa	Asteraceae.sequence.type18	Asteraceae	Anthemideae	0.980392	Asteraceae	0.961538	4210	GQ245580	4210	AF098856	397	0	0	0	0	0	0	0	0	0	0	0	0	0	0	0	0	0	0	0	0	351	0	0	0	0	0	0	0	0	0	0	0	0	11	0	0	0
119	atcacgttttccgaaaacaaacaaaggctcagaaagcgaaaagaaaaaaaa	Asteraceae.sequence.type19	Asteraceae	Anthemideae	0.980392	Asteraceae	0.961538	4210	GQ245580	4210	AF098856	350	0	0	44	0	0	0	0	0	14	0	0	0	41	0	0	0	0	0	0	0	0	0	11	0	0	0	0	0	0	0	18	66	0	49	0	0	0
120	atcacattttccgaaaacaaacaaaggttcagaaagcgaaaagaaaaaaaa	Asteraceae.sequence.type2	Asteraceae	Anthemideae	0.980392	Anthemideae	0.961538	102810	GQ245580	102810	AF098856	870	0	0	0	0	0	0	0	0	0	0	0	0	0	0	0	0	0	0	0	0	0	0	0	428	0	51	210	0	0	0	0	0	0	38	16	0	0
121	atcacgttttccgcaaacaaacaaaggttcagaaagcgaaaagaaaaaaaa	Asteraceae.sequence.type20	Asteraceae	Anthemideae	0.980392	Asteraceae	0.961538	4210	GQ245580	4210	AF098856	337	0	0	0	0	0	0	0	0	10	0	0	0	0	0	0	0	0	0	13	0	0	24	11	0	0	0	0	0	0	0	12	11	11	96	0	28	0
122	atcatgttttccgaaaacaaacaaaggttcagaaagcgaaaagaaaaaaaa	Asteraceae.sequence.type21	Asteraceae	Anthemideae	0.980392	Asteraceae	0.961538	4210	GQ245580	4210	AF098856	290	0	0	0	0	0	0	0	0	0	0	0	0	0	0	0	11	0	0	0	0	148	0	0	0	0	0	0	0	0	0	26	0	0	37	0	13	0
123	atcacgttttccgaaaacaagcaaaggttcagaaagcgaaaagaaaaaaaa	Asteraceae.sequence.type22	Asteraceae	Anthemideae	0.980392	Asteraceae	0.961538	4210	GQ245580	4210	AF098856	255	0	0	0	10	0	0	0	0	0	0	0	0	0	10	0	0	0	0	0	0	0	26	0	0	0	0	0	0	0	0	17	0	0	70	0	13	0
124	atcacgttttccgaaaacaaacaaaggttcagaaagcgaaaggaaaaaaaa	Asteraceae.sequence.type23	Asteraceae	Anthemideae	0.980392	Asteraceae	0.961538	4210	GQ245580	4210	AF098856	245	0	0	16	0	0	0	0	0	0	0	0	0	0	0	0	0	0	0	14	0	0	15	0	0	0	0	0	0	0	0	12	0	0	86	0	0	0
125	atcacgttttccgaaaacaaacaaaggttcaaaaagcgaaaagaaaaaaaa	Asteraceae.sequence.type24	Asteraceae	Anthemideae	0.980392	Asteraceae	0.961538	4210	GQ245580	4210	AF098856	210	0	0	0	0	0	0	0	0	0	0	0	0	0	0	0	0	0	0	0	0	86	0	0	0	0	0	0	0	0	0	0	0	0	21	0	0	0
126	atcacgttttccgaaaacaaataaaggttcagaaagcgaaaagaaaaaaaa	Asteraceae.sequence.type25	Asteraceae	Anthemideae	0.980392	Asteraceae	0.961538	4210	GQ245580	4210	AF098856	192	0	0	0	43	0	0	0	0	0	0	0	0	65	43	0	0	0	0	0	0	0	0	0	0	0	0	0	0	0	0	0	0	0	28	0	0	0
127	atcacgttttccgaaaacaaacaaaggttcaggaagcgaaaagaaaaaaaa	Asteraceae.sequence.type26	Asteraceae	Anthemideae	0.980392	Asteraceae	0.961538	4210	GQ245580	4210	AF098856	190	0	0	0	139	0	0	0	0	10	0	0	0	0	0	0	0	0	0	0	0	0	0	0	0	0	0	0	0	0	0	10	0	0	19	0	0	0
128	atcacgttttccgaaaacaaacaaaggttcggaaagcgaaaagaaaaaaaa	Asteraceae.sequence.type27	Asteraceae	Anthemideae	0.980392	Asteraceae	0.961538	4210	GQ245580	4210	AF098856	175	0	0	0	0	0	0	0	0	0	0	0	0	0	0	0	0	0	0	0	0	0	10	12	0	0	0	0	0	0	0	0	0	0	61	0	0	0
129	atcacgttttccgaaaacaaacaaaggttcagaaaacgaaaagaaaaaaaa	Asteraceae.sequence.type28	Asteraceae	Anthemideae	0.980392	Asteraceae	0.961538	4210	GQ245580	4210	AF098856	155	0	0	0	0	0	0	0	0	0	0	0	0	0	0	0	0	0	0	0	0	0	0	0	0	0	0	0	0	0	0	0	0	0	31	0	0	0
130	atcacgttttccgaaaacagacaaaggttcagaaagcgaaaagaaaaaaaa	Asteraceae.sequence.type29	Asteraceae	Anthemideae	0.980392	Asteraceae	0.961538	4210	GQ245580	4210	AF098856	144	0	0	0	0	0	0	0	0	0	0	0	0	0	0	0	11	0	0	0	0	0	0	0	0	0	0	0	0	0	0	0	0	0	47	0	0	0
131	atcacgtttttcgaaaacaaacaaaggttcagaaagcgaaaagaaaaaaaa	Asteraceae.sequence.type3	Asteraceae	Anthemideae	0.980392	Anthemideae	0.961538	102810	GQ245580	102810	AF098856	562	0	0	42	0	0	0	0	0	0	463	0	0	0	0	0	0	0	0	0	0	0	0	0	0	0	0	0	0	0	0	0	0	0	29	0	0	0
132	atcacgttttctgaaaacaaacaaaggttcagaaagcgaaaagaaaaaaaa	Asteraceae.sequence.type30	Asteraceae	Anthemideae	0.980392	Asteraceae	0.961538	4210	GQ245580	4210	AF098856	144	0	0	0	0	0	0	0	0	0	0	0	0	0	0	0	0	0	0	0	0	0	12	0	0	0	0	0	0	0	0	0	0	0	39	0	0	0
133	atcacgttttccgaaaacaaacaaaggttcagagagcgaaaagaaaaaaaa	Asteraceae.sequence.type31	Asteraceae	Anthemideae	0.980392	Asteraceae	0.961538	4210	GQ245580	4210	AF098856	132	0	0	13	0	0	0	0	0	0	0	0	0	0	0	0	0	0	0	0	0	15	0	0	0	0	0	0	0	0	0	0	0	0	22	0	0	0
134	atcacgttttccgaaaacaaacgaaggttcagaaagcgaaaagaaaaaaaa	Asteraceae.sequence.type32	Asteraceae	Anthemideae	0.980392	Asteraceae	0.961538	4210	GQ245580	4210	AF098856	112	0	0	10	0	0	0	0	0	0	0	0	0	0	0	0	0	10	0	0	0	0	0	0	0	0	0	0	0	0	0	0	0	0	57	0	0	0
135	atcacgttttccgaaaacaaacaaaggttcagaaagcgagaagaaaaaaaa	Asteraceae.sequence.type33	Asteraceae	Anthemideae	0.980392	Asteraceae	0.961538	4210	GQ245580	4210	AF098856	105	0	0	0	0	0	0	0	0	0	0	0	0	0	0	21	0	0	0	0	0	0	0	0	0	0	0	0	0	0	0	10	0	0	30	0	15	0
136	atcacgttttccgaaaacaaacagaggttcagaaagcgaaaagaaaaaaaa	Asteraceae.sequence.type34	Asteraceae	Anthemideae	0.980392	Asteraceae	0.961538	4210	GQ245580	4210	AF098856	71	0	0	0	0	0	0	0	0	0	0	0	0	0	0	0	0	0	0	0	0	0	0	0	0	0	0	0	0	0	0	0	0	0	33	0	0	0
137	atcacgttttacgaaaacaaacaaaggttcagaaagcgaaaagaaaaaaaa	Asteraceae.sequence.type35	Asteraceae	Anthemideae	0.980392	Asteraceae	0.961538	4210	GQ245580	4210	AF098856	53	0	0	0	0	0	0	0	0	0	0	0	0	0	0	0	0	0	0	0	0	0	0	0	0	0	0	0	0	0	0	0	0	0	29	0	0	0
138	atcacgttttccgaaaacaaacaaaggttcagaaagcaaaaagaaaaaaaa	Asteraceae.sequence.type36	Asteraceae	Anthemideae	0.980392	Asteraceae	0.961538	4210	GQ245580	4210	AF098856	50	0	0	0	0	0	0	0	0	0	0	0	0	0	0	0	0	0	0	0	0	0	0	0	0	0	0	0	0	0	0	0	0	0	29	0	0	0
139	atcacgtcttccgaaaacaaacaaaggttcagaaagcgaaaagaaaaaaaa	Asteraceae.sequence.type37	Asteraceae	Anthemideae	0.980392	Asteraceae	0.961538	4210	GQ245580	4210	AF098856	29	0	0	0	0	0	0	0	0	0	0	0	0	0	0	0	0	0	0	0	0	0	0	0	0	0	0	0	0	0	0	0	0	0	18	0	0	0
140	atcacgttttccgaaaacaaacaaagattcagaaagcgaaaataaaaaag	Asteraceae.sequence.type38	Asteraceae	Asteraceae	0.98	Asteraceae	0.98	4210	GQ245595	4210	AF141712	13072	0	0	0	39	0	0	0	0	0	0	0	0	0	0	0	0	0	85	0	0	0	1084	0	0	0	258	0	0	0	18	0	0	0	10306	0	0	0
141	atcacgttttctgaaaacaaacaaaggttcagaaagcgaaaatcaaaaag	Asteraceae.sequence.type39	Asteraceae	Asteraceae	0.98	Asteraceae	1	4210	GQ245063	4210	AB355569	10427	15	18	0	0	0	11	15	0	11	14	10	0	0	0	0	0	0	0	18	0	13	17	43	30	0	0	0	0	10	0	0	10	17	12	0	0	25
142	atcacgctttccgaaaacaaacaaaggttcagaaagcgaaaagaaaaaaaa	Asteraceae.sequence.type4	Asteraceae	Anthemideae	0.980392	Anthemideae	0.961538	102810	GQ245580	102810	AF098856	382	0	0	11	0	0	0	0	0	0	0	0	0	0	0	0	0	0	0	10	0	13	13	0	0	0	0	0	0	0	0	0	0	0	234	0	0	0
143	atcatgttttccgaaaacaaacaaaggttcagaaagcgaaaatcaaaaag	Asteraceae.sequence.type40	Asteraceae	Asteraceae	0.98	Asteraceae	0.98	4210	GQ245063	4210	HQ158459	6537	18	0	13	208	11	11	19	27	26	14	12	19	45	10	0	40	0	0	22	0	14	18	63	28	0	0	0	0	34	81	5152	27	14	18	0	0	0
144	atcacgttttccgaaaataaacaaaggttcagaaagcgaaaatcaaaaag	Asteraceae.sequence.type41	Asteraceae	Asteraceae	0.98	Asteraceae	1	4210	GQ245063	4210	AY216052	5034	0	10	0	0	0	0	327	0	0	0	477	0	0	0	0	52	0	0	10	0	0	0	24	14	1006	0	0	0	11	0	0	0	0	841	0	0	1727
145	atcacgttttccgaaaacaaacaaaggttcagaaaacgaaaatcaaaaag	Asteraceae.sequence.type42	Asteraceae	Asteraceae	0.98	Asteraceae	0.98	4210	GQ245063	4210	AF468164	3312	0	188	0	0	0	11	11	0	0	16	0	0	0	0	0	506	0	0	15	0	18	0	12	0	0	0	0	0	0	0	0	10	0	0	0	0	0
146	atcacgttttccgaaaacaaacaaaagttcagaaagcgaaaataaaaaag	Asteraceae.sequence.type43	Asteraceae	Asteraceae	0.98	Asteraceae	1	4210	GQ245595	4210	AF468188	2274	0	0	0	0	0	0	0	0	0	28	0	0	0	0	0	16	0	0	0	0	0	0	0	0	0	0	0	0	0	0	0	18	0	11	0	0	0
147	atcacgttttccaaaaacaaacaaaggttcagaaagcgaaaatcaaaag	Asteraceae.sequence.type44	Asteraceae	Asteraceae	0.979592	Asteraceae	0.979592	4210	EC_2100_CMP_0775	4210	AF098814	1914	0	0	0	0	0	0	0	0	0	0	0	0	0	0	0	0	0	0	0	0	1880	0	0	0	0	0	0	0	0	0	0	0	0	0	0	0	0
148	atcacgtttttcgaaaacaaacaaaggttcagaaagcgaaaataaaaaag	Asteraceae.sequence.type45	Asteraceae	Asteraceae	0.98	Asteraceae	1	4210	GQ245595	4210	AF412900	1836	0	0	0	0	0	0	0	0	0	29	0	0	0	0	0	0	0	0	0	0	0	0	0	0	0	0	0	0	0	977	0	0	0	15	0	0	0
149	atcacattttccgaaaacaaacaaaggttcagaaagcgaaaataaaaaag	Asteraceae.sequence.type46	Asteraceae	Asteraceae	0.98	Asteraceae	0.98	4210	GQ245595	4210	AY772372	1585	0	0	35	94	0	0	0	0	0	0	0	0	0	0	0	0	0	16	0	0	0	0	14	0	0	0	0	0	0	0	12	0	0	16	1090	0	0
150	atcacgttttccgaaaacaaataaaggttcagaaagcgaaaatcaaaaag	Asteraceae.sequence.type47	Asteraceae	Asteraceae	0.98	Asteraceae	0.98	4210	GQ245063	4210	AY216070	1410	0	10	0	0	0	0	212	0	0	35	0	0	0	29	0	0	0	65	24	0	0	0	21	13	0	418	0	0	0	0	0	0	0	0	0	0	0
151	atcacgttttccgaaaacaaacaaaggttcagaaggcgaaaatcaaaaag	Asteraceae.sequence.type48	Asteraceae	Asteraceae	0.98	Asteraceae	1	4210	GQ245063	4210	AB070917	1383	35	36	93	18	18	32	48	22	53	55	34	19	10	15	22	22	0	21	41	0	23	96	114	47	0	49	0	0	13	18	20	29	30	21	0	0	23
152	atcacgttttccgaaaacaaacaagggttcagaaagcgaaaatcaaaaag	Asteraceae.sequence.type49	Asteraceae	Asteraceae	0.98	Asteraceae	0.980392	4210	GQ245063	4210	EF374326	1358	29	18	19	17	30	52	50	61	62	44	26	15	0	10	19	25	0	11	38	0	20	31	147	119	11	12	0	0	30	26	21	38	44	25	0	12	58
153	atcacgttttccaaaaacaaacaaaggttcagaaagcgaaaagaaaaaaaa	Asteraceae.sequence.type5	Asteraceae	Anthemideae	0.980392	Anthemideae	0.961538	102810	GQ245580	102810	AF098856	314	0	0	99	0	0	10	0	0	0	0	0	0	0	0	0	0	0	0	0	0	0	18	0	0	0	0	0	0	0	0	0	0	0	38	0	0	0
154	atcacgttttccgaaaacaaacaaaggttcagaaagcgaaaatcaaaagg	Asteraceae.sequence.type50	Asteraceae	Asteraceae	0.98	Asteraceae	0.98	4210	GQ245063	4210	AF098814	1237	25	28	18	15	27	28	27	26	37	53	24	0	14	11	27	23	0	0	39	0	29	21	95	47	0	0	0	0	15	18	86	26	50	27	23	0	22
155	atcacgttttccgaaaacaaacaaaggttcagaaagcgaaaataaaaa	Asteraceae.sequence.type51	Asteraceae	Asteraceae	0.959184	Asteraceae	0.979592	4210	GQ245154	4210	AF141741	1006	0	0	86	18	0	21	25	0	16	0	55	13	0	0	0	0	0	0	0	0	40	92	33	0	13	10	0	0	0	0	79	65	10	266	0	13	59
156	atcacgttttccgaaaacaaacaaaggttcagaaagcgaaaataaaaaaa	Asteraceae.sequence.type52	Asteraceae	Asteraceae	0.98	Asteraceae	1	4210	GQ245030	4210	AB217693	973	0	0	0	113	0	0	0	0	0	0	0	0	0	31	0	0	0	32	0	0	0	0	10	0	0	0	0	0	0	0	15	0	0	71	11	13	0
157	atcacgttttccgaaaacaaacaaaggttcagaaagcgaaaatcaaaa	Asteraceae.sequence.type53	Asteraceae	Asteraceae	0.959184	Asteraceae	0.979592	4210	EC_2100_CMP_0775	4210	AF141741	418	14	12	17	0	13	10	19	0	15	0	11	0	0	0	0	0	0	0	22	0	27	24	58	24	0	0	0	0	10	0	0	19	15	12	0	10	10
158	atcacgttttccgaaaacaaacaaaggttcagaaagcgaaaataaaaagg	Asteraceae.sequence.type54	Asteraceae	Asteraceae	0.98	Asteraceae	1	4210	GQ245154	4210	AF412913	291	0	0	28	0	0	0	0	0	0	0	13	0	0	0	0	0	0	0	0	0	0	0	15	0	10	0	0	12	0	0	24	14	15	73	0	0	0
159	atcacgttttccgaaaacaaacaaaggttcagaaagagaaaatcaaaaag	Asteraceae.sequence.type55	Asteraceae	Asteraceae	0.98	Asteraceae	0.98	4210	GQ245063	4210	AF528388	193	0	0	0	0	0	0	0	0	0	0	0	0	0	0	0	0	0	0	0	0	0	11	15	0	0	0	0	0	0	0	0	0	0	0	0	0	0
160	atcacgttttccgaaaacaaacaaaggttcataaagcgaaaatcaaaaag	Asteraceae.sequence.type56	Asteraceae	Asteraceae	0.98	Asteraceae	0.98	4210	GQ245063	4210	AY216073	184	0	0	0	0	0	0	0	0	11	0	13	0	0	0	0	0	0	0	0	0	0	0	19	14	0	0	0	0	0	0	0	0	0	0	0	0	16
161	atcacgttttccgaaaacaaacaaaggttcagaaagtgaaaataaaaaag	Asteraceae.sequence.type57	Asteraceae	Asteraceae	0.98	Asteraceae	0.98	4210	GQ245595	4210	AF528388	176	0	0	0	10	0	0	0	0	0	0	0	0	26	0	0	0	0	0	0	0	17	0	0	0	0	0	0	0	0	0	0	0	0	27	0	0	0
162	atcacgttttccgaaaacaagcaaaggttcagaaagcgaaaataaaaaa	Asteraceae.sequence.type58	Asteraceae	Asteraceae	0.96	Asteraceae	0.98	4210	GQ245578	4210	KP057636	166	0	0	23	14	0	0	17	0	0	0	0	0	0	0	0	0	0	0	0	0	16	41	0	0	0	0	0	0	0	0	27	0	0	0	0	0	0
163	atcacgttttctgaaaacaaacaaaggttcagaaagcgaaaataaaaaag	Asteraceae.sequence.type59	Asteraceae	Asteraceae	0.98	Asteraceae	1	4210	GQ245595	4210	AB355594	158	0	0	0	0	0	0	0	0	0	0	0	0	0	0	0	0	0	0	0	0	0	0	0	0	0	0	0	0	0	0	0	0	12	88	0	0	0
164	accacgttttccgaaaacaaacaaaggttcagaaagcgaaaagaaaaaaaa	Asteraceae.sequence.type6	Asteraceae	Anthemideae	0.980392	Anthemideae	0.961538	102810	GQ245580	102810	AF098856	227	0	0	0	0	0	0	0	0	0	0	0	0	0	0	0	0	0	0	0	0	0	13	0	0	0	0	0	0	0	0	0	0	0	43	0	18	0
165	atcacgttttccgaaaacaaacaaaggttcagaaagcaaaaataaaaaag	Asteraceae.sequence.type60	Asteraceae	Asteraceae	0.98	Asteraceae	1	4210	GQ245595	4210	HQ158418	122	0	0	0	0	0	0	0	18	0	0	0	0	0	0	0	0	0	0	0	0	0	0	0	0	0	0	0	0	0	0	0	0	0	17	0	0	0
166	atcacgttttccgaaaacaaacaaaagttcagaaagcgaaaatccaaaag	Asteraceae.sequence.type61	Asteraceae	Asteraceae	0.98	Asteraceae	0.98	4210	EC_2175_CMP_0819	4210	AF528368	118	0	0	0	0	0	0	0	0	0	0	0	0	0	0	0	0	0	0	0	0	0	0	0	0	0	0	0	0	0	0	0	0	0	0	0	0	0
167	atcacgttttccgaaaacaaacaaagattcagaaagcgaaaatccaaaag	Asteraceae.sequence.type62	Asteraceae	Asteraceae	0.98	Asteraceae	0.98	4210	EC_2134_CMP_0799	4210	AF460132	93	0	0	0	0	0	0	0	0	0	0	0	0	0	0	0	0	0	0	0	0	0	0	0	0	0	0	0	0	0	0	0	0	0	0	0	0	0
168	atcatgttttccgaaaacaaacaaaggttcagaaagcgaaaatccaaaag	Asteraceae.sequence.type63	Asteraceae	Asteraceae	0.98	Asteraceae	0.98	4210	EC_2175_CMP_0819	4210	AJ606148	69	0	0	0	0	0	0	0	0	0	0	0	0	0	0	0	0	0	0	0	0	0	0	0	0	0	0	0	0	0	0	0	0	0	0	0	0	0
169	cacgttttccgaaaacaaacaaaggttcagaaagcgaaaatcaaaaag	Asteraceae.sequence.type64	Asteraceae	Asteraceae	0.96	Asteraceae	0.979592	4210	GQ245063	4210	EF374306	68	0	0	0	0	0	0	0	0	0	0	0	0	0	0	0	0	0	0	0	0	0	0	18	11	0	0	0	0	0	0	0	0	12	14	0	0	0
170	atcacgttttccgaaaacaaacaaaggttcagaaagagagaataaaaaag	Asteraceae.sequence.type65	Asteraceae	Asteraceae	0.96	Asteraceae	0.98	4210	GQ245595	4210	AF528388	64	0	0	0	0	0	25	0	0	15	0	0	0	0	0	0	0	0	0	0	0	0	0	11	0	0	0	0	0	0	0	0	0	0	13	0	0	0
171	atcacgttttccgaaaacaaataaaggttcagaaagcgaaaatccaaaag	Asteraceae.sequence.type66	Asteraceae	Asteraceae	0.98	Asteraceae	0.98	4210	EC_2175_CMP_0819	4210	AJ606148	63	0	0	0	0	0	0	0	0	0	0	0	0	0	0	0	0	0	0	0	0	0	0	0	0	0	0	0	0	0	0	0	0	0	0	0	0	0
172	atcacattttccgaaaacaaacaaaagttcagaaagcgaaaataaaaaag	Asteraceae.sequence.type67	Asteraceae	Asteraceae	0.96	Asteraceae	0.98	4210	GQ245595	4210	AF468188	62	0	0	0	0	0	0	0	0	0	0	0	0	0	0	0	0	0	0	0	0	0	0	0	0	0	0	0	0	0	0	0	0	0	0	0	0	0
173	atcacgttttccgaaaacaaacaaaggttcagaaagtgaaaatccaaaag	Asteraceae.sequence.type68	Asteraceae	Asteraceae	0.98	Asteraceae	0.98	4210	EC_2175_CMP_0819	4210	AJ606148	60	0	0	0	0	0	0	0	0	0	0	0	0	0	0	0	0	0	0	0	0	0	0	0	0	0	0	0	0	0	0	0	0	0	0	0	0	0
174	atcacgttttccgaaaacaaacaaaggttcagaaagcgaaaataaaag	Asteraceae.sequence.type69	Asteraceae	Asteraceae	0.979592	Asteraceae	0.979592	4210	GQ245154	4210	AF098814	58	0	0	34	0	0	0	0	0	0	0	0	0	0	0	0	0	0	0	0	0	0	0	0	0	0	0	0	0	0	0	0	0	0	12	0	0	0
175	atcacgttctccgaaaacaaacaaaggttcagaaagcgaaaagaaaaaaaa	Asteraceae.sequence.type7	Asteraceae	Anthemideae	0.980392	Anthemideae	0.961538	102810	GQ245580	102810	AF098856	169	0	0	0	0	0	0	0	0	0	0	0	0	60	0	0	0	0	0	0	0	0	11	0	0	0	0	0	0	0	0	0	0	0	28	0	10	0
176	atcacgttttccgaaaacaaacaaaggttcagaaagcaagaatcaaaaag	Asteraceae.sequence.type70	Asteraceae	Asteraceae	0.960784	Asteraceae	0.98	4210	GQ245063	4210	GU134589	56	0	0	0	0	0	0	0	10	0	0	0	0	0	0	0	0	0	0	0	0	0	0	0	22	0	0	0	0	0	0	0	0	0	0	0	0	0
177	atcacattttccgaaaacaaacaaaggttcagaaagcgaaaatccaaaag	Asteraceae.sequence.type71	Asteraceae	Asteraceae	0.98	Asteraceae	0.98	4210	EC_2175_CMP_0819	4210	AJ606148	42	0	0	0	0	0	0	0	0	0	0	0	0	0	0	0	0	0	0	0	0	0	0	0	0	0	0	0	0	0	0	0	0	0	0	0	0	0
178	atcacattttccaaaaacaaacaaaggttcagaaagcgaaaatcaaaaag	Asteraceae.sequence.type72	Asteraceae	Asteraceae	0.96	Asteraceae	0.98	4210	GQ245063	4210	AY772372	38	0	0	0	0	0	0	0	0	0	0	0	0	0	0	0	0	0	0	0	0	0	0	0	0	0	0	0	0	0	0	0	0	0	0	0	0	0
179	atcacgttttccgaaaacaaacaaaggttcaaaaagcgaaaatcaaaag	Asteraceae.sequence.type73	Asteraceae	Asteraceae	0.979592	Asteraceae	0.979592	4210	EC_2100_CMP_0775	4210	AF098814	30	0	0	0	0	0	0	0	0	0	0	0	0	0	0	0	0	0	0	0	0	0	0	0	0	0	0	0	0	0	0	0	0	0	0	0	0	0
180	atcacgttttccgaaaataaacaaaggttcagaaagcgaaaatcaaaaa	Asteraceae.sequence.type74	Asteraceae	Asteraceae	0.959184	Asteraceae	0.979592	4210	EC_2100_CMP_0775	4210	AF141741	29	0	0	0	0	0	0	0	0	0	0	0	0	0	0	0	0	0	0	0	0	0	0	0	0	0	0	0	0	0	0	0	0	0	12	0	0	17
181	atcacgttttccgaaaacaaacaaaggttcagaaagcgcgaataaaaaag	Asteraceae.sequence.type75	Asteraceae	Asteraceae	0.96	Asteraceae	0.96	4210	GQ245595	4210	EF155843	25	0	0	0	0	0	0	0	0	0	0	0	0	0	0	0	0	0	0	0	0	0	0	0	0	0	0	0	0	0	0	0	0	11	0	0	0	0
182	atccggttttcagaaaacaaacaaaggttcagaaagcgaaaataaaaaag	Asteraceae.sequence.type76	Asteraceae	asterids	0.96	Asteraceae	0.960784	4210	GQ245111	4210	EF538094	81	0	0	0	0	0	0	0	0	0	0	0	0	0	0	0	0	0	0	0	0	0	0	0	0	0	0	0	0	0	0	0	0	0	0	0	11	0
183	atcacgttttccgaaaacaagcaaaggttcagaaagcgaaaataaaaaag	Asteraceae.sequence.type77	Asteraceae	Asteroideae	1	Asteraceae	0.98	4210	2137_CMP_0504	4210	AY572954	26792	0	11	2628	1156	0	0	1764	251	0	12	16	0	143	87	0	0	435	268	0	0	1980	3476	10	0	0	0	0	0	0	0	3310	12	0	72	0	13	0
184	atcacgttttccgaaaacaagcaaagattcagaaagcgaaaataaaaaag	Asteraceae.sequence.type78	Asteraceae	Asteroideae	0.98	Asteraceae	0.98	4210	2137_CMP_0504	4210	GU480710	345	0	0	0	0	0	0	0	0	0	0	0	0	0	0	0	0	0	0	0	0	0	0	0	0	0	0	0	0	0	0	0	0	0	17	0	0	0
185	atcacgttttccgaaaacaagcaaaggttcagaaagcgaaaataaaaag	Asteraceae.sequence.type79	Asteraceae	Asteroideae	0.98	Asteraceae	0.98	4210	GQ245578	4210	GQ244965	291	0	0	62	24	0	0	12	11	0	0	0	11	0	0	0	0	0	17	0	0	16	21	0	0	0	0	0	0	0	0	41	12	0	27	0	0	15
186	atcacgttttccgaaaacaaacaaaggttcagaaagcgaaaagaaaaaaaaaa	Asteraceae.sequence.type8	Asteraceae	Anthemideae	0.981132	Anthemideae	1	102810	GQ245579	102810	HM000086	166	0	0	0	0	0	0	0	0	0	0	0	0	0	0	0	0	0	0	0	0	0	0	0	0	0	0	0	0	0	0	0	0	0	0	0	0	0
187	atcacgttttccgaaaacaagtaaaggttcagaaagcgaaaataaaaaag	Asteraceae.sequence.type80	Asteraceae	Asteroideae	0.98	Asteraceae	0.98	4210	2137_CMP_0504	4210	AY216070	58	0	0	0	0	0	0	0	0	0	0	0	0	0	0	0	0	0	0	0	0	0	0	0	0	0	0	0	0	0	0	0	0	0	0	0	0	0
188	atcacgttttccgaaaacaagcaaaggttcagaaagcgaaaataaaaaaa	Asteraceae.sequence.type81	Asteraceae	Asteroideae	0.98	Asteraceae	0.98	4210	2137_CMP_0504	4210	AB217693	47	0	0	0	0	0	0	0	0	0	0	0	0	0	0	0	0	0	0	0	0	0	0	0	0	0	0	0	0	0	0	0	0	0	0	0	0	0
189	atcacgttttccgaaaacaaacaaaggttcagaaagcgaaaggaaaaaaa	Asteraceae.sequence.type82	Asteraceae	Asteroideae	0.98	Asteraceae	0.98	4210	GQ245030	4210	AF452496	26	0	0	0	0	0	0	0	0	0	0	0	0	0	0	0	0	0	0	0	0	0	0	0	0	0	0	0	0	0	0	0	0	10	16	0	0	0
190	atcacgttttccgaaaacaaacaaagattcagaaagcgaaaatcaaaaag	Asteraceae.sequence.type83	Asteraceae	Crepidinae	1	Asteraceae	1	4210	EC_2134_CMP_0799	4210	AF460132	7268	878	0	1133	63	0	0	16	226	14	10	0	11	0	70	0	0	37	23	11	0	0	16	2504	87	0	55	0	0	31	0	0	98	11	14	0	0	222
191	atcacgttttccaaaaacaaacaaagattcagaaagcgaaaatcaaaaag	Asteraceae.sequence.type84	Asteraceae	Crepidinae	0.98	Asteraceae	0.98	4210	EC_2134_CMP_0799	4210	AF460132	2575	0	0	0	0	0	0	0	0	0	0	0	0	0	0	0	0	0	0	0	0	0	0	0	0	0	0	0	0	2430	0	0	0	0	0	0	0	0
192	atcacgttttccgaaaacaaacaaaaattcagaaagcgaaaatcaaaaag	Asteraceae.sequence.type85	Asteraceae	Crepidinae	0.98	Asteraceae	0.98	4210	EC_2134_CMP_0799	4210	AF460132	154	0	0	0	0	0	0	0	0	0	0	0	0	0	0	0	0	0	0	0	0	0	0	0	0	0	0	0	0	0	0	0	0	0	0	0	0	0
193	tcacgttttccgaaaacaaacaaagattcagaaagcgaaaatcaaaaag	Asteraceae.sequence.type86	Asteraceae	Crepidinae	0.98	Asteraceae	0.98	4210	EC_2134_CMP_0799	4210	AF460132	36	10	0	0	0	0	0	0	0	0	0	0	0	0	0	0	0	0	0	0	0	0	0	26	0	0	0	0	0	0	0	0	0	0	0	0	0	0
194	atcacgttttccgaaaacaaacaaaggttcagaaagcgaaaataaaaag	Asteraceae.sequence.type87	Asteraceae	Gnaphalieae	1	Asteraceae	0.98	4210	GQ245154	4210	AF412913	149444	124	23	13807	2656	0	2156	3848	913	2399	0	7141	3822	360	597	807	1121	789	1042	12	1448	7065	11667	4559	507	1902	1554	0	0	0	0	11622	9928	437	31811	0	34	6813
195	atcacgttttccgaaaacaaataaaggttcagaaagcgaaaataaaaag	Asteraceae.sequence.type88	Asteraceae	Gnaphalieae	0.979592	Asteraceae	0.98	4210	GQ245154	4210	AY216070	1502	0	0	0	0	0	0	0	0	0	0	0	0	0	0	0	0	0	0	0	0	0	1256	0	0	232	0	0	0	0	0	0	0	0	0	0	0	0
196	atcacattttccgaaaacaaacaaaggttcagaaagcgaaaataaaaag	Asteraceae.sequence.type89	Asteraceae	Gnaphalieae	0.979592	Asteraceae	0.98	4210	GQ245154	4210	AY772372	416	0	0	103	182	0	0	0	43	0	0	0	0	0	0	0	0	0	0	0	0	0	0	0	0	0	0	0	0	0	0	0	0	0	0	0	0	0
197	atcctgttttccgaaaacaaacaaaggttcagaaagcgaaaagaaaaaaaa	Asteraceae.sequence.type9	Asteraceae	Asteroideae	0.961538	Anthemideae	0.961538	102810	GQ245580	102810	AY603334	30	0	0	0	0	0	11	0	0	0	0	0	0	0	0	0	0	0	0	0	0	0	0	0	0	0	0	0	0	0	0	0	0	0	0	0	19	0
198	atcacgttttccgaaaacaaacaaaggttcagaaggcgaaaataaaaag	Asteraceae.sequence.type90	Asteraceae	Gnaphalieae	0.979592	Asteraceae	0.98	4210	GQ245154	4210	AB070917	79	0	0	18	0	0	0	0	0	0	0	0	0	0	0	0	0	0	0	0	0	0	17	0	0	0	0	0	0	0	0	13	0	0	18	0	0	13
199	atcacgttttccgaaaacaaacaaaggttcagaaagcgaaaataaaaaaag	Asteraceae.sequence.type91	Asteraceae	Heliantheae alliance	0.980769	Asteraceae	1	4210	EC_2106_CMP_0779	4210	AB817362	25	0	0	0	11	0	0	0	0	0	0	0	0	0	0	0	0	0	0	0	0	0	0	0	0	0	0	0	0	0	0	0	0	0	0	0	0	0
200	atcacgttttccgaaaacaaacaaaggttcagaaagcgaaaagaaaaaa	Asteraceae.sequence.type92	Asteraceae	Hulteniella integrifolia	0.98	Asteraceae	0.98	4210	GQ245030	4210	AF452496	157	0	0	0	0	0	0	0	0	0	0	0	0	0	0	0	0	0	0	0	0	10	10	0	0	0	0	0	0	0	0	0	0	28	38	0	0	0
201	tcacgttttccgaaaacaaacaaaggttcagaaagcgaaaagaaaaaaa	Asteraceae.sequence.type93	Asteraceae	Hulteniella integrifolia	0.98	Asteraceae	0.98	4210	GQ245030	4210	AF452496	35	0	0	0	0	0	0	0	0	0	0	0	0	0	0	0	0	0	0	0	0	0	0	0	0	0	0	0	0	0	0	0	0	24	0	0	0	0
202	atcctatttttcgaaaacaaacaaaggttcagaaagcgaaaatcaaaaag	Asteraceae.sequence.type94	Asteraceae	root	NA	Asteraceae	0.960784	4210	NA	4210	LN607140	831	0	0	0	0	0	0	0	10	0	0	0	0	0	0	0	0	0	10	0	0	0	0	0	0	0	0	0	0	0	0	0	0	0	0	0	0	0
203	atcacgttttccgaaaacaaacaaaggttccgaaagagagaataaaaaag	Asteraceae.sequence.type95	Asteraceae	root	NA	Asteraceae	0.96	4210	NA	4210	AF528388	27	0	0	0	0	0	0	0	0	0	0	0	0	0	0	0	0	0	0	0	0	0	0	17	0	0	0	0	0	0	0	0	0	0	10	0	0	0
204	atcacgttttccgaaaacaaacaaaggttcagaaagcgaaaagaaaaaag	Asteraceae.sequence.type96	Asteraceae	Senecioninae	1	Asteraceae	1	4210	2177_CMP_0515	4210	AB817411	1540	0	0	0	0	0	57	0	13	0	14	0	0	10	40	0	17	0	33	0	0	19	20	0	0	0	0	0	0	0	0	25	0	42	55	0	67	0
205	atcacgttttccgaaaacaaacaaaggttcagaaaacgaaaataaaaag	Asteraceae.sequence.type97	Asteraceae	Tephroseris	0.98	Asteraceae	0.98	4210	GQ245604	4210	AF468164	4848	0	0	0	0	0	0	0	0	0	0	0	0	0	0	0	0	0	0	0	0	0	0	0	0	0	0	0	0	0	0	0	0	0	4595	0	0	0
206	atcacgttttccgaaaacaaacaaaggttcagaaaacgaaaataaaaaag	Asteraceae.sequence.type98	Asteraceae	Tephroseris	1	Asteraceae	1	4210	GQ245604	4210	AF468164	235	0	21	0	0	0	0	0	0	0	0	0	24	0	0	0	0	0	0	0	0	0	0	15	0	0	0	0	0	0	0	0	0	0	23	0	0	0
207	atcacgttttccgaaaacaaacaaaggttcagaaagcgaaaaaaaaaaaa	Asteraceae.sequence.type99	Asteraceae	Anthemideae	0.980392	Asteraceae	0.980392	4210	GQ245580	4210	AY952892	615	0	0	0	0	0	0	0	0	0	0	0	0	0	0	0	0	0	24	0	0	0	0	0	0	0	0	0	0	0	0	0	568	0	0	0	0	0
208	atcctgttttccgaaaacaaataaaacaaatttaagggttcataaagtgagaataaaaaag	Betulaceae.sequence.type1	Betulaceae	Betula	1	Betulaceae	1	3514	2214_CMP_0529	3514	AB979732	970	0	0	0	0	0	0	0	0	0	0	0	0	0	0	0	0	0	0	0	0	0	0	0	0	0	0	0	0	0	0	0	0	0	0	0	0	0
209	atcctgttttccgaaaacaaataaaacaaatttaagggttcataaagtgaaaataaaaaag	Betulaceae.sequence.type2	Betulaceae	Betula	0.983607	Betulaceae	0.983607	3514	2214_CMP_0529	3514	AB979732	97	0	0	0	0	0	0	0	0	0	0	0	0	0	0	0	0	0	0	0	0	0	0	0	0	0	0	0	0	0	0	0	0	0	0	0	0	0
210	atccggttttccgaaaacaaacaaaagttgaaaaagaaaaag	Boraginaceae.sequence.type1	Boraginaceae	Boraginaceae	0.976744	Boraginaceae	1	21571	EC_2232_CMP_0839	21571	AF284104	85223	5872	0	329	0	0	0	1319	215	3274	1469	5895	3477	266	275	0	0	281	1094	0	0	4136	1090	0	0	0	0	33158	3804	659	796	0	0	11402	0	0	0	297
211	atccggttttccgaaaacaaaagttgaaaaagaaaaaag	Boraginaceae.sequence.type10	Boraginaceae	Eritrichium	0.974359	Boraginaceae	1	21571	GQ244957_1471	21571	AB564705	2574	0	0	0	0	0	0	916	855	0	0	0	0	0	0	0	0	0	198	0	0	0	0	0	0	0	0	0	0	0	0	0	0	0	0	0	0	0
212	atccggttttccaaaaacaaacaaaagttgaaaaagaaaaag	Boraginaceae.sequence.type11	Boraginaceae	Lappula	0.976744	Boraginaceae	0.976744	21571	2233_CMP_0535	21571	AB758333	764	0	0	0	0	0	0	0	0	712	0	0	0	0	0	0	0	0	0	0	0	0	0	0	0	0	0	26	26	0	0	0	0	0	0	0	0	0
213	atccggttttccgaaaacaaacaaaagttgaaaaagaaaaaaag	Boraginaceae.sequence.type12	Boraginaceae	Lappula deflexa	0.977273	Boraginaceae	0.977778	21571	EC_2232_CMP_0839	21571	AY383276	207	0	0	0	0	0	0	0	0	0	0	0	0	0	0	0	0	0	0	0	0	0	0	0	0	0	0	0	0	0	0	0	0	0	0	0	0	0
214	atcacgttttccgaaaacaaacaaaagttgaaaaagaaaaag	Boraginaceae.sequence.type13	Boraginaceae	root	NA	Boraginaceae	0.953488	21571	NA	21571	AB758344	569	32	0	0	0	0	0	0	15	36	122	32	22	0	20	0	15	0	40	0	0	26	0	0	0	0	0	49	13	0	11	61	0	49	0	0	0	0
215	atccggttttctgaaaacaaacaaaagttgaaaaggaaaaag	Boraginaceae.sequence.type14	Boraginaceae	root	NA	Boraginaceae	0.953488	21571	NA	21571	EU600014	24	0	0	0	0	0	0	0	0	14	10	0	0	0	0	0	0	0	0	0	0	0	0	0	0	0	0	0	0	0	0	0	0	0	0	0	0	0
216	atccggttttccgaaaacaaaagttgaaaaagaaaaag	Boraginaceae.sequence.type15	Boraginaceae	Eritrichium	1	Boraginaceae	1	21571	GQ244957_1471	21571	GQ244952	50	0	0	0	0	0	0	0	26	0	0	0	0	0	0	0	0	0	24	0	0	0	0	0	0	0	0	0	0	0	0	0	0	0	0	0	0	0
217	atccggttttccgaaaacaaacaaaagttgaaaaagaaaaaag	Boraginaceae.sequence.type16	Boraginaceae	Lappula deflexa	1	Boraginaceae	1	21571	EC_2232_CMP_0839	21571	AB758325	98	0	0	0	0	0	0	0	15	0	59	0	0	0	0	0	0	0	24	0	0	0	0	0	0	0	0	0	0	0	0	0	0	0	0	0	0	0
218	atccggtttttcgacaaaagttgaaaaagaaaaaag	Boraginaceae.sequence.type17	Boraginaceae	root	NA	Eritrichium pectinatociliatum	1	1288193	NA	1288193	KC542611	5492	0	0	0	0	0	0	0	0	1151	4341	0	0	0	0	0	0	0	0	0	0	0	0	0	0	0	0	0	0	0	0	0	0	0	0	0	0	0
219	atccggttttccgaaaacaaacaaaagttgaaaaataaaaag	Boraginaceae.sequence.type18	Boraginaceae	Boraginaceae	0.953488	Microula	1	694028	EC_2232_CMP_0839	694028	KC542506	2184	0	0	0	0	0	0	0	0	0	0	0	0	0	0	0	0	0	132	0	0	0	0	0	0	0	951	0	0	0	0	0	0	0	0	0	0	0
220	atccggttttctgaaaacaaacaaaagttgaaaaagaaaaag	Boraginaceae.sequence.type2	Boraginaceae	Boraginaceae	0.953488	Boraginaceae	0.976744	21571	EC_2232_CMP_0839	21571	EU600014	13781	0	0	0	84	0	0	0	0	5770	3065	0	0	133	129	0	998	0	0	0	0	0	0	0	0	0	0	37	0	825	0	0	0	0	0	0	0	151
221	atccagttttccgaaaacaaacaaaagttgaaaaagaaaaag	Boraginaceae.sequence.type3	Boraginaceae	Boraginaceae	0.953488	Boraginaceae	0.97619	21571	EC_2232_CMP_0839	21571	AF284104	9036	0	0	0	0	0	0	0	0	0	0	0	0	0	0	0	0	0	0	0	0	0	0	0	0	0	0	29	0	0	0	7123	0	0	0	0	0	0
222	tccggttttccgaaaacaaacaaaagttgaaaaagaaaaag	Boraginaceae.sequence.type4	Boraginaceae	Boraginaceae	0.953488	Boraginaceae	0.97619	21571	EC_2232_CMP_0839	21571	AF284104	644	64	0	0	0	0	0	0	0	23	14	42	39	0	0	0	0	0	0	0	0	18	0	0	0	0	0	298	22	0	10	0	0	94	0	0	0	0
223	atccggttttccgaaaacaaacaaaagttgaaaaaaaaaaag	Boraginaceae.sequence.type5	Boraginaceae	Boraginaceae	0.976744	Boraginaceae	1	21571	EC_2232_CMP_0839	21571	AB758338	523	0	0	0	0	0	0	0	0	0	0	20	0	0	0	0	0	0	0	0	0	0	0	0	0	0	0	0	462	0	0	0	0	0	0	0	0	0
224	atccggttttccgaaaacaaacaaaggttgaaaaagaaaaag	Boraginaceae.sequence.type6	Boraginaceae	Boraginaceae	0.953488	Boraginaceae	0.97619	21571	EC_2232_CMP_0839	21571	AF284104	145	0	0	0	0	0	0	0	0	14	0	12	0	0	0	0	0	0	0	0	0	20	0	0	0	0	0	69	0	0	0	0	0	20	0	0	0	0
225	atccggttttccgaaaacaaacaaaagttgaaaaagaaaaaa	Boraginaceae.sequence.type7	Boraginaceae	Boraginaceae	0.953488	Boraginaceae	0.97619	21571	EC_2232_CMP_0839	21571	AF284104	128	0	0	0	0	0	0	0	0	0	0	0	0	0	0	0	0	0	0	0	0	0	0	0	0	0	0	16	0	0	0	0	0	93	0	0	0	0
226	atccggttttccgaaaataaacaaaagttgaaaaagaaaaag	Boraginaceae.sequence.type8	Boraginaceae	Boraginaceae	0.953488	Boraginaceae	0.976744	21571	EC_2232_CMP_0839	21571	KC542507	43	0	0	0	0	0	0	0	0	0	0	0	0	0	0	0	0	0	0	0	0	0	0	0	0	0	0	0	0	0	0	0	0	0	0	0	0	0
227	atccggttttcagaaaacaaacaaaagttgaaaaagaaaaag	Boraginaceae.sequence.type9	Boraginaceae	Boraginaceae	0.953488	Boraginaceae	0.97619	21571	EC_2232_CMP_0839	21571	AF284104	23	0	0	0	0	0	0	0	0	10	0	0	0	0	0	0	0	0	0	0	0	0	0	0	0	0	0	13	0	0	0	0	0	0	0	0	0	0
228	atcctggtttacgctaaaaaaccgagtttagaaagcgagaaaaaggg	Brassicaceae.sequence.type1	Brassicaceae	root	NA	Aphragmus oxycarpus	0.958333	347882	NA	347882	DQ479853	119	0	0	0	0	0	0	0	10	0	0	0	0	0	109	0	0	0	0	0	0	0	0	0	0	0	0	0	0	0	0	0	0	0	0	0	0	0
229	atcctggtttacgcgaacaaaccaaagtgtagaaagcgagaaagaagg	Brassicaceae.sequence.type2	Brassicaceae	Draba	1	Arabideae	1	981070	EC_2267_CMP_0861	981070	AF120731	9410	0	0	0	17	0	0	1279	176	0	3540	0	0	0	0	0	0	0	0	0	0	21	421	0	0	0	0	0	0	0	0	0	0	566	0	0	0	2255
230	atccttgtttacgcgaacaaaacggagtttagaaagcgagaaaaaagg	Brassicaceae.sequence.type3	Brassicaceae	Brassicaceae	0.979167	Cardamine macrophylla	1	109601	EC_2258_CMP_0855	109601	AF198132	109	0	0	0	0	0	0	0	0	0	0	0	0	0	0	0	0	0	0	0	0	0	0	0	0	0	0	0	0	0	0	0	0	0	0	0	0	0
231	atcctagtttacgcgaacaaaccagagtttagaaagcgagaaaaaggg	Brassicaceae.sequence.type4	Brassicaceae	Eutrema edwardsii	0.979167	Eutrema sp. GH-2015	1	1735202	GQ244967_1464	1735202	KR303794	41	0	0	0	0	0	0	0	0	0	0	0	0	0	0	0	0	0	0	0	0	0	0	0	0	0	0	0	0	0	0	0	0	0	0	0	0	0
232	atcctagtttacgcgaacaaaccagagtttagaaagcgagaaaaaagg	Brassicaceae.sequence.type5	Brassicaceae	Eutrema edwardsii	1	Eutrema	1	98005	GQ244967_1464	98005	DQ649086	2803	0	0	831	0	0	0	0	0	0	0	0	0	0	0	0	0	0	0	0	0	0	561	0	0	0	0	0	0	0	0	0	0	0	0	0	0	0
233	atcctagcttacgcgaacaaaccagagtttagaaagcgagaaaaaagg	Brassicaceae.sequence.type6	Brassicaceae	Eutrema edwardsii	0.979167	Pegaeophyton scapiflorum	1	345531	GQ244967_1464	345531	DQ180233	719	0	0	0	0	0	0	0	0	0	0	0	0	98	0	0	0	0	0	0	0	0	0	0	0	0	0	0	0	0	0	0	0	0	0	0	0	0
234	atcccgttttctgaaaacaaacaaagtttcagaaagcgaaaataaaaaag	Campanulaceae	Campanulaceae	campanulids	0.96	Campanulaceae	1	4381	GQ245111	4381	JN851186	163	0	0	0	0	0	0	0	0	0	0	0	0	0	0	0	0	0	0	0	0	0	0	0	0	0	0	0	0	0	0	0	0	0	0	0	0	0
235	atccggttttccgaaaacaaacaagggttcagaaagctaaaatcaaaaag	Caprifoliaceae.sequence.type1	Caprifoliaceae	Linnaea borealis	0.96	Acanthocalyx	1	179857	GQ245080	179857	AF366923	225	0	0	0	0	0	0	0	0	0	0	0	0	0	0	0	0	0	0	0	0	0	0	0	0	0	0	0	0	0	0	0	0	0	0	0	0	0
236	atccagttttccgaaaacaagggtttagaaagcaaaaatcaaaaag	Caprifoliaceae.sequence.type2	Caprifoliaceae	Lonicera	1	Lonicera	1	49606	GQ245088	49606	AF366905	1591	0	0	0	0	0	0	0	0	0	0	0	0	0	0	0	0	0	0	0	0	0	0	0	0	0	0	0	0	0	0	0	0	0	0	0	0	0
237	atccagttttccgaaaacaagggtttaaaaagcaaaaatcaaaaag	Caprifoliaceae.sequence.type3	Caprifoliaceae	Lonicera	0.978261	Lonicera	0.978261	49606	GQ245088	49606	AF366905	83	0	0	0	0	0	0	0	0	0	0	0	0	0	0	0	0	0	0	0	0	0	0	0	0	0	0	0	0	0	0	0	0	0	0	0	0	0
238	atccagttttccgaaaacaagggtttagaaaggaaaaatcaaaaag	Caprifoliaceae.sequence.type4	Caprifoliaceae	Lonicera	0.978261	Lonicera tangutica	1	486688	GQ245088	486688	GQ305439	208	0	0	0	0	0	0	0	0	0	0	0	0	0	0	0	0	0	0	0	0	0	0	0	0	0	0	0	0	0	0	0	0	0	0	0	0	0
239	atccggtttttgttttccgaaaacaaacaaaggctaaaatcaaaaaag	Caprifoliaceae.sequence.type5	Caprifoliaceae	Valeriana	1	Valeriana	1	19952	GQ245646	19952	AF366917	26	0	0	0	0	0	0	0	0	0	0	0	0	0	0	0	0	0	0	0	0	0	0	0	0	0	0	0	0	0	0	0	0	0	0	0	0	0
240	ctccttttttcaaaagcaaaaaaaagtattaagaaagaaaaaaag	Caryophyllaceae	Caryophyllaceae	Silene	1	Silene	1	3573	GQ245546	3573	AY116484	5780	0	0	0	0	0	0	0	0	0	0	0	0	0	0	0	0	0	0	0	0	451	0	0	0	0	0	0	0	0	0	0	0	0	0	0	0	5329
241	atcccattttcataaacgagaatatccaaag	Circaeasteraceae	Circaeasteraceae	root	NA	Circaeaster agrestis	1	39288	NA	39288	AF335298	23	0	0	0	0	0	0	0	0	0	0	0	0	0	0	0	0	0	0	0	0	0	0	0	0	0	0	0	0	0	0	0	0	0	0	0	0	0
242	atcttcttttccgaaatcaaacccaaatacaggggttcaaaaagcgcgaataaaaaag	Crassulaceae.sequence.type1	Crassulaceae	Rhodiola rosea	0.982759	Crassulaceae	0.982759	3781	GQ245394_1902	3781	AB480642	102	0	0	0	0	0	0	0	0	0	0	0	0	0	0	0	0	0	0	0	0	0	0	0	0	0	0	0	0	0	0	0	0	0	0	0	0	0
243	atcttcttttccgaaaccaaacccaaatacaagagttcaaaaagcgcgaataaaaaag	Crassulaceae.sequence.type10	Crassulaceae	Rhodiola rosea	0.965517	Rhodiola	0.965517	202994	GQ245394_1902	202994	AB480671	766	0	0	0	0	0	0	0	0	0	0	0	0	0	0	0	0	0	0	0	0	0	0	0	0	0	0	0	0	0	0	0	0	0	0	0	0	734
244	atcttcttttccgaaaccaaacccaaatacagggattcaaaaagcgcgaataaaaaag	Crassulaceae.sequence.type11	Crassulaceae	Rhodiola rosea	0.982759	Rhodiola	0.982759	202994	GQ245394_1902	202994	AB480671	523	0	0	0	0	0	0	0	0	0	0	0	0	0	0	0	0	0	0	0	0	0	0	0	0	0	0	0	0	0	81	0	0	0	0	0	0	0
245	atcttcttttccgaaaccaaacccaaatataggggttcaaaaagcgcgaataaaaaag	Crassulaceae.sequence.type12	Crassulaceae	Rhodiola rosea	0.982759	Rhodiola	0.982759	202994	GQ245394_1902	202994	AB480671	518	0	0	0	163	0	0	0	0	0	0	0	0	0	0	0	0	0	227	0	0	0	0	0	0	11	0	0	0	0	0	0	0	0	0	0	0	0
246	atcttcttttccgaaaccaaacccaaatacaggagttcaaaaagcgcgaataaaaaag	Crassulaceae.sequence.type13	Crassulaceae	Rhodiola rosea	0.982759	Rhodiola	0.982759	202994	GQ245394_1902	202994	AB480671	507	0	0	0	0	0	0	0	0	0	0	0	0	0	39	380	0	0	0	0	0	0	0	0	0	0	0	0	0	0	0	0	0	0	0	0	0	0
247	atcttcttttccgaaaccaaacccaaatacaggggttcaaaaagcgcgaataaaaag	Crassulaceae.sequence.type14	Crassulaceae	Rhodiola rosea	0.982759	Rhodiola	0.982759	202994	GQ245394_1902	202994	AB480671	442	0	0	11	20	0	0	0	10	0	0	12	0	0	17	0	81	0	17	0	0	11	0	28	16	19	0	0	0	0	0	0	32	25	0	0	28	18
248	atcttcttttccgaaaccaaacccaaatacaggggttcaaaaagcgcgaataaaaaaa	Crassulaceae.sequence.type15	Crassulaceae	Rhodiola rosea	0.982759	Rhodiola	0.982759	202994	GQ245394_1902	202994	AB480671	401	0	0	0	0	0	0	0	0	0	14	0	0	0	44	0	43	0	19	0	0	0	0	10	0	0	0	0	0	0	0	0	0	17	0	0	16	0
249	atcttcctttccgaaaccaaacccaaatacaggggttcaaaaagcgcgaataaaaaag	Crassulaceae.sequence.type16	Crassulaceae	Rhodiola rosea	0.982759	Rhodiola	0.982759	202994	GQ245394_1902	202994	AB480671	255	0	0	0	12	0	0	0	0	0	11	21	0	0	0	0	14	0	10	0	0	0	0	27	14	29	0	0	0	0	0	0	0	29	0	0	25	0
250	atcttctttttcgaaaccaaacccaaatacaggggttcaaaaagcgcgaataaaaaag	Crassulaceae.sequence.type17	Crassulaceae	Rhodiola rosea	0.982759	Rhodiola	0.982759	202994	GQ245394_1902	202994	AB480671	184	0	0	0	0	0	0	0	0	0	0	0	0	0	0	0	0	0	173	0	0	0	0	0	0	0	0	0	0	0	0	0	0	0	0	0	0	0
251	atcttcttttccgaaaccaaacccaaatacgggggttcaaaaagcgcgaataaaaaag	Crassulaceae.sequence.type18	Crassulaceae	Rhodiola rosea	0.982759	Rhodiola	0.983051	202994	GQ245394_1902	202994	KJ570317	140	0	0	0	0	0	0	0	0	0	0	0	0	0	0	0	15	0	0	0	0	0	0	10	0	32	0	0	0	0	0	0	0	13	0	0	11	0
252	atcttcttttccgaaaccaaacccaaatacaggggtccaaaaagcgcgaataaaaaag	Crassulaceae.sequence.type19	Crassulaceae	Rhodiola rosea	0.982759	Rhodiola	0.982759	202994	GQ245394_1902	202994	AB480671	134	0	0	0	0	0	0	0	0	0	0	0	0	0	0	0	10	0	0	0	0	0	0	17	0	53	0	0	0	0	0	0	0	27	0	0	14	0
253	atcttcttttctgaaaccaaacccaaatacaggggttcaaaaagcgcgaataaaaaag	Crassulaceae.sequence.type2	Crassulaceae	Rhodiola rosea	0.982759	Crassulaceae	0.982759	3781	GQ245394_1902	3781	AB480642	67	0	0	0	0	0	0	0	0	0	0	0	0	0	0	0	0	0	0	0	0	0	0	12	0	0	0	0	0	0	0	0	0	11	0	0	0	0
254	atcttcttttccgaaaccaaacccaaatacaggggttcaaaaagcgtgaataaaaaag	Crassulaceae.sequence.type20	Crassulaceae	Rhodiola rosea	0.982759	Rhodiola	0.982759	202994	GQ245394_1902	202994	AB480671	97	0	0	0	0	0	0	0	0	0	0	0	0	0	0	0	0	0	75	0	0	0	0	0	0	0	0	0	0	0	0	0	0	12	0	0	10	0
255	attttcttttccgaaaccaaacccaaatacaggggttcaaaaagcgcgaataaaaaag	Crassulaceae.sequence.type21	Crassulaceae	Rhodiola rosea	0.982759	Rhodiola	0.982759	202994	GQ245394_1902	202994	AB480671	88	0	0	24	0	0	0	0	0	0	0	0	0	0	0	0	0	0	0	0	0	0	0	0	0	0	0	0	0	0	0	0	0	0	0	0	0	0
256	atcttcttttccgaaaccaaacccaaatacaagggttcaaaaagcgcgaataaaaaag	Crassulaceae.sequence.type22	Crassulaceae	Rhodiola rosea	0.982759	Rhodiola	0.982759	202994	GQ245394_1902	202994	AB480671	88	0	0	0	0	0	0	0	0	0	0	0	0	0	0	0	0	0	0	0	0	0	0	0	0	0	0	0	0	0	0	0	0	0	0	0	0	0
257	atcttcttttccgaaaccaaacccaaatacaggggttcaaaaagcgcgaatagaaaag	Crassulaceae.sequence.type23	Crassulaceae	Rhodiola rosea	0.982759	Rhodiola	0.982759	202994	GQ245394_1902	202994	AB480671	78	0	0	0	0	0	0	0	0	0	0	0	0	0	0	0	19	0	0	0	0	0	0	0	0	11	0	0	0	0	0	0	0	15	0	0	0	0
258	atcttcttttccgaaaccaaacccaaatacaggggttcaaaaagcgcggataaaaaag	Crassulaceae.sequence.type24	Crassulaceae	Rhodiola rosea	0.982759	Rhodiola	0.982759	202994	GQ245394_1902	202994	AB480671	50	0	0	0	0	0	0	0	0	0	0	0	0	0	0	0	0	0	0	0	0	0	0	13	0	10	0	0	0	0	0	0	0	15	0	0	0	0
259	atcttcttttccgaaaccaaacccaaatacaggggttcaaaaagcacgaataaaaaag	Crassulaceae.sequence.type25	Crassulaceae	Rhodiola rosea	0.982759	Rhodiola	1	202994	GQ245394_1902	202994	FJ794308	62	0	0	0	0	0	0	0	0	0	0	0	0	0	0	0	0	0	0	0	0	0	0	0	0	0	0	0	0	0	0	0	0	0	0	0	0	0
260	atcttcttttccgaaaccaaacccaaatacaggggttcaaaaagcgcgaataaaagag	Crassulaceae.sequence.type26	Crassulaceae	Rhodiola rosea	0.982759	Rhodiola	0.982759	202994	GQ245394_1902	202994	AB480671	60	0	0	0	0	0	0	0	0	0	0	0	0	0	0	0	16	0	0	0	0	0	0	0	0	13	0	0	0	0	0	0	0	0	0	0	0	0
261	atcttcttttccgaaaccaaacccaaatacagaggttcaaaaagcgcgaataaaaaag	Crassulaceae.sequence.type27	Crassulaceae	Rhodiola rosea	0.982759	Rhodiola	0.982759	202994	GQ245394_1902	202994	AB480671	60	0	0	0	0	0	0	0	0	0	0	0	0	0	0	0	0	0	0	0	0	0	0	0	0	0	0	0	0	0	0	0	0	0	0	0	0	0
262	atcttcttttccgaaaccaaacccaaatacaggggttcaaaaaacgcgaataaaaaag	Crassulaceae.sequence.type28	Crassulaceae	Rhodiola rosea	0.982759	Rhodiola	0.982759	202994	GQ245394_1902	202994	AB480671	55	0	0	0	0	0	0	0	0	0	0	0	0	0	0	0	0	0	0	0	0	0	0	0	0	0	0	0	0	0	0	0	0	0	0	0	0	0
263	atcttcttttccgaaaccaaacccaaatacaggggttcaagaagcgcgaataaaaaag	Crassulaceae.sequence.type29	Crassulaceae	Rhodiola rosea	0.982759	Rhodiola	0.982759	202994	GQ245394_1902	202994	AB480671	46	0	0	0	0	0	0	0	0	0	0	0	0	0	0	0	25	0	0	0	0	0	0	0	0	0	0	0	0	0	0	0	0	0	0	0	0	0
264	atcttcttttccgaaaccaaacccaaatacaggggttcaaaaagcgcgaataaaaaag	Crassulaceae.sequence.type3	Crassulaceae	Rhodiola rosea	1	Rhodiola	1	202994	GQ245394_1902	202994	AB480671	140257	0	2081	2947	2423	0	18	24	936	1926	3052	4512	80	831	2297	634	5401	572	2411	688	0	3602	119	9397	6470	10310	2294	0	0	327	668	871	3482	15322	4372	816	13230	1044
265	atcttcttttccgagaccaaacccaaatacaggggttcaaaaagcgcgaataaaaaag	Crassulaceae.sequence.type30	Crassulaceae	Rhodiola rosea	0.982759	Rhodiola	0.982759	202994	GQ245394_1902	202994	AB480671	31	0	0	0	0	0	0	0	0	0	0	0	0	0	0	0	11	0	0	0	0	0	0	0	0	0	0	0	0	0	0	0	0	0	0	0	0	0
266	atcttcttttccgaaaccaaacccaaatacaggggttcaaaagcgcgaataaaaaag	Crassulaceae.sequence.type31	Crassulaceae	Rhodiola rosea	0.982759	Rhodiola	0.982759	202994	GQ245394_1902	202994	AB480671	22	0	0	0	12	0	0	0	0	0	0	0	0	0	0	0	0	0	0	0	0	0	0	0	0	10	0	0	0	0	0	0	0	0	0	0	0	0
267	atcctcttttccgaaaccaaacccaaatacaggggttcaaaaagcgcgaataaaaaag	Crassulaceae.sequence.type32	Crassulaceae	Rhodiola rosea	0.982759	Rhodiola tibetica	1	1442785	GQ245394_1902	1442785	KF113834	213	0	0	11	0	0	0	0	0	0	15	0	0	0	0	0	11	0	0	0	0	0	0	16	0	26	0	0	0	0	0	0	0	21	0	0	27	0
268	atcttcttttccgaaaccaaatccaaatacaggggttcaaaaagcgcgaataaaaaag	Crassulaceae.sequence.type4	Crassulaceae	Rhodiola rosea	0.982759	Rhodiola	0.982759	202994	GQ245394_1902	202994	AB480671	1713	0	0	0	0	0	0	1048	0	0	0	0	0	0	0	0	0	0	0	0	0	0	0	0	0	0	0	0	0	639	0	0	0	0	0	0	0	0
269	atcttcttttccgaaaccaaacccaaatacaggggttcaaaaagcgcaaataaaaaag	Crassulaceae.sequence.type5	Crassulaceae	Rhodiola rosea	0.982759	Rhodiola	0.982759	202994	GQ245394_1902	202994	AB480671	1166	0	0	0	0	0	0	0	0	0	0	0	0	0	0	0	0	0	0	0	0	0	0	0	0	12	0	0	0	0	0	0	0	0	0	0	0	0
270	atcttcttttccgaaaccaaacccaaatacaggggtttaaaaagcgcgaataaaaaag	Crassulaceae.sequence.type6	Crassulaceae	Rhodiola rosea	0.982759	Rhodiola	0.982759	202994	GQ245394_1902	202994	AB480671	1122	0	0	0	0	0	0	0	0	0	0	0	0	26	0	0	486	0	0	0	0	581	0	0	0	0	0	0	0	0	0	0	0	0	0	0	0	0
271	atcttcttttccgaaaccaaacccaaatacaggggttcaaaaagcgcgaataaaaaa	Crassulaceae.sequence.type7	Crassulaceae	Rhodiola rosea	0.965517	Rhodiola	0.965517	202994	GQ245394_1902	202994	AB480671	929	0	12	11	22	0	0	0	11	15	30	17	0	0	38	0	53	0	20	0	0	17	0	53	68	62	24	0	0	0	0	0	26	133	43	10	67	0
272	atctttttttccgaaaccaaacccaaatacaggggttcaaaaagcgcgaataaaaaag	Crassulaceae.sequence.type8	Crassulaceae	Rhodiola rosea	0.982759	Rhodiola	0.982759	202994	GQ245394_1902	202994	AB480671	772	0	0	0	0	0	0	0	0	757	0	0	0	0	0	0	0	0	0	0	0	0	0	0	0	0	0	0	0	0	0	0	0	0	0	0	0	0
273	tcttcttttccgaaaccaaacccaaatacaggggttcaaaaagcgcgaataaaaaag	Crassulaceae.sequence.type9	Crassulaceae	Rhodiola rosea	0.982759	Rhodiola	0.982759	202994	GQ245394_1902	202994	AB480671	766	0	20	0	0	0	0	0	0	22	16	32	0	10	10	0	43	0	15	0	0	11	0	62	35	64	16	0	0	0	0	0	27	104	28	12	58	0
274	atccgatttctagagacaatagtttcctttccgagaacgg	Cupressaceae	Cupressaceae	Juniperus	1	Cupressaceae	1	3367	GQ245049	3367	AB030064	3682	0	0	0	0	2533	0	0	0	0	0	0	0	0	0	0	0	0	0	0	0	0	0	0	0	0	0	0	0	0	0	0	0	0	0	0	0	0
275	atcttctttttgagaaaaagaaatatataaaatatttcttatttcagataagaaataatattttttcttatctaatattaaa	Cyperaceae.sequence.type1	Cyperaceae	Carex	1	Carex	1	13398	2369_CMP_0565	13398	AB079405	13930	0	0	0	11	53	201	252	0	0	0	0	0	0	0	0	0	0	0	0	486	0	0	0	0	220	0	0	0	0	0	0	0	0	0	0	0	17
276	atcttctttttgagaaaaagaaatatatataatattttttttttcagataagaaataatattttttcttatctaatattaaa	Cyperaceae.sequence.type10	Cyperaceae	Carex atrofusca	0.987805	Carex atrofusca	0.987805	241197	GQ244697_1667	241197	AM085577	177	0	0	0	0	0	0	0	0	0	0	0	0	0	0	0	0	0	0	0	0	0	0	0	0	0	0	0	0	0	0	0	0	0	0	0	0	0
277	atcttctttttgagaaaaagaaatatataaaatatttcttatttcagataagaaagaaataatatttcttatctaatattaaa	Cyperaceae.sequence.type11	Cyperaceae	Carex maritima	1	Carex maritima	1	240694	GQ244723_1645	240694	AY757493	3273	0	0	50	137	0	0	89	25	0	38	0	0	10	25	165	0	0	0	0	0	272	155	0	0	0	0	1407	0	0	0	0	0	498	0	0	0	11
278	atcttctttttgagaaaaagaaatatataaaatatttcttatttcagataagaaatattttatttcttatttaatattaaa	Cyperaceae.sequence.type12	Cyperaceae	Cariceae	0.987654	Carex parva	1	100285	EC_2439_CMP_0948	100285	AF164935	44	0	0	0	0	0	0	0	0	0	0	0	0	0	0	0	0	0	0	0	0	0	0	0	0	0	0	0	0	0	0	0	0	0	0	0	0	0
279	atcttctttttgagaaaaagaaatatataaaatatttcttatttcagataagaaataatattttttcttatctaatgttaaa	Cyperaceae.sequence.type13	Cyperaceae	Carex supina	1	Carex supina	1	140858	GQ244753_1622	140858	GQ244753	551	0	0	0	11	0	0	0	0	0	0	0	0	0	0	0	0	0	0	0	0	0	0	0	0	0	0	0	0	0	0	0	0	0	0	0	0	463
280	atcttctttttgagaaaaagaaatatataaaatattttttatttcatataagaaatattttatttcttatctaatattaaa	Cyperaceae.sequence.type14	Cyperaceae	Cariceae	0.987654	Cariceae	0.987654	986155	GQ245055	986155	AF284882	61	0	0	0	0	0	0	32	0	0	0	0	0	0	0	0	0	0	0	0	0	0	0	0	0	0	0	0	0	0	0	0	0	0	0	0	0	0
281	atcttctttttgagaaaaagaaatatataaaatatttcttatttcatataagaaatattttattttttatctaatattaaa	Cyperaceae.sequence.type15	Cyperaceae	Cariceae	0.987654	Cariceae	0.987654	986155	GQ245055	986155	AF284882	27	0	0	0	0	0	0	0	0	0	0	0	0	0	0	0	0	0	0	0	0	0	0	0	0	0	0	0	0	0	0	0	0	0	0	0	0	0
282	atcttctttttgagaaaaagaaatatatgaaatatttcttatttcagataagaaataaaatatttcttatctataaa	Cyperaceae.sequence.type16	Cyperaceae	Kobresia	1	Cariceae	1	986155	GQ245057	986155	AF164948	8337	0	0	133	0	0	0	90	172	0	0	0	0	0	0	0	0	0	21	0	0	0	0	0	0	0	0	0	0	0	0	0	0	0	0	0	0	1337
283	atcttctttttgagaaaaagaaatatataaaatatttcttatttcatataagaaatattttatttcttatctaatattaaa	Cyperaceae.sequence.type17	Cyperaceae	Kobresia	1	Cariceae	1	986155	GQ245055	986155	AF284882	4981	0	0	0	0	0	0	552	64	21	0	0	0	0	0	0	97	13	0	0	0	227	0	0	0	0	37	0	180	0	0	0	109	0	0	0	0	1084
284	atcttctttttgagaaaaagaaatatataaaatatttcttatttcttataagaaatattttatttcttatctaatattaaa	Cyperaceae.sequence.type18	Cyperaceae	Kobresia	0.987654	Cariceae	0.987654	986155	GQ245055	986155	AF284882	1434	0	0	0	0	0	0	0	0	0	0	0	0	0	0	0	0	0	0	0	0	0	0	0	0	0	0	1272	0	162	0	0	0	0	0	0	0	0
285	atcttctttttgagaaaaagaaatatataaaatatttcttatttcagataagaaataaaatatttcttatctataaa	Cyperaceae.sequence.type19	Cyperaceae	Kobresia	0.987013	Cariceae	0.987013	986155	GQ245057	986155	AF164948	58	0	0	0	0	0	0	0	26	0	0	0	0	0	0	0	0	0	0	0	0	0	0	0	0	0	0	0	0	0	0	0	0	0	0	0	0	0
286	atcttcttttagagaaaaagaaatatataaaatatttcttatttcagataagaaataatattttttcttatctaatattaaa	Cyperaceae.sequence.type2	Cyperaceae	Carex	0.987805	Carex	0.987805	13398	2369_CMP_0565	13398	AB079405	639	0	0	0	0	0	0	0	0	0	0	0	0	40	0	0	0	0	17	0	0	0	0	0	0	0	0	0	0	0	0	0	0	0	0	0	0	0
287	atcttctttttgagaaaaaaaaatatatgaaatatttcttatttcagataagaaataaaatatttcttatctataaa	Cyperaceae.sequence.type20	Cyperaceae	Kobresia	0.987013	Cariceae	0.987013	986155	GQ245057	986155	AF164948	32	0	0	0	0	0	0	0	10	0	0	0	0	0	0	0	0	0	0	0	0	0	0	0	0	0	0	0	0	0	0	0	0	0	0	0	0	0
288	atcttctttttgagaaaaagaaatatataaaatatttcttatttcatataagaaatatttgatttcttatctaatattaaa	Cyperaceae.sequence.type21	Cyperaceae	Cariceae	0.987654	Kobresia esenbeckii	1	234477	GQ245055	234477	AB643655	29	0	0	0	0	0	0	0	0	0	0	0	0	0	0	0	0	0	0	0	0	0	0	0	0	0	0	0	0	0	0	0	0	0	0	0	0	0
289	atcttctttttgagaaaaagaaatatataaaatatttcttatttcagataaaaaataatattttttcttatctaatattaaa	Cyperaceae.sequence.type3	Cyperaceae	Carex	0.987805	Carex	0.987952	13398	2369_CMP_0565	13398	AF284893	89	0	0	0	0	0	0	65	0	0	0	0	0	0	0	0	0	0	0	0	0	0	0	0	0	0	0	0	0	0	0	0	0	0	0	0	0	0
290	atcttttttttgagaaaaagaaatatataaaatatttcttatttcagataagaaataatattttttcttatctaatattaaa	Cyperaceae.sequence.type4	Cyperaceae	Carex	0.987805	Carex	0.987805	13398	2369_CMP_0565	13398	AB079405	41	0	0	0	0	0	0	0	0	0	0	0	0	0	0	0	0	0	0	0	0	0	0	0	0	0	0	0	0	0	0	0	0	0	0	0	0	0
291	atcttctttttgagaaaaagaaatatataaaatatttcttatttcagataagaaataatattttttcttatttaatattaaa	Cyperaceae.sequence.type5	Cyperaceae	Carex	0.987805	Carex	0.987805	13398	2369_CMP_0565	13398	AB079405	25	0	0	0	0	0	0	0	0	0	0	0	0	0	0	0	0	0	0	0	0	0	0	0	0	0	0	0	0	0	0	0	0	0	0	0	0	0
292	atcttctttttgagaaaaagaaatatataaaatatttcttatttcagataagaaataaaatatttcttatctaatattaaa	Cyperaceae.sequence.type6	Cyperaceae	Carex microglochin	1	Carex	1	13398	GQ244729_1640	13398	AF164929	90	0	0	0	0	0	0	0	51	0	0	0	0	0	0	0	0	0	0	0	0	0	0	0	0	0	0	0	0	0	0	0	0	0	0	0	0	0
293	atcttctttttgagaaaaagaaatatataaaatatttcttatttcagataagaaataatatttttttttatctaatattaaa	Cyperaceae.sequence.type7	Cyperaceae	Carex trautvetteriana	0.987952	Carex	0.987952	13398	2464_CMP_0583	13398	JX644762	24	0	0	0	0	0	0	0	0	0	0	0	0	0	0	0	0	0	0	0	0	0	0	0	0	0	0	0	0	0	0	0	0	0	0	0	0	0
294	atcttctttttaagaaaaagaaatatataaaatatttcttatttcagataagaaataatattttttcttatctaatattaaa	Cyperaceae.sequence.type8	Cyperaceae	Carex	1	Carex	1	13398	2386_CMP_0569	13398	AY757518	33	0	0	0	0	0	0	0	0	0	0	0	0	0	0	0	0	0	0	0	0	0	0	0	0	0	0	0	0	0	0	0	0	0	0	0	0	0
295	atcttctttttgagaaaaagaaatatatataatatttcttttttcagataagaaataatattttttcttatctaatattaaa	Cyperaceae.sequence.type9	Cyperaceae	Carex atrofusca	1	Carex atrofusca	1	241197	GQ244697_1667	241197	AM085577	912	0	0	495	0	0	0	63	17	0	0	0	0	0	0	0	0	34	0	0	0	0	0	0	24	0	0	0	0	0	0	0	0	0	0	0	0	0
296	atccagttttctgattcttaaaacaaacaagggttcagaaagcaatactaaag	Elaeagnaceae	Elaeagnaceae	Shepherdia canadensis	0.962264	Hippophae tibetana	1	193519	GQ245525_1805	193519	DQ838721	3705	0	0	0	0	0	0	0	86	0	0	0	0	0	0	0	0	0	0	0	0	0	0	0	0	0	0	0	0	3124	0	0	0	0	0	0	0	0
297	atcaaagtcagaggattctctgactaaaaaaggta	Ephedraceae.sequence.type1	Ephedraceae	root	NA	Ephedra	1	3387	NA	3387	AP010819	61232	0	0	1523	123	0	0	10236	1920	0	0	19	0	231	711	0	0	21	1012	0	0	12718	11525	0	0	0	0	0	0	0	0	0	0	0	311	4204	0	7059
298	atcaaagtcagagaattctctgactaaaaaaggta	Ephedraceae.sequence.type2	Ephedraceae	root	NA	Ephedra	0.971429	3387	NA	3387	AP010819	366	0	0	0	0	0	0	21	0	0	0	0	0	0	0	0	0	0	0	0	0	293	20	0	0	0	0	0	0	0	0	0	0	0	0	0	0	18
299	atcaaagtcagaggatcctctgactaaaaaaggta	Ephedraceae.sequence.type3	Ephedraceae	root	NA	Ephedra	0.971429	3387	NA	3387	AP010819	37	0	0	0	0	0	0	14	0	0	0	0	0	0	0	0	0	0	0	0	0	11	0	0	0	0	0	0	0	0	0	0	0	0	0	0	0	12
300	atccttttttcgcaaacaaacaaagattccgaaagctaaaaaaag	Ericaceae.sequence.type1	Ericaceae	Rhododendron	0.978261	Ericoideae	1	217035	2556b_CMP_1345	217035	AB038836	5857	0	0	0	0	0	0	0	0	0	0	0	0	0	0	0	0	0	0	0	0	0	0	0	0	0	0	0	0	0	0	0	0	0	0	0	0	0
301	atcctatttttcgcaaacaaacaaagattccgaaagctaaaaaaaag	Ericaceae.sequence.type10	Ericaceae	Rhododendron lapponicum	0.978723	Ericoideae	0.978723	217035	GQ245396_1900	217035	AB038837	630	0	0	0	0	0	0	0	0	0	0	0	0	0	0	0	0	0	0	0	0	0	0	0	0	0	0	0	0	0	0	0	0	0	0	0	0	0
302	attcttttttcgcaaacaaacaaagattccgaaagctaaaaaaaag	Ericaceae.sequence.type11	Ericaceae	Rhododendron lapponicum	0.978261	Ericoideae	0.978261	217035	GQ245396_1900	217035	AB038837	519	0	0	0	0	0	0	0	0	0	0	0	0	0	0	0	0	0	0	0	0	0	0	0	0	0	0	0	0	0	0	0	0	0	0	0	0	0
303	atttttttttcgcaaacaaacaaagattccgaaagctaaaaaaaag	Ericaceae.sequence.type12	Ericaceae	Rhododendron lapponicum	0.956522	Ericoideae	0.957447	217035	GQ245396_1900	217035	AB210053	336	0	0	0	0	0	0	0	0	0	0	0	0	0	0	0	0	0	0	0	0	0	0	0	0	0	0	0	0	0	0	0	0	0	0	0	0	0
304	atccttttttcgcaaacaaataaagattccgaaagttaaaaaaaag	Ericaceae.sequence.type13	Ericaceae	Rhododendron lapponicum	0.956522	Ericoideae	0.956522	217035	GQ245396_1900	217035	AB038837	322	0	0	0	0	0	0	0	0	0	0	0	0	0	0	0	0	0	0	0	0	0	0	0	0	0	0	0	0	0	0	0	0	0	0	0	0	0
305	atccttttttcgcgaacaaacaaagattccgaaagctaaaaaaaag	Ericaceae.sequence.type14	Ericaceae	Rhododendron lapponicum	0.978261	Ericoideae	0.978261	217035	GQ245396_1900	217035	AB038837	252	0	0	0	0	0	0	0	0	0	0	0	0	0	0	0	0	0	0	0	0	0	0	0	0	0	0	0	0	0	0	0	0	0	0	0	0	0
306	atccttttttcgcagacaaacaaagattccgaaagctaaaaaaaag	Ericaceae.sequence.type15	Ericaceae	Rhododendron lapponicum	0.978261	Ericoideae	0.978261	217035	GQ245396_1900	217035	AB038837	204	0	0	0	0	0	0	0	0	0	0	0	0	0	0	0	0	0	0	0	0	0	0	0	0	0	0	0	0	0	0	0	0	0	0	0	0	0
307	atcctcttttcgcaaacaaacaaagattccgaaagctaaaaaaaag	Ericaceae.sequence.type16	Ericaceae	Rhododendron lapponicum	0.978261	Ericoideae	0.978261	217035	GQ245396_1900	217035	AB038837	163	0	0	0	0	0	0	0	0	0	0	0	0	0	0	0	0	0	0	0	0	0	0	0	0	0	0	0	0	0	0	0	0	0	0	0	0	0
308	atccttttttcgcaaataaacaaagattccgaaagttaaaaaaaag	Ericaceae.sequence.type17	Ericaceae	Rhododendron lapponicum	0.956522	Ericoideae	0.956522	217035	GQ245396_1900	217035	AB038837	133	0	0	0	0	0	0	0	0	0	0	0	0	0	0	0	0	0	0	0	0	0	0	0	0	0	0	0	0	0	0	0	0	0	0	0	0	0
309	atccttttttcgcaaacaaacaaagattccaaaaactaaaaaaaag	Ericaceae.sequence.type18	Ericaceae	Rhododendron lapponicum	0.956522	Ericoideae	0.956522	217035	GQ245396_1900	217035	AB038837	129	0	0	0	0	0	0	0	0	0	0	0	0	0	0	0	0	0	0	0	0	0	0	0	0	0	0	0	0	0	0	0	0	0	0	0	0	0
310	atccttttttcgcaaacaaacaaaaattccgaaaactaaaaaaaag	Ericaceae.sequence.type19	Ericaceae	Rhododendron lapponicum	0.956522	Ericoideae	0.978261	217035	GQ245396_1900	217035	AF394256	66	0	0	0	0	0	0	0	0	0	0	0	0	0	0	0	0	0	0	0	0	0	0	0	0	0	0	0	0	0	0	0	0	0	0	0	0	0
311	atccttttttcgcaaacaaacaaagattccgaaagctaaaaaaaa	Ericaceae.sequence.type2	Ericaceae	Rhododendron	0.956522	Ericoideae	0.977778	217035	2556b_CMP_1345	217035	AB038836	997	0	0	0	0	0	0	0	0	0	0	0	0	0	0	0	0	0	0	0	0	0	0	0	0	0	0	0	0	0	0	0	0	0	0	0	0	0
312	atccttttttcgcaaacaaacaaagattccgaaaactaaaaaaag	Ericaceae.sequence.type20	Ericaceae	Rhododendron	0.956522	Ericoideae	0.977778	217035	2556b_CMP_1345	217035	AB038836	42	0	0	0	0	0	0	0	0	0	0	0	0	0	0	0	0	0	0	0	0	0	0	0	0	0	0	0	0	0	0	0	0	0	0	0	0	0
313	atccttttttcgcaaacaaacaaagattccgaaagttaaaaaaag	Ericaceae.sequence.type21	Ericaceae	Rhododendron	0.956522	Ericoideae	0.977778	217035	2556b_CMP_1345	217035	AB038836	38	0	0	0	0	0	0	0	0	0	0	0	0	0	0	0	0	0	0	0	0	0	0	0	0	0	0	0	0	0	0	0	0	0	0	0	0	0
314	atccttttttagcaaacaaacaaagattccgaaaactaaaaaaaag	Ericaceae.sequence.type22	Ericaceae	Rhododendron lapponicum	0.956522	Ericoideae	0.956522	217035	GQ245396_1900	217035	AB038837	57	0	0	0	0	0	0	0	0	0	0	0	0	0	0	0	0	0	0	0	0	0	0	0	0	0	0	0	0	0	0	0	0	0	0	0	0	0
315	atccttttttcgaaaacaaacaaagattccgaaagctaaaaaaaag	Ericaceae.sequence.type23	Ericaceae	Rhododendron lapponicum	0.978261	Ericoideae	0.978261	217035	GQ245396_1900	217035	AB038837	35	0	0	0	0	0	0	0	0	0	0	0	0	0	0	0	0	0	0	0	0	0	0	0	0	0	0	0	0	0	0	0	0	0	0	0	0	0
316	attcttttttcgcaaacaaacaaagattccgaaagttaaaaaaaag	Ericaceae.sequence.type24	Ericaceae	Rhododendron lapponicum	0.956522	Ericoideae	0.956522	217035	GQ245396_1900	217035	AB038837	32	0	0	0	0	0	0	0	0	0	0	0	0	0	0	0	0	0	0	0	0	0	0	0	0	0	0	0	0	0	0	0	0	0	0	0	0	0
317	atccttctttcgcaaacaaacaaagattccaaaagctaaaaaaaaag	Ericaceae.sequence.type25	Ericaceae	Rhododendron	0.957447	Rhododendron	1	4346	GQ245609	4346	AF394248	152	0	0	0	0	0	0	0	0	0	0	0	0	0	0	0	0	0	0	0	0	0	0	0	0	0	0	0	0	0	0	0	0	0	0	0	0	0
318	atccttttttcgcaaacaaacaaagattccgaaagctaaaaaag	Ericaceae.sequence.type26	Ericaceae	Rhododendron	0.956522	Rhododendron	1	4346	2556b_CMP_1345	4346	AF452209	76	0	0	0	0	0	0	0	0	0	0	0	0	0	0	0	0	0	0	0	0	0	0	0	0	0	0	0	0	0	0	0	0	0	0	0	0	0
319	atccttctttcgcaaacaaacaaagattccgaaagctaaaaaaaag	Ericaceae.sequence.type27	Ericaceae	Rhododendron lapponicum	0.978261	Rhododendron	1	4346	GQ245396_1900	4346	AB038845	7977	0	0	0	0	0	0	0	0	0	0	0	0	0	0	0	0	0	0	0	0	0	0	0	0	0	0	0	0	0	0	0	0	0	0	0	0	0
320	atccttttttcgcaaacaaacaaagattctgaaagctaaaaaaaag	Ericaceae.sequence.type28	Ericaceae	Rhododendron lapponicum	0.978261	Rhododendron	1	4346	GQ245396_1900	4346	KP979026	1047	0	0	0	0	0	0	0	0	0	0	0	0	0	0	0	0	0	0	0	0	0	0	0	0	0	0	0	0	0	0	0	0	0	0	0	0	0
321	atccttttttcgcaaacaaacaaagatttcgaaagctaaaaaaaag	Ericaceae.sequence.type29	Ericaceae	Rhododendron lapponicum	0.978261	Rhododendron	1	4346	GQ245396_1900	4346	AB038799	322	0	0	0	0	0	0	0	0	0	0	0	0	0	0	0	0	0	0	0	0	0	0	0	0	0	0	0	0	0	0	0	0	0	0	0	0	0
322	atccttttttcgcaaacaaacaaagattccgaaaactaaaaaaaag	Ericaceae.sequence.type3	Ericaceae	Rhododendron lapponicum	0.978261	Ericoideae	0.978261	217035	GQ245396_1900	217035	AB038837	5697	0	0	0	0	0	0	0	0	0	0	0	0	0	0	0	0	0	0	0	0	0	0	0	0	0	0	0	0	0	0	0	0	0	0	0	0	0
323	atccttctttcgcaaacaaacaaagattccaaaagctaaaaaaaag	Ericaceae.sequence.type30	Ericaceae	Rhododendron lapponicum	0.956522	Rhododendron	1	4346	GQ245396_1900	4346	AF394247	44	0	0	0	0	0	0	0	0	0	0	0	0	0	0	0	0	0	0	0	0	0	0	0	0	0	0	0	0	0	0	0	0	0	0	0	0	0
324	atccttctttcgcaaacaaacaaagattccgaaagctaaaaaaag	Ericaceae.sequence.type31	Ericaceae	Rhododendron	0.956522	Rhodoreae	0.978261	217046	2556b_CMP_1345	217046	AB038845	85	0	0	0	0	0	0	0	0	0	0	0	0	0	0	0	0	0	0	0	0	0	0	0	0	0	0	0	0	0	0	0	0	0	0	0	0	0
325	atccttttttcgcaaacaaacaaagattccgaaagctaaaaaaaag	Ericaceae.sequence.type32	Ericaceae	Rhododendron lapponicum	1	Rhodoreae	1	217046	GQ245396_1900	217046	AB038837	190495	11	0	0	0	0	0	0	0	0	0	0	0	0	0	0	0	0	0	0	0	0	0	0	0	0	0	0	0	0	0	0	0	0	0	0	0	0
326	atccttctttcgcaaacaaacaaagattccgaaagttaaaaaaaag	Ericaceae.sequence.type33	Ericaceae	Rhododendron lapponicum	0.956522	Rhodoreae	0.978261	217046	GQ245396_1900	217046	AB038841	168	0	0	0	0	0	0	0	0	0	0	0	0	0	0	0	0	0	0	0	0	0	0	0	0	0	0	0	0	0	0	0	0	0	0	0	0	0
327	atccttttttcgcaaacaaacaaagattttgaaagctaaaaaaaag	Ericaceae.sequence.type34	Ericaceae	Rhododendron lapponicum	0.956522	Rhodoreae	0.978261	217046	GQ245396_1900	217046	AB038799	87	0	0	0	0	0	0	0	0	0	0	0	0	0	0	0	0	0	0	0	0	0	0	0	0	0	0	0	0	0	0	0	0	0	0	0	0	0
328	atccttttttagcaaacaaacaaagattctgaaagctaaaaaaaag	Ericaceae.sequence.type35	Ericaceae	Rhododendron lapponicum	0.956522	Rhodoreae	0.978261	217046	GQ245396_1900	217046	KP979026	85	0	0	0	0	0	0	0	0	0	0	0	0	0	0	0	0	0	0	0	0	0	0	0	0	0	0	0	0	0	0	0	0	0	0	0	0	0
329	atccttctttcgcaaacaaacaaagattccgaaaactaaaaaaaag	Ericaceae.sequence.type36	Ericaceae	Rhododendron lapponicum	0.956522	Rhodoreae	0.978261	217046	GQ245396_1900	217046	AB038845	66	0	0	0	0	0	0	0	0	0	0	0	0	0	0	0	0	0	0	0	0	0	0	0	0	0	0	0	0	0	0	0	0	0	0	0	0	0
330	atccttctttcgtaaacaaacaaagattccgaaagctaaaaaaaag	Ericaceae.sequence.type37	Ericaceae	Rhododendron lapponicum	0.956522	Rhodoreae	0.978261	217046	GQ245396_1900	217046	AB038845	65	0	0	0	0	0	0	0	0	0	0	0	0	0	0	0	0	0	0	0	0	0	0	0	0	0	0	0	0	0	0	0	0	0	0	0	0	0
331	atccttctttcgcaaataaacaaagattccgaaagctaaaaaaaag	Ericaceae.sequence.type38	Ericaceae	Rhododendron lapponicum	0.956522	Rhodoreae	0.978261	217046	GQ245396_1900	217046	AB038845	49	0	0	0	0	0	0	0	0	0	0	0	0	0	0	0	0	0	0	0	0	0	0	0	0	0	0	0	0	0	0	0	0	0	0	0	0	0
332	attcttctttcgcaaacaaacaaagattccgaaagctaaaaaaaag	Ericaceae.sequence.type39	Ericaceae	Rhododendron lapponicum	0.956522	Rhodoreae	0.978261	217046	GQ245396_1900	217046	AB038845	31	0	0	0	0	0	0	0	0	0	0	0	0	0	0	0	0	0	0	0	0	0	0	0	0	0	0	0	0	0	0	0	0	0	0	0	0	0
333	atccttttttcgcaaacaaacaaagattccgaaagttaaaaaaaag	Ericaceae.sequence.type4	Ericaceae	Rhododendron lapponicum	0.978261	Ericoideae	0.978261	217035	GQ245396_1900	217035	AB038837	4562	0	0	0	0	0	0	0	0	0	0	0	0	0	0	0	0	0	0	0	0	0	0	0	0	0	0	0	0	0	0	0	0	0	0	0	0	0
334	atccttctttcgcaaacaaataaagattccgaaagctaaaaaaaag	Ericaceae.sequence.type40	Ericaceae	Rhododendron lapponicum	0.956522	Rhodoreae	0.978261	217046	GQ245396_1900	217046	AB038845	45	0	0	0	0	0	0	0	0	0	0	0	0	0	0	0	0	0	0	0	0	0	0	0	0	0	0	0	0	0	0	0	0	0	0	0	0	0
335	atccttttttcgcaaacaaataaagattccgaaagctaaaaaaaag	Ericaceae.sequence.type5	Ericaceae	Rhododendron lapponicum	0.978261	Ericoideae	0.978261	217035	GQ245396_1900	217035	AB038837	3609	0	0	0	0	0	0	0	0	0	0	0	0	0	0	0	0	0	0	0	0	0	0	0	0	0	0	0	0	0	0	0	0	2562	0	0	0	0
336	atccttttttcgcaaacaaacaaagattccaaaagctaaaaaaaag	Ericaceae.sequence.type6	Ericaceae	Rhododendron lapponicum	0.978261	Ericoideae	0.978261	217035	GQ245396_1900	217035	AB038837	1371	0	0	0	0	0	0	0	0	0	0	0	0	0	0	0	0	0	0	0	0	0	0	0	0	0	0	0	0	0	0	0	0	0	0	0	0	0
337	atccttttttcgtaaacaaacaaagattccgaaagctaaaaaaaag	Ericaceae.sequence.type7	Ericaceae	Rhododendron lapponicum	0.978261	Ericoideae	0.978261	217035	GQ245396_1900	217035	AB038837	962	0	0	0	0	0	0	0	0	0	0	0	0	0	0	0	0	0	0	0	0	0	0	0	0	0	0	0	0	0	0	0	0	0	0	0	0	0
338	atcctatttttcgaaaacaaacaaagattccgaaagctaaaaaaaag	Ericaceae.sequence.type8	Ericaceae	Rhododendron lapponicum	0.957447	Ericoideae	0.957447	217035	GQ245396_1900	217035	AB038837	928	0	0	0	0	0	0	0	0	0	0	0	0	0	0	0	0	0	0	0	0	0	0	0	0	0	0	0	0	0	0	0	0	0	0	0	0	0
339	atccttttttcgcaaacaaacaaagattccgaaagctaaaaaaaaa	Ericaceae.sequence.type9	Ericaceae	Rhododendron lapponicum	0.978261	Ericoideae	0.978261	217035	GQ245396_1900	217035	AB038837	871	0	0	0	0	0	0	0	0	0	0	0	0	0	0	0	0	0	0	0	0	0	0	0	0	0	0	0	0	0	0	0	0	0	0	0	0	0
340	atcctgttttccgaaaacaaaaataagtttcataaagacagaaaaaaag	Euphorbiaceae.sequence.type1	Euphorbiaceae	root	NA	Euphorbia	1	3990	NA	3990	JN009925	857	0	0	0	0	0	0	0	0	0	0	0	0	0	0	0	0	0	0	0	0	0	0	0	0	0	0	0	0	0	0	0	0	0	0	0	0	0
341	atcctgttttccgaaaacaaaaaagtttcataaagacagaaaaaaaag	Euphorbiaceae.sequence.type2	Euphorbiaceae	root	NA	Euphorbia lathyris	0.979592	212925	NA	212925	JN009960	92	0	0	0	0	0	0	0	0	0	0	0	0	0	0	0	0	0	0	0	0	0	0	0	0	0	0	0	0	0	0	0	0	0	0	0	0	0
342	atcctgctttccgaaaacaaaaaaataaaagttcagaaagttaaaattaaacaaaaaag	Fabaceae.sequence.type1	Fabaceae	Astragalus	1	Astragalus	1	20400	GQ244628_1723	20400	AB485929	6129	0	0	1290	183	0	0	0	250	0	0	0	0	168	0	0	0	0	97	0	1646	1343	751	0	0	0	0	0	0	0	0	0	0	0	0	0	0	0
343	atcctgctctccgaaaacaaaaaaataaaagttcagaaagttaaaattaaacaaataaag	Fabaceae.sequence.type10	Fabaceae	Oxytropis deflexa	0.983333	Galegeae	0.983333	163728	GQ245167	163728	AB287416	84	0	0	0	0	0	0	0	0	0	0	0	0	0	15	0	0	0	0	0	0	0	0	0	0	0	0	0	0	0	0	0	0	0	0	0	0	69
344	atcccgctttccgaaaacaaaaaaataaaagttcagaaagttaaaattaaacaaataaag	Fabaceae.sequence.type11	Fabaceae	Oxytropis deflexa	0.983333	Galegeae	0.983333	163728	GQ245167	163728	AB287416	25	0	0	0	0	0	0	0	0	0	0	0	0	0	0	0	0	0	0	0	0	0	0	0	0	11	0	0	0	0	0	0	0	0	0	0	0	0
345	atcctgctttccgaaaacaaacaaataaaaattcagcaaagtgaaaataaaaaaag	Fabaceae.sequence.type12	Fabaceae	Hedysarum	0.964286	Hedysareae	0.982143	163730	EC_2588_CMP_1000	163730	KP338281	30	0	0	0	0	0	0	0	0	0	0	0	0	0	0	0	0	0	0	0	0	0	0	0	0	0	0	0	0	0	0	0	0	0	0	0	0	0
346	atcctgctttccgaaaacaaacaaataaaagttcagcaaaatgaaaataaaaaaag	Fabaceae.sequence.type13	Fabaceae	Hedysarum vicioides	0.964286	Hedysareae	0.982143	163730	EC_2588_CMP_1000	163730	KP338281	77	0	0	0	0	0	0	0	0	0	0	0	0	0	0	0	0	0	0	0	0	0	0	0	0	0	0	0	0	0	0	0	0	0	0	0	0	0
347	atcctgttttccgaaaacaaacaaataaaagttcagcaaagtgaaaataaaaaaag	Fabaceae.sequence.type14	Fabaceae	Hedysarum vicioides	0.964286	Hedysareae	0.982143	163730	EC_2588_CMP_1000	163730	KP338281	57	0	0	0	0	0	0	0	0	0	0	0	0	0	0	0	0	0	0	0	0	0	0	0	0	0	0	0	0	0	0	0	0	0	0	0	0	0
348	atcctgctttctgaaaacaaacaaataaaagttcagcaaagtgaaaataaaaaaag	Fabaceae.sequence.type15	Fabaceae	Hedysarum vicioides	0.964286	Hedysareae	0.982143	163730	EC_2588_CMP_1000	163730	KP338281	44	0	0	0	0	0	0	0	0	0	0	0	0	0	0	0	0	0	0	0	0	0	0	0	0	0	0	0	0	0	0	0	0	0	0	0	0	0
349	atcctgctttccaaaaacaaacaaataaaagttcagcaaagtgaaaataaaaaaag	Fabaceae.sequence.type16	Fabaceae	Hedysarum	0.964286	Hedysareae	0.982143	163730	EC_2588_CMP_1000	163730	AB558519	36	0	0	0	0	0	0	0	0	0	0	0	0	0	0	0	0	0	0	0	0	0	0	0	0	0	0	0	0	0	0	0	0	0	0	0	0	0
350	atcctgctttccgaaaacaaacaaataaaagttcagcaaagtgaaaataaaaaaag	Fabaceae.sequence.type17	Fabaceae	Hedysarum	0.982143	Hedysarum	1	47034	EC_2588_CMP_1000	47034	KP338281	7696	0	0	0	0	0	0	0	0	0	0	0	0	0	0	0	0	0	0	0	0	0	0	0	0	0	0	0	0	0	0	0	0	0	0	0	0	0
351	atcctgctttccgaaaacaaacaaataaaagttcagcaaagtaaaaataaaaaaag	Fabaceae.sequence.type18	Fabaceae	Hedysarum vicioides	1	Hedysarum hedysaroides	0.982456	669703	EC_2588_CMP_1000	669703	AB558517	45	0	0	0	0	0	0	0	0	0	0	0	0	0	0	0	0	0	0	0	0	0	0	0	0	0	0	0	0	0	0	0	0	0	0	0	0	0
352	atccttctttccgaaaacaaataaataaaagttcagaaagttaaaatcaaaaaag	Fabaceae.sequence.type19	Fabaceae	Papilionoideae	0.963636	Medicago	1	3877	GQ245069	3877	DQ131554	51	0	0	0	0	0	0	0	0	0	0	0	0	0	0	0	0	0	0	0	0	0	0	0	0	0	0	0	0	0	0	0	0	0	0	0	0	0
353	atcctgctttccgaaaacaaaaaaataaaagttcagaaagttaaaatgaaacaaaaaag	Fabaceae.sequence.type2	Fabaceae	Astragalus	1	Astragalus	1	20400	2580_CMP_0594	20400	AB485928	69	0	0	0	0	0	0	0	0	0	0	0	0	0	0	0	0	0	55	0	0	0	0	0	0	0	0	0	0	0	0	0	0	0	0	0	0	0
354	atcctgttttcggaaaaccaagaagagttcagaaagggagaataaaaaaag	Fabaceae.sequence.type20	Fabaceae	root	NA	Mimoseae	1	163487	NA	163487	AF278500	131	0	0	0	0	0	0	0	0	0	0	0	0	0	0	0	102	0	0	0	0	0	0	0	0	0	0	0	0	0	0	0	0	0	0	0	0	0
355	atcctgctttccgaaaacaaaaaaataaaagttcagaaagttaaaattaaacaaataaag	Fabaceae.sequence.type21	Fabaceae	Oxytropis deflexa	1	Oxytropis	1	20802	GQ245167	20802	AB287416	29898	0	0	709	657	0	12	2694	1495	0	0	4019	0	0	187	0	120	282	55	0	0	782	0	0	0	4012	394	0	0	0	0	0	0	5613	0	1364	0	2925
356	atcctgctttccgaaaacaaacaaataaaagttcagaaagtgaaaatcaaaaaag	Fabaceae.sequence.type22	Fabaceae	Caragana jubata	1	Papilionoideae	1	3814	GQ244681_1680	3814	AB854532	1966	0	0	0	0	0	0	0	101	0	0	0	0	0	0	0	0	0	0	1798	0	0	0	0	0	0	0	0	0	0	0	0	0	0	0	0	0	0
357	atcctgctttccgaaaacaaaaaaaaaagttcagaaagttaaaattaaacaaaaaag	Fabaceae.sequence.type3	Fabaceae	Astragalus	0.966102	Galegeae	0.966102	163728	GQ244628_1723	163728	AB485929	391	0	0	0	0	0	0	0	12	0	0	0	0	0	0	0	0	101	0	0	0	0	278	0	0	0	0	0	0	0	0	0	0	0	0	0	0	0
358	tcctgctttccgaaaacaaaaaaataaaagttcagaaagttaaaattaaacaaataaag	Fabaceae.sequence.type4	Fabaceae	Galegeae	0.983333	Galegeae	0.983333	163728	GQ245167	163728	AB287416	185	0	0	0	0	0	0	11	0	0	0	26	0	0	0	0	0	0	0	0	0	0	0	0	0	37	0	0	0	0	0	0	0	53	0	0	0	29
359	atcctgctttccgaaaacaaaaaaataaaagttcagaaagttaaaattaaacaaataaa	Fabaceae.sequence.type5	Fabaceae	Galegeae	0.966667	Galegeae	0.966667	163728	GQ245167	163728	AB287416	140	0	0	0	0	0	0	21	0	0	0	19	0	0	0	0	0	0	0	0	0	0	0	0	0	23	0	0	0	0	0	0	0	46	0	0	0	18
360	atcacgttttccgaaaacaaaaaaataaaagttcagaaagttaaaattaaacaaataaag	Fabaceae.sequence.type6	Fabaceae	Galegeae	0.95082	Galegeae	0.95082	163728	GQ245167	163728	AB287416	77	0	0	0	0	0	0	0	21	0	0	17	0	0	0	0	0	0	0	0	0	0	0	0	0	0	0	0	0	0	0	0	0	19	0	0	0	10
361	atcctgcttcccgaaaacaaaaaaataaaagttcagaaagttaaaattaaacaaataaag	Fabaceae.sequence.type7	Fabaceae	Galegeae	0.983333	Galegeae	0.983333	163728	GQ245167	163728	AB287416	22	0	0	0	0	0	0	0	0	0	0	0	0	0	0	0	0	0	0	0	0	0	0	0	0	11	0	0	0	0	0	0	0	11	0	0	0	0
362	atcctgctttccgaaaacaaaaaaataaaagttcagaaagttaaaattaaataaataaag	Fabaceae.sequence.type8	Fabaceae	Galegeae	0.983333	Galegeae	0.983333	163728	GQ245167	163728	AB287416	22	0	0	0	0	0	0	0	0	0	0	0	0	0	0	0	0	0	0	0	0	0	0	0	0	10	0	0	0	0	0	0	0	12	0	0	0	0
363	atcctgctttccgaaaacaaaaaaataaaagttcaggaagttaaaattaaacaaataaag	Fabaceae.sequence.type9	Fabaceae	Oxytropis deflexa	0.983333	Galegeae	0.983333	163728	GQ245167	163728	AB287416	548	0	0	0	0	0	0	0	0	0	0	0	0	0	0	0	0	0	0	0	0	0	0	0	0	0	0	0	0	0	0	0	0	0	0	0	0	0
364	atcctattttacgaaaacaaataagggttcagaagaaagcgagaataaaaaaag	Fagaceae	Fagaceae	root	NA	Fagaceae	1	3503	NA	3503	AB063525	287	0	0	0	0	0	0	0	0	0	0	0	0	0	0	0	0	0	0	0	0	0	0	0	0	0	0	0	0	0	0	0	0	0	0	0	0	0
365	atcctatattttcaaaaaagcaaaaaggaaaggcttagtaaagaaataaag	Gentianaceae.sequence.type1	Gentianaceae	Gentiana algida	1	Gentiana	1	21496	GQ244995_1444	21496	AB219622	1931	0	0	0	0	0	0	0	0	0	0	0	0	0	0	0	0	0	0	0	0	0	0	0	0	0	0	0	0	0	0	0	0	0	0	1769	0	0
366	atcctatttttcgaaaaagtaaaggcttagaaagaaataaag	Gentianaceae.sequence.type2	Gentianaceae	root	NA	Gentiana	1	21496	NA	21496	AB453079	398	0	0	0	0	0	0	0	0	0	0	0	0	0	0	0	0	0	0	0	0	0	0	0	0	0	0	0	0	0	0	0	0	0	0	0	0	0
367	atcctatttttcgaaaaagcaaaaagaaagacttagaaagaaataaag	Gentianaceae.sequence.type3	Gentianaceae	root	NA	Gentiana	1	21496	NA	21496	KF563997	384	0	0	0	0	0	0	0	0	0	0	0	0	0	0	0	0	0	0	0	0	0	0	0	0	0	0	0	0	0	0	0	0	0	0	0	0	0
368	atcctatttttcgaaaaagcaaaaagaaaggcttagaaagaaataaag	Gentianaceae.sequence.type4	Gentianaceae	Gentiana glauca	0.959184	Gentianeae	1	303185	GQ244996_1443	303185	AB453059	1435	0	0	0	0	0	0	0	0	0	0	0	0	0	0	0	0	0	0	0	0	0	0	0	0	0	0	0	0	0	0	0	0	0	0	0	0	0
369	atcctatttttcaaaaaagcaaaaagaaaagaacggctcagaaaaaaag	Gentianaceae.sequence.type5	Gentianaceae	Swertia obtusa	0.98	Swertia	0.98	39241	EC_2629_CMP_1014	39241	AJ315206	782	0	0	0	0	0	0	0	0	0	0	0	0	0	0	0	0	0	0	0	0	0	0	0	0	0	0	0	0	0	0	0	0	0	0	0	0	0
370	atccttttttacgaaaataaagagggtctcagaaagcgagaatagaaaaaaag	Geraniaceae	Geraniaceae	Geranium	0.981481	Geranium	0.981481	4028	2631_CMP_0599	4028	AB219634	180	0	0	0	0	0	0	0	0	0	0	0	0	0	0	0	0	0	0	0	0	0	0	0	0	0	0	0	0	0	0	0	0	0	0	0	0	0
371	atcctgctttccgaaaacaaacaaaacacaagggttcagaaagagaaataaaaaag	Grossulariaceae.sequence.type1	Grossulariaceae	Ribes	1	Ribes	1	3801	EC_2642_CMP_1019	3801	GQ245398	64	0	0	0	0	0	0	0	0	0	0	0	0	0	0	0	0	0	0	0	0	0	0	0	0	0	0	0	0	0	0	0	0	0	0	0	0	0
372	atcctgctttccgaaaacaaacaaaacacaagggttcagaaagagagaatcaaataaaaaag	Grossulariaceae.sequence.type2	Grossulariaceae	Ribes glandulosum	1	Ribes	1	3801	EC_2636_CMP_1015	3801	HE795480	913	0	0	0	0	0	0	0	0	0	0	0	0	0	0	0	0	0	0	0	0	0	0	0	0	0	0	0	0	0	0	0	0	0	0	0	0	0
373	atccttgttttgagaaaaaagggtttattttatataatatataattatagaagataaatataagaaaaaaatccgaataaaataaaaaag	Juncaginaceae	Juncaginaceae	Triglochin maritima	1	Triglochin maritima	1	55501	GQ245623	55501	DQ786415	32	0	0	0	0	0	0	0	0	0	0	0	0	0	0	0	0	0	0	0	0	0	0	0	0	0	0	0	0	0	0	0	0	0	0	0	0	0
374	atcctgttttctcaaaacaaaggttcaaaaaacgacaaaaaag	Lamiaceae.sequence.type1	Lamiaceae	Dracocephalum ruyschiana	1	Dracocephalum bullatum	1	980658	EC_2698_CMP_1038	980658	JF301366	113	0	0	0	0	0	0	0	0	0	0	0	0	0	0	0	0	0	0	0	0	0	0	0	0	0	0	0	0	0	0	0	0	0	0	0	0	0
375	atcctgttttctcaaaaaaaggttcaaaaaacgaaaaaaaag	Lamiaceae.sequence.type2	Lamiaceae	Lamiales	0.953488	Isodon	1	204130	2825_CMP_0620	204130	AB523486	510	0	0	0	0	0	0	0	0	0	0	0	0	0	0	0	0	0	0	0	0	0	0	0	0	0	0	0	0	0	0	0	0	0	0	0	0	0
376	atcctattttctcaaaacaaaggttcaaaaaacgaaaaaaggg	Lamiaceae.sequence.type3	Lamiaceae	Lamiales	0.953488	Lamiaceae	0.976744	4136	2708_CMP_1359	4136	DQ667495	96	0	0	0	0	0	0	0	0	0	0	0	0	0	0	0	0	0	0	0	0	0	0	0	0	0	0	0	0	0	0	0	0	0	0	0	0	0
377	atcctattttctcaaaacaaaggttcaaaaaacgaaaaaagg	Lamiaceae.sequence.type4	Lamiaceae	Lamiales	0.953488	Lamiaceae	0.97619	4136	2708_CMP_1359	4136	AJ505444	57	0	0	0	0	0	0	0	0	0	0	0	0	0	0	0	0	0	0	0	0	0	0	0	0	0	0	0	0	0	0	0	0	0	0	0	0	0
378	atcctgttttctcaaaacaaaggttcaaaaaacgaaaaaagg	Lamiaceae.sequence.type5	Lamiaceae	Prunella vulgaris subsp. vulgaris	0.976744	Lamiaceae	1	4136	2708_CMP_1359	4136	AJ505444	204	0	0	0	0	0	0	0	0	0	0	0	0	0	0	0	0	0	0	0	0	0	0	0	0	0	0	0	0	0	0	0	0	0	0	0	0	0
379	atcctgttttctcaaaacaaag	Lamiaceae.sequence.type6	Lamiaceae	Thymus	1	Mentheae	1	216718	GQ245611	216718	AJ505431	2634	0	0	0	0	0	0	0	0	2221	0	0	0	0	0	0	413	0	0	0	0	0	0	0	0	0	0	0	0	0	0	0	0	0	0	0	0	0
380	atcctgttttctcaaaaaaag	Lamiaceae.sequence.type7	Lamiaceae	Lamiaceae	0.954545	Nepetoideae	1	216706	GQ245611	216706	AB295090	93	0	0	0	0	0	0	0	0	0	0	0	0	0	0	0	0	0	0	0	0	0	0	0	0	0	0	0	0	0	0	0	0	0	0	0	0	0
381	atcctgttttctcaaaaaaaag	Lamiaceae.sequence.type8	Lamiaceae	core eudicotyledons	0.954545	Salvia	1	21880	GQ245611	21880	AB295086	2993	0	0	0	0	0	0	0	0	0	0	0	0	0	0	0	0	0	0	0	0	0	0	0	0	0	0	0	0	0	0	0	0	0	0	0	0	0
382	atcctattttacgaaaaccaacaccggggggttagaaagcgataaaaaaaaaag	Onagraceae.sequence.type1	Onagraceae	Chamerion angustifolium	1	Chamerion angustifolium	1	13055	GQ244786_1598	13055	AY264505	53	0	0	0	0	0	0	0	0	0	0	0	0	0	0	0	0	0	0	0	0	0	0	0	0	0	0	0	0	0	0	0	0	0	0	0	0	0
383	atcctattttacgaaaaccagcaccgggggtttagaaagcgatcaaaaaaaag	Onagraceae.sequence.type2	Onagraceae	Epilobium	1	Epilobieae	1	1585433	2774_CMP_0612	1585433	AY264507	235	0	0	0	0	0	0	0	0	0	0	0	0	0	0	0	0	0	0	0	0	0	0	0	0	0	0	0	0	0	0	0	0	0	0	0	0	0
384	atcctgttttttccaaacaaagattcagaaaacgaaaaaaag	Orobanchaceae.sequence.type1	Orobanchaceae	Euphrasia	1	Euphrasia	1	46053	2827_CMP_0622	46053	AY831432	135	0	0	0	0	0	0	0	0	0	0	0	0	0	0	0	0	0	0	0	0	0	0	0	0	0	0	0	0	0	0	0	0	0	0	0	0	0
385	atcttctttttttttcaaaataaaggttcagaaaacgaaaaaagg	Orobanchaceae.sequence.type10	Orobanchaceae	Pedicularis	0.955556	Pedicularis	0.977778	43174	GQ245239_2018	43174	AY881112	198	0	0	0	0	0	0	12	0	0	0	0	0	0	0	0	0	0	0	0	0	0	0	0	0	0	0	0	0	0	0	0	0	0	0	0	0	0
386	atcttctttttttgttttcagtttagaaaaagaaaaaag	Orobanchaceae.sequence.type100	Orobanchaceae	root	NA	Pedicularis	0.974359	43174	NA	43174	FJ001764	65	0	0	0	0	0	0	0	0	0	0	0	0	0	0	0	0	0	0	0	0	0	0	0	0	0	0	0	0	0	0	0	0	0	0	0	0	0
387	atcttctttttttgttttcaaaaacaaaggttcagaaaaataaaaaaaa	Orobanchaceae.sequence.type101	Orobanchaceae	root	NA	Pedicularis	1	43174	NA	43174	KF277623	22	0	0	0	0	0	0	0	0	0	0	0	0	0	0	0	0	0	0	0	0	0	0	0	0	0	0	0	0	0	0	0	0	0	0	0	0	0
388	atcttcttttttttttcaaaacaaaggttcagaaaacaaaaaaaag	Orobanchaceae.sequence.type102	Orobanchaceae	Pedicularis verticillata	0.978261	Pedicularis debilis	1	216515	GQ245240_2017	216515	KF277633	94	0	0	0	36	0	0	0	13	0	0	0	0	0	14	0	10	0	0	0	0	0	0	0	0	0	0	0	0	10	11	0	0	0	0	0	0	0
389	atcttctttttttcttttcaaaacaaaggttcagaaaacaaaaaaag	Orobanchaceae.sequence.type103	Orobanchaceae	Pedicularis	0.958333	Pedicularis globifera	1	216519	GQ245238_2019	216519	KT022915	1615	0	0	165	40	0	0	217	45	64	0	0	113	18	100	0	19	0	16	0	0	0	0	0	0	29	0	102	83	357	145	0	0	0	0	0	0	0
390	atcttctttttttttcaaaacaaaggttcagaaaacgaaaaaagg	Orobanchaceae.sequence.type104	Orobanchaceae	Pedicularis	0.977778	Pedicularis kansuensis	1	321409	GQ245239_2018	321409	AY881112	2199	0	0	0	0	0	0	0	0	0	0	0	0	0	0	0	0	0	0	0	0	0	0	0	0	0	0	0	0	0	0	0	0	0	0	0	0	0
391	atcttctttttttgttttcagttcagaaaaagaaaaaag	Orobanchaceae.sequence.type105	Orobanchaceae	root	NA	Pedicularis longiflora	1	326831	NA	326831	FJ001764	46778	0	0	0	0	0	10	57	0	0	0	0	0	51	0	0	0	0	0	0	0	0	0	0	0	4445	0	0	0	0	0	0	0	3572	0	0	0	0
392	atcttctttttttgtttcagttcagaaaaagaaaaaag	Orobanchaceae.sequence.type106	Orobanchaceae	root	NA	Pedicularis longiflora	1	326831	NA	326831	FJ001772	120	0	0	0	0	0	0	0	0	0	0	0	0	0	0	0	0	0	0	0	0	0	0	0	0	0	0	0	0	0	0	0	0	0	0	0	0	0
393	atcttatttttttttcaaaacaagggttcagaaaacgaaaaaaaaag	Orobanchaceae.sequence.type107	Orobanchaceae	root	NA	Pedicularis przewalskii	0.978723	326842	NA	326842	KC733344	4056	0	0	0	0	0	0	236	200	0	0	0	0	0	0	0	0	0	0	0	0	0	0	0	0	0	1028	0	0	0	0	0	0	0	0	0	0	2592
394	atcttatttttttttcaaaacaagggttcagaaaacgaaaaaaaag	Orobanchaceae.sequence.type108	Orobanchaceae	root	NA	Pedicularis przewalskii	1	326842	NA	326842	KC733344	292	0	0	0	0	0	0	22	13	0	0	0	0	0	0	0	0	0	0	0	0	0	0	0	0	0	89	0	0	0	0	0	0	0	0	0	0	168
395	atcttctttttttttttcaaaataaaggttcagaaaacgaaaaaaag	Orobanchaceae.sequence.type109	Orobanchaceae	Pedicularis	0.978723	Pedicularis rhinanthoides	1	326843	GQ245238_2019	326843	KC733352	781	0	0	0	0	0	0	0	0	0	0	0	0	0	0	0	0	0	0	0	0	0	0	0	0	81	0	0	0	0	0	0	0	0	0	108	0	0
396	tcttctttttttttcaaaataaaggttcagaaaacgaaaaaaag	Orobanchaceae.sequence.type11	Orobanchaceae	Pedicularis	0.955556	Pedicularis	0.977778	43174	GQ245239_2018	43174	EU326076	195	0	0	0	0	0	0	18	0	0	0	0	0	0	0	0	0	0	0	0	0	0	0	0	0	21	0	0	0	0	0	0	0	0	0	0	0	0
397	atcttcttttttttttcaaaaaaaaggttcagaaaacgaaaaaaag	Orobanchaceae.sequence.type110	Orobanchaceae	Pedicularis verticillata	0.978261	Pedicularis rhinanthoides	1	326843	GQ245240_2017	326843	KT022946	153	0	0	0	0	0	0	0	0	0	0	0	0	0	0	0	0	0	0	0	0	0	0	0	0	0	0	0	0	0	0	0	0	0	0	0	0	0
398	atcttctttttttgttttcaaaacaaaggttcagaaaacaaaaaaaag	Orobanchaceae.sequence.type111	Orobanchaceae	Pedicularis	0.958333	Pedicularis rupicola	1	216539	GQ245238_2019	216539	KF277720	83	0	0	0	0	0	0	0	0	0	0	0	0	0	0	0	0	0	0	0	0	0	0	0	0	0	0	0	0	0	0	0	0	0	0	0	0	0
399	atcttctttttttttttcaaaacaaaggttcagaaaacgaaaaaag	Orobanchaceae.sequence.type112	Orobanchaceae	Pedicularis	0.978723	Pedicularis spicata	1	321413	GQ245238_2019	321413	AY881128	252	0	0	0	0	0	0	0	0	0	0	0	0	0	0	0	0	0	0	0	0	0	0	0	0	0	0	0	0	18	0	0	0	0	0	0	100	0
400	atcttcttttttttcaaaacaaaggttcagaaaacgaaaaaaag	Orobanchaceae.sequence.type113	Orobanchaceae	Pedicularis	0.977778	Pedicularis verticillata	1	65042	GQ245239_2018	65042	KF277762	355	0	0	0	0	0	0	0	0	0	0	0	0	0	0	0	0	0	0	0	0	0	0	0	0	0	0	0	0	0	0	0	0	0	0	0	0	0
401	atcttctttttttttcaaaataaaggttcagaaaacaaaaaaaag	Orobanchaceae.sequence.type12	Orobanchaceae	Pedicularis	0.955556	Pedicularis	0.977778	43174	GQ245239_2018	43174	EU326076	180	0	0	0	0	0	0	0	0	0	0	0	0	0	0	0	0	0	0	0	0	0	0	0	0	0	0	0	0	0	0	0	0	0	0	0	0	0
402	atcttcttttttttcaaaacaaaggttcagaaaacgaaaaaagg	Orobanchaceae.sequence.type13	Orobanchaceae	Pedicularis	0.955556	Pedicularis	0.977778	43174	GQ245239_2018	43174	AY881112	154	0	0	0	0	0	0	0	0	0	0	0	0	0	0	0	0	0	0	0	0	0	0	0	0	0	0	0	0	0	0	0	0	0	0	0	0	0
403	atcttctttttttttcaaaataaaggttcagaaaatgaaaaaaag	Orobanchaceae.sequence.type14	Orobanchaceae	Pedicularis	0.955556	Pedicularis	0.977778	43174	GQ245239_2018	43174	EU326076	150	0	0	0	0	0	0	0	0	0	0	0	0	0	0	0	0	0	0	0	0	0	0	0	0	0	0	0	0	0	0	0	0	0	0	0	0	0
404	atcttctttttttttcaaaacaagggttcagaaaacgaaaaaaag	Orobanchaceae.sequence.type15	Orobanchaceae	Pedicularis	0.977778	Pedicularis	1	43174	GQ245239_2018	43174	KT022924	79	0	0	0	0	0	0	0	18	0	0	0	0	0	0	0	0	0	0	0	0	0	0	0	0	0	0	0	0	0	0	0	0	0	0	11	0	0
405	atcttctttttttcttttcaaaacaaaggttcagaaaacgaaaaaag	Orobanchaceae.sequence.type16	Orobanchaceae	Pedicularis	0.958333	Pedicularis	0.978723	43174	GQ245238_2019	43174	AY881128	55	0	0	0	0	0	0	0	0	0	0	0	0	0	23	0	0	0	0	0	0	0	0	0	0	0	0	20	0	12	0	0	0	0	0	0	0	0
406	atcttcttttttttttcaaaataagggttcagaaaacgaaaaaaag	Orobanchaceae.sequence.type17	Orobanchaceae	Pedicularis	0.956522	Pedicularis	0.957447	43174	GQ245240_2017	43174	KC733352	52	0	0	0	0	0	0	24	0	0	0	0	0	0	0	0	0	0	0	0	0	0	0	0	0	0	0	0	0	0	0	0	0	0	0	0	0	0
407	atcttttttttttttttcaaaacaaaggttcagaaaacgaaaaaaag	Orobanchaceae.sequence.type18	Orobanchaceae	Pedicularis	0.978723	Pedicularis	0.978723	43174	GQ245238_2019	43174	GQ245238	49	0	0	0	0	0	0	0	0	0	0	0	0	0	0	0	0	0	0	0	0	0	0	0	0	0	35	0	0	0	0	0	0	0	0	0	0	0
408	atcttctttttttttcaaaataaaggttcagaaaactaaaaaaag	Orobanchaceae.sequence.type19	Orobanchaceae	Pedicularis	0.955556	Pedicularis	0.977778	43174	GQ245239_2018	43174	EU326076	44	0	0	0	0	0	0	0	0	0	0	0	0	0	0	0	0	0	0	0	0	0	0	0	0	0	0	0	0	0	0	0	0	0	0	0	0	0
409	atcttctttttttcttttcaaaacaaaggttcagaaaacaaaaaaaag	Orobanchaceae.sequence.type2	Orobanchaceae	Pedicularis	0.958333	Pedicularis	1	43174	GQ245238_2019	43174	AY881110	33901	0	0	4447	532	0	0	3977	854	2130	0	0	2536	538	1067	0	329	74	275	0	0	197	0	0	0	848	0	3373	2002	5667	3264	0	0	175	0	0	0	0
410	atcttctttttttctcaaaataaaggttcagaaaacgaaaaaaag	Orobanchaceae.sequence.type20	Orobanchaceae	Pedicularis	0.955556	Pedicularis	0.977778	43174	GQ245239_2018	43174	EU326076	37	0	0	0	0	0	0	10	0	0	0	0	0	0	0	0	0	0	0	0	0	0	0	0	0	0	0	0	0	0	0	0	0	0	0	0	0	0
411	atcttctttttttttcaaaataaaggttcagaaaacgaaaaaaaa	Orobanchaceae.sequence.type21	Orobanchaceae	Pedicularis	0.955556	Pedicularis	0.977778	43174	GQ245239_2018	43174	EU326076	31	0	0	0	0	0	0	0	0	0	0	0	0	0	0	0	0	0	0	0	0	0	0	0	0	0	0	0	0	0	0	0	0	0	0	0	0	0
412	atcttctttttttttcaaaataaaggttcaaaaaacgaaaaaaag	Orobanchaceae.sequence.type22	Orobanchaceae	Pedicularis	0.955556	Pedicularis	0.977778	43174	GQ245239_2018	43174	EU326076	25	0	0	0	0	0	0	0	0	0	0	0	0	0	0	0	0	0	0	0	0	0	0	0	0	0	0	0	0	0	0	0	0	0	0	0	0	0
413	atcttcttttttttccaaaataaaggttcagaaaacgaaaaaaag	Orobanchaceae.sequence.type23	Orobanchaceae	Pedicularis	0.955556	Pedicularis	0.977778	43174	GQ245239_2018	43174	EU326076	24	0	0	0	0	0	0	12	0	0	0	0	0	0	0	0	0	0	0	0	0	0	0	0	0	0	0	0	0	0	0	0	0	0	0	0	0	0
414	atcttcttttttttttcaaaacaaaagttcagaaaacgaaaaaag	Orobanchaceae.sequence.type24	Orobanchaceae	Pedicularis flammea	0.977778	Pedicularis	0.977778	43174	GQ245222_2034	43174	AY881120	59	0	0	0	0	0	0	0	0	0	0	0	0	0	0	0	0	0	0	0	0	0	0	0	0	0	0	0	0	0	0	0	0	0	0	0	0	0
415	atcttctttttttttcaaaacaagagttcagaaaacgaaaaaag	Orobanchaceae.sequence.type25	Orobanchaceae	Pedicularis flammea	0.977778	Pedicularis	0.977778	43174	GQ245222_2034	43174	GQ245221	21	0	0	11	0	0	0	0	0	0	0	0	0	0	0	0	0	0	0	0	0	0	0	0	0	0	0	0	0	0	0	0	0	0	0	0	0	0
416	atcttcttttttttttcaaaacaagggttcagaaaacgaaaaaag	Orobanchaceae.sequence.type26	Orobanchaceae	Pedicularis oederi	1	Pedicularis	1	43174	GQ245230_2026	43174	AY881122	69446	0	0	584	143	2907	0	2277	934	0	1165	0	2643	289	1213	0	1783	71	393	0	860	3725	0	58	269	0	0	2705	257	6443	945	0	4652	535	0	2868	0	0
417	atcttctttttttttcaaaacaagggttcagaaaacgaaaaaag	Orobanchaceae.sequence.type27	Orobanchaceae	Pedicularis oederi	1	Pedicularis	1	43174	GQ245231_2025	43174	DQ860580	27237	0	0	397	43	738	0	818	907	0	2309	0	563	86	539	0	595	84	131	0	251	757	0	4104	59	0	0	1021	65	2094	233	0	1432	366	0	842	0	0
418	atcttctttttttttttcaaaacaagggttcagaaaacgaaaaaag	Orobanchaceae.sequence.type28	Orobanchaceae	Pedicularis oederi	0.978261	Pedicularis	1	43174	GQ245230_2026	43174	KF277695	7664	0	0	23	0	91	0	75	185	0	41	0	2155	12	62	27	69	42	15	0	21	1280	0	0	188	0	0	69	0	646	48	0	134	13	0	93	0	0
419	atcttcctttttttttcaaaacaagggttcagaaaacgaaaaaag	Orobanchaceae.sequence.type29	Orobanchaceae	Pedicularis oederi	0.977778	Pedicularis	0.977778	43174	GQ245231_2025	43174	AY881122	5951	0	0	0	0	11	0	0	0	0	0	0	0	0	0	0	0	0	0	0	0	30	0	0	0	0	0	41	0	69	0	0	24	0	0	11	0	0
420	atcttctttttttttcaaaataaagattcagaaaacgaaaaaaag	Orobanchaceae.sequence.type3	Orobanchaceae	Pedicularis	0.955556	Pedicularis	0.977778	43174	GQ245239_2018	43174	EU326076	1797	0	0	0	0	0	0	0	0	0	0	0	0	0	0	0	0	0	0	0	0	0	0	0	0	0	0	0	0	0	0	0	0	0	0	0	0	0
421	atcttctttttttttcaaaacaaggattcagaaaacgaaaaaag	Orobanchaceae.sequence.type30	Orobanchaceae	Pedicularis oederi	0.977273	Pedicularis	0.977273	43174	GQ245231_2025	43174	DQ860580	2820	0	0	0	0	0	0	0	40	0	0	0	0	13	0	0	0	0	0	0	0	0	0	0	0	2401	0	0	0	0	0	339	0	0	0	0	0	0
422	atcttcttttttttcaaaacaagggttcagaaaacgaaaaaag	Orobanchaceae.sequence.type31	Orobanchaceae	Pedicularis oederi	0.977273	Pedicularis	0.977273	43174	GQ245231_2025	43174	DQ860580	1541	0	0	32	0	51	0	58	66	0	177	0	60	0	45	0	47	0	0	0	11	33	0	269	0	0	0	82	0	85	10	0	77	14	0	48	0	0
423	atcttctttttttttcaaaataagggttcagaaaacgaaaaaag	Orobanchaceae.sequence.type32	Orobanchaceae	Pedicularis oederi	0.977273	Pedicularis	0.977273	43174	GQ245231_2025	43174	DQ860580	1161	0	0	0	0	0	0	0	0	0	0	0	0	20	0	0	0	0	11	0	0	0	0	0	1037	0	0	0	0	0	0	0	0	0	0	0	0	0
424	atcttcttttttttttcaaaacaagggttcagaaaacgaaaaaa	Orobanchaceae.sequence.type33	Orobanchaceae	Pedicularis oederi	0.955556	Pedicularis	0.955556	43174	GQ245231_2025	43174	AY881122	414	0	0	0	0	30	0	15	10	0	12	0	11	0	15	0	17	0	0	0	0	19	0	0	0	0	0	0	0	56	0	0	41	0	0	19	0	0
425	atcttcttttttttttttcaaaacaagggttcagaaaacgaaaaaag	Orobanchaceae.sequence.type34	Orobanchaceae	Pedicularis oederi	0.957447	Pedicularis	0.978723	43174	GQ245230_2026	43174	KF277681	367	0	0	0	0	0	0	0	15	0	0	0	127	0	0	0	10	0	0	0	0	42	0	0	13	0	0	0	0	29	0	0	0	0	0	0	0	0
426	tcttcttttttttttcaaaacaagggttcagaaaacgaaaaaag	Orobanchaceae.sequence.type35	Orobanchaceae	Pedicularis oederi	0.977778	Pedicularis	0.977778	43174	GQ245230_2026	43174	AY881122	361	0	0	0	0	12	0	0	0	0	12	0	20	0	0	0	16	0	0	0	0	28	0	0	0	0	0	20	0	22	0	0	30	0	0	17	0	0
427	atcttcttttttttttcaaaacaagggttcagaaaacgaaaaag	Orobanchaceae.sequence.type36	Orobanchaceae	Pedicularis oederi	0.977778	Pedicularis	0.977778	43174	GQ245230_2026	43174	AY881122	291	0	0	0	0	0	0	0	0	0	0	0	16	0	0	0	0	0	0	0	0	0	0	0	0	0	0	0	0	17	0	0	0	237	0	0	0	0
428	atcttcttttttttttcaaaacaaggattcagaaaacgaaaaaag	Orobanchaceae.sequence.type37	Orobanchaceae	Pedicularis oederi	0.977778	Pedicularis	0.977778	43174	GQ245230_2026	43174	AY881122	289	0	0	0	0	0	0	0	107	0	0	0	0	31	0	0	0	0	0	0	0	0	0	0	0	25	0	0	0	0	0	0	0	0	0	0	0	0
429	atcttcttttttttttcaaaacaagggttcagaaaatgaaaaaag	Orobanchaceae.sequence.type38	Orobanchaceae	Pedicularis oederi	0.977778	Pedicularis	0.977778	43174	GQ245230_2026	43174	AY881122	280	0	0	0	0	15	0	12	0	0	0	0	21	0	0	0	0	0	0	0	0	20	0	0	0	0	0	15	0	31	0	0	16	0	0	14	0	0
430	atcttcttttttttcaaaacaaggattcagaaaacgaaaaaag	Orobanchaceae.sequence.type39	Orobanchaceae	Pedicularis oederi	0.954545	Pedicularis	0.954545	43174	GQ245231_2025	43174	DQ860580	202	0	0	0	0	0	0	0	0	0	0	0	0	0	0	0	0	0	0	0	0	0	0	0	0	177	0	0	0	0	0	25	0	0	0	0	0	0
431	atcttctttttttttcaaaacaaaggttcagaaaacgaaaaaag	Orobanchaceae.sequence.type4	Orobanchaceae	Pedicularis	0.977778	Pedicularis	1	43174	GQ245239_2018	43174	KF277703	680	0	0	0	0	0	0	0	0	0	0	0	0	0	0	0	0	0	0	0	0	0	0	0	0	0	0	0	0	0	0	0	0	0	0	0	510	0
432	atcttcttttttttttcaaaacaagggttcagaaaacgaaaaaaa	Orobanchaceae.sequence.type40	Orobanchaceae	Pedicularis oederi	0.977778	Pedicularis	0.977778	43174	GQ245230_2026	43174	AY881122	163	0	0	0	0	0	0	0	0	0	0	0	0	0	20	0	20	0	0	0	0	0	0	0	0	0	0	0	0	0	0	0	19	0	0	20	0	0
433	atcttctttttttttttaaaacaagggttcagaaaacgaaaaaag	Orobanchaceae.sequence.type41	Orobanchaceae	Pedicularis oederi	0.977778	Pedicularis	0.978261	43174	GQ245230_2026	43174	KF277695	158	0	0	0	0	0	0	0	0	0	0	0	0	0	0	0	0	0	0	0	147	0	0	0	0	0	0	0	0	0	0	0	0	0	0	0	0	0
434	atcttcttttttttttcaaaataagggttcagaaaacgaaaaaag	Orobanchaceae.sequence.type42	Orobanchaceae	Pedicularis oederi	0.977778	Pedicularis	0.977778	43174	GQ245230_2026	43174	AY881122	134	0	0	0	0	0	0	0	0	0	0	0	0	53	0	0	0	0	66	0	0	0	0	0	0	0	0	0	0	0	0	0	0	0	0	0	0	0
435	atcttcttttttttttcaaaacaagggttcagaaaaggaaaaaag	Orobanchaceae.sequence.type43	Orobanchaceae	Pedicularis oederi	0.977778	Pedicularis	0.977778	43174	GQ245230_2026	43174	AY881122	134	0	0	0	0	12	0	0	0	0	0	0	0	0	0	0	0	0	0	0	0	0	0	0	0	0	0	0	0	17	0	0	10	0	0	12	0	0
436	atcttctttttttcttcaaaacaagggttcagaaaacgaaaaaag	Orobanchaceae.sequence.type44	Orobanchaceae	Pedicularis oederi	0.977778	Pedicularis	0.977778	43174	GQ245231_2025	43174	AY881122	128	0	0	0	0	0	0	13	0	0	0	0	0	0	16	0	0	0	0	0	0	11	0	0	0	0	0	10	0	15	0	0	0	0	0	10	0	0
437	atcttcttttttttttcaaaacaagggttcagaaaaagaaaaaag	Orobanchaceae.sequence.type45	Orobanchaceae	Pedicularis oederi	0.977778	Pedicularis	0.977778	43174	GQ245230_2026	43174	AY881122	126	0	0	0	0	13	0	0	0	0	0	0	0	0	0	0	0	0	0	0	0	0	0	0	0	0	0	10	0	14	0	0	10	0	0	0	0	0
438	tcttctttttttttcaaaacaagggttcagaaaacgaaaaaag	Orobanchaceae.sequence.type46	Orobanchaceae	Pedicularis oederi	0.977273	Pedicularis	0.977273	43174	GQ245231_2025	43174	DQ860580	123	0	0	0	0	0	0	0	0	0	12	0	0	0	0	0	0	0	0	0	0	0	0	34	0	0	0	0	0	0	0	0	11	0	0	11	0	0
439	atcttctttttttttcaaaacaagggttcagaaaacgaaaaaa	Orobanchaceae.sequence.type47	Orobanchaceae	Pedicularis oederi	0.954545	Pedicularis	0.954545	43174	GQ245231_2025	43174	DQ860580	117	0	0	0	0	0	0	0	10	0	12	0	0	0	17	0	0	0	0	0	0	0	0	22	0	0	0	0	0	13	0	0	18	0	0	0	0	0
440	atcttctttttttcttttcaaaacaagggttcagaaaacgaaaaaag	Orobanchaceae.sequence.type48	Orobanchaceae	Pedicularis oederi	0.957447	Pedicularis	0.978723	43174	GQ245230_2026	43174	KF277695	111	0	0	0	0	0	0	0	24	0	0	0	10	0	32	0	0	0	0	0	0	0	0	0	0	0	0	19	0	26	0	0	0	0	0	0	0	0
441	atcttctttttttattcaaaacaagggttcagaaaacgaaaaaag	Orobanchaceae.sequence.type49	Orobanchaceae	Pedicularis oederi	0.977778	Pedicularis	0.977778	43174	GQ245231_2025	43174	AY881122	85	0	0	0	0	0	0	0	0	0	0	0	0	0	0	0	0	0	0	0	0	11	0	0	0	0	0	0	0	18	0	0	0	0	0	0	0	0
442	atcttctttttttttcaaaataagggttcagaaaacgaaaaaaag	Orobanchaceae.sequence.type5	Orobanchaceae	Pedicularis	0.955556	Pedicularis	0.977778	43174	GQ245239_2018	43174	EU326076	385	0	0	0	0	0	0	368	0	0	0	0	0	0	0	0	0	0	0	0	0	0	0	0	0	0	0	0	0	0	0	0	0	0	0	0	0	0
443	atcttcttttttttttcaaaacaagggttcggaaaacgaaaaaag	Orobanchaceae.sequence.type50	Orobanchaceae	Pedicularis oederi	0.977778	Pedicularis	0.977778	43174	GQ245230_2026	43174	AY881122	61	0	0	0	0	16	0	0	0	0	0	0	0	0	0	0	0	0	0	0	0	0	0	0	0	0	0	0	0	0	0	0	0	0	0	0	0	0
444	atcttctttttttttttcaaaacaagggttcagaaaatgaaaaaag	Orobanchaceae.sequence.type51	Orobanchaceae	Pedicularis oederi	0.956522	Pedicularis	0.978261	43174	GQ245230_2026	43174	KF277695	51	0	0	0	0	0	0	0	0	0	0	0	29	0	0	0	0	0	0	0	0	12	0	0	0	0	0	0	0	10	0	0	0	0	0	0	0	0
445	atcttctcttttttttcaaaacaagggttcagaaaacgaaaaaag	Orobanchaceae.sequence.type52	Orobanchaceae	Pedicularis oederi	0.977778	Pedicularis	0.977778	43174	GQ245231_2025	43174	AY881122	46	0	0	12	0	0	0	0	0	0	0	0	0	0	0	0	0	0	0	0	0	0	0	0	0	0	0	0	0	0	0	0	0	0	0	0	0	0
446	atcttctttttttttcaaaacaagggttcagaaaacgaaaaaaa	Orobanchaceae.sequence.type53	Orobanchaceae	Pedicularis oederi	0.977273	Pedicularis	0.977273	43174	GQ245231_2025	43174	DQ860580	42	0	0	0	0	0	0	0	0	0	0	0	0	0	11	0	0	0	0	0	0	0	0	0	0	0	0	0	0	0	0	0	15	0	0	0	0	0
447	atcttcttttttttttcaaaacaagggttcagaaaacgaaaagag	Orobanchaceae.sequence.type54	Orobanchaceae	Pedicularis oederi	0.977778	Pedicularis	0.977778	43174	GQ245230_2026	43174	AY881122	39	0	0	0	0	12	0	0	0	0	0	0	0	0	0	0	0	0	12	0	0	0	0	0	0	0	0	0	0	0	0	0	0	0	0	0	0	0
448	atcttttttttttttcaaaacaagggttcagaaaacgaaaaaag	Orobanchaceae.sequence.type55	Orobanchaceae	Pedicularis oederi	0.977778	Pedicularis	0.977778	43174	GQ245230_2026	43174	AY881122	35	0	0	0	0	0	0	0	0	0	0	0	0	0	0	0	0	0	0	0	0	0	0	0	0	0	0	0	0	0	0	0	0	0	0	0	0	0
449	atcttcttttttttctcaaaacaagggttcagaaaacgaaaaaag	Orobanchaceae.sequence.type56	Orobanchaceae	Pedicularis oederi	0.977778	Pedicularis	0.977778	43174	GQ245231_2025	43174	AY881122	33	0	0	0	0	0	0	0	0	0	0	0	0	0	0	0	10	0	0	0	0	0	0	0	0	0	0	0	0	0	0	0	0	0	0	0	0	0
450	atcttctttttttttttcaaaacaagggttcagaaaacgaaaaaa	Orobanchaceae.sequence.type57	Orobanchaceae	Pedicularis oederi	0.956522	Pedicularis	0.956522	43174	GQ245230_2026	43174	AY881122	31	0	0	0	0	0	0	0	0	0	0	0	17	0	0	0	0	0	0	0	0	0	0	0	0	0	0	0	0	0	0	0	0	0	0	0	0	0
451	atcttctttttttttcaaaacaagggttcagaaaatgaaaaaag	Orobanchaceae.sequence.type58	Orobanchaceae	Pedicularis oederi	0.977273	Pedicularis	0.977273	43174	GQ245231_2025	43174	DQ860580	29	0	0	0	0	0	0	0	0	0	0	0	0	0	0	0	0	0	0	0	0	0	0	13	0	0	0	0	0	0	0	0	0	0	0	0	0	0
452	atcttcttttttttttcaaaacaagggttcagagaacgaaaaaag	Orobanchaceae.sequence.type59	Orobanchaceae	Pedicularis oederi	0.977778	Pedicularis	0.977778	43174	GQ245230_2026	43174	AY881122	24	0	0	0	0	0	0	0	0	0	0	0	12	0	0	0	0	0	0	0	0	0	0	0	0	0	0	0	0	0	0	0	0	0	0	0	0	0
453	atcttctttttttttttcaaaacaagggttcagaaaacgaaaaaaag	Orobanchaceae.sequence.type6	Orobanchaceae	Pedicularis	0.978723	Pedicularis	1	43174	GQ245238_2019	43174	KT022948	323	0	0	0	0	0	0	0	0	0	0	0	0	0	0	0	0	0	0	0	0	0	0	0	0	0	0	0	0	0	0	0	0	0	0	0	0	0
454	atctcctttttttttcaaaacaagggttcagaaaacgaaaaaag	Orobanchaceae.sequence.type60	Orobanchaceae	Pedicularis oederi	0.977273	Pedicularis	0.977273	43174	GQ245231_2025	43174	DQ860580	23	0	0	0	0	0	0	0	12	0	0	0	0	0	0	0	0	0	0	0	0	0	0	0	0	0	0	0	0	11	0	0	0	0	0	0	0	0
455	atcttctttttttatttcaaaacaagggttcagaaaacgaaaaaag	Orobanchaceae.sequence.type61	Orobanchaceae	Pedicularis oederi	0.978261	Pedicularis	0.978261	43174	GQ245230_2026	43174	AY881122	20	0	0	0	0	0	0	0	0	0	0	0	10	0	0	0	0	0	0	0	0	10	0	0	0	0	0	0	0	0	0	0	0	0	0	0	0	0
456	atcttctttttttctcaaaacaagggttcagaaaacgaaaaaag	Orobanchaceae.sequence.type62	Orobanchaceae	Pedicularis oederi	0.977273	Pedicularis	0.977273	43174	GQ245231_2025	43174	DQ860580	20	0	0	0	0	0	0	0	0	0	0	0	0	0	0	0	0	0	0	0	0	0	0	10	0	0	0	0	0	0	0	0	0	0	0	0	0	0
457	atcttctttttttttttcaaaacaaaggttcagaaaacgaaaaaaag	Orobanchaceae.sequence.type63	Orobanchaceae	Pedicularis tristis	1	Pedicularis	1	43174	GQ245238_2019	43174	GQ245238	1352	0	0	51	0	0	0	0	0	0	0	0	0	0	0	0	0	0	12	0	0	0	0	0	0	0	0	0	0	0	0	0	0	0	0	0	0	0
458	atcttcttttttttttttcaaaacaaaggttcagaaaacgaaaaaaag	Orobanchaceae.sequence.type64	Orobanchaceae	Pedicularis tristis	0.979167	Pedicularis	0.979167	43174	GQ245238_2019	43174	GQ245238	35	0	0	0	0	0	0	0	0	0	0	0	0	0	0	0	0	0	0	0	0	0	0	0	0	0	0	0	0	0	0	0	0	0	0	0	0	0
459	atcttcttttttttttcaaaataaaggttcagaaaacgaaaaaaag	Orobanchaceae.sequence.type65	Orobanchaceae	Pedicularis verticillata	0.978261	Pedicularis	0.978723	43174	GQ245240_2017	43174	KC733352	23610	0	0	0	0	0	0	70	0	0	0	0	0	0	0	0	0	0	0	0	0	0	0	0	23	1839	0	0	0	0	0	0	0	0	0	3150	0	0
460	atcttcttttttttttcaaaacaaaggttcagaaaacgaaaaaaag	Orobanchaceae.sequence.type66	Orobanchaceae	Pedicularis verticillata	1	Pedicularis	1	43174	GQ245240_2017	43174	AY881106	6539	0	0	58	0	0	0	0	174	0	0	0	0	0	0	0	0	189	193	0	0	0	0	0	0	0	0	0	0	0	0	0	0	0	0	0	0	0
461	atcttctttttttttcaaaacaaaggttcagaaaacgaaaaaaag	Orobanchaceae.sequence.type67	Orobanchaceae	Pedicularis verticillata	1	Pedicularis	1	43174	GQ245239_2018	43174	AY881104	5091	0	0	13	0	0	0	0	55	0	0	0	0	0	0	0	0	59	61	0	0	0	0	0	0	0	0	0	0	0	0	0	0	0	0	0	0	0
462	atcttcttttttttttcaaaacaaaggttcagaaaacgaaaaaag	Orobanchaceae.sequence.type68	Orobanchaceae	Pedicularis verticillata	0.978261	Pedicularis	1	43174	GQ245240_2017	43174	AY881120	2583	0	0	0	0	0	0	0	19	0	0	0	0	0	0	0	0	0	0	0	0	0	0	0	0	0	0	0	0	0	0	0	0	0	0	0	2132	0
463	atcttcttttttttttcaaaataaaggttcagaaaacgaaaaaag	Orobanchaceae.sequence.type69	Orobanchaceae	Pedicularis verticillata	0.956522	Pedicularis	0.977778	43174	GQ245240_2017	43174	AY881120	274	0	0	0	0	0	0	0	0	0	0	0	0	0	0	0	0	0	0	0	0	0	0	0	0	25	0	0	0	0	0	0	0	0	0	63	0	0
464	atcttcttttttttttcaaaacaagggttcagaaaacgaaaaaaag	Orobanchaceae.sequence.type7	Orobanchaceae	Pedicularis	0.978261	Pedicularis	0.978723	43174	GQ245240_2017	43174	KT022948	293	0	0	0	0	0	0	0	21	0	0	0	0	0	0	0	0	0	0	0	0	0	0	0	0	0	0	0	0	0	0	0	0	0	0	32	0	0
465	atcttcttttttttttaaaacaaaggttcagaaaacgaaaaaaag	Orobanchaceae.sequence.type70	Orobanchaceae	Pedicularis verticillata	0.978261	Pedicularis	0.978261	43174	GQ245240_2017	43174	AY881106	168	0	0	0	0	0	0	0	0	0	0	0	0	0	0	0	0	0	0	0	0	0	0	0	0	0	0	0	0	0	0	0	0	0	0	0	0	0
466	atcttcttttttttttcaaaacaaaggttcagaaaacgaaaaaaaa	Orobanchaceae.sequence.type71	Orobanchaceae	Pedicularis verticillata	0.978261	Pedicularis	0.978723	43174	GQ245240_2017	43174	KF277739	133	0	0	0	0	0	0	0	0	0	0	0	0	0	0	0	0	0	0	0	0	0	0	0	0	0	0	0	0	0	0	0	0	0	0	0	0	0
467	tcttcttttttttttcaaaataaaggttcagaaaacgaaaaaaag	Orobanchaceae.sequence.type72	Orobanchaceae	Pedicularis verticillata	0.956522	Pedicularis	0.957447	43174	GQ245240_2017	43174	KC733352	106	0	0	0	0	0	0	0	0	0	0	0	0	0	0	0	0	0	0	0	0	0	0	0	0	11	0	0	0	0	0	0	0	0	0	16	0	0
468	atcttcttttttttttcaaaataaaggttcagaaaactaaaaaaag	Orobanchaceae.sequence.type73	Orobanchaceae	Pedicularis verticillata	0.956522	Pedicularis	0.957447	43174	GQ245240_2017	43174	KC733352	88	0	0	0	0	0	0	0	0	0	0	0	0	0	0	0	0	0	0	0	0	0	0	0	0	13	0	0	0	0	0	0	0	0	0	10	0	0
469	atcttcttttttttttcaaaataaaggttcagaaaacgaaaaaaaa	Orobanchaceae.sequence.type74	Orobanchaceae	Pedicularis verticillata	0.956522	Pedicularis	0.957447	43174	GQ245240_2017	43174	KC733352	63	0	0	0	0	0	0	0	0	0	0	0	0	0	0	0	0	0	0	0	0	0	0	0	0	0	0	0	0	0	0	0	0	0	0	15	0	0
470	atcttcttttttttttcaaaataaaggttcagaaaacgaaaaaagg	Orobanchaceae.sequence.type75	Orobanchaceae	Pedicularis verticillata	0.956522	Pedicularis	0.978261	43174	GQ245240_2017	43174	KT022885	49	0	0	0	0	0	0	0	0	0	0	0	0	0	0	0	0	0	0	0	0	0	0	0	0	10	0	0	0	0	0	0	0	0	0	0	0	0
471	atcttctttttttgttttcagttcagaaaaagaagaaag	Orobanchaceae.sequence.type76	Orobanchaceae	root	NA	Pedicularis	0.974359	43174	NA	43174	FJ001764	1164	0	0	0	0	0	0	1152	0	0	0	0	0	0	0	0	0	0	0	0	0	0	0	0	0	0	0	0	0	0	0	0	0	0	0	0	0	0
472	atcttctttttttcttttcaaaacaaaggttcagaaaataaaaaaaag	Orobanchaceae.sequence.type77	Orobanchaceae	root	NA	Pedicularis	0.979167	43174	NA	43174	AY881110	893	0	0	0	0	0	0	0	0	0	0	0	0	0	0	37	0	0	0	0	0	354	0	0	0	0	0	0	0	0	0	0	0	502	0	0	0	0
473	atcttctttttttattttcagttcagaaaaagaaaaaag	Orobanchaceae.sequence.type78	Orobanchaceae	root	NA	Pedicularis	0.974359	43174	NA	43174	FJ001764	848	0	0	0	0	0	0	0	0	0	0	0	0	0	0	0	0	0	0	0	0	0	0	0	0	0	0	0	0	0	0	0	0	0	0	0	0	0
474	atcttctttttttgttttcaattcagaaaaagaaaaaag	Orobanchaceae.sequence.type79	Orobanchaceae	root	NA	Pedicularis	0.974359	43174	NA	43174	FJ001764	488	0	0	0	0	0	0	0	0	0	0	0	0	0	0	0	0	0	0	0	0	0	0	0	0	0	0	0	0	0	0	0	0	0	0	0	0	0
475	atcttctttttttttcaaaataaaggttcagaaaacgaaaaaag	Orobanchaceae.sequence.type8	Orobanchaceae	Pedicularis	0.955556	Pedicularis	0.977778	43174	GQ245239_2018	43174	EU326076	293	0	0	0	0	0	0	24	0	0	0	0	0	0	20	0	0	0	0	0	0	0	0	0	0	14	0	0	0	0	0	0	0	0	0	14	0	0
476	atcttattttttttcaaaacaagggttcagaaaacgaaaaaaaaag	Orobanchaceae.sequence.type80	Orobanchaceae	root	NA	Pedicularis	0.957447	43174	NA	43174	KC733344	426	0	0	0	0	0	0	26	15	0	0	0	0	0	0	0	0	0	0	0	0	0	0	0	0	0	120	0	0	0	0	0	0	0	0	0	0	265
477	atcttctttttttgtttttagttcagaaaaagaaaaaag	Orobanchaceae.sequence.type81	Orobanchaceae	root	NA	Pedicularis	0.974359	43174	NA	43174	FJ001764	276	0	0	0	0	0	0	0	0	0	0	0	0	0	0	0	0	0	0	0	0	0	0	0	0	0	0	0	0	0	0	0	0	0	0	0	0	0
478	atcttcttttttttgttttcaaaaacaaaggttcaaaaaag	Orobanchaceae.sequence.type82	Orobanchaceae	root	NA	Pedicularis	1	43174	NA	43174	KF277641	261	0	0	0	0	0	0	0	0	0	0	0	0	0	0	0	0	0	0	0	0	0	0	0	0	0	0	0	0	0	0	0	0	0	0	0	0	0
479	atcttctttttttcttttcaaaacaaaggttcagaaaacaaaaaaaa	Orobanchaceae.sequence.type83	Orobanchaceae	root	NA	Pedicularis	0.978723	43174	NA	43174	KT022915	207	0	0	40	0	0	0	30	10	12	0	0	0	0	24	0	0	0	0	0	0	0	0	0	0	11	0	16	0	50	14	0	0	0	0	0	0	0
480	tcttctttttttcttttcaaaacaaaggttcagaaaacaaaaaaaag	Orobanchaceae.sequence.type84	Orobanchaceae	root	NA	Pedicularis	0.979167	43174	NA	43174	AY881110	184	0	0	32	0	0	0	18	0	18	0	0	23	0	0	0	0	0	0	0	0	0	0	0	0	0	0	26	11	32	24	0	0	0	0	0	0	0
481	atcttctttttttgttttcagttcaaaaaaagaaaaaag	Orobanchaceae.sequence.type85	Orobanchaceae	root	NA	Pedicularis	0.974359	43174	NA	43174	FJ001764	175	0	0	0	0	0	0	0	0	0	0	0	0	0	0	0	0	0	0	0	0	0	0	0	0	0	0	0	0	0	0	0	0	0	0	0	0	0
482	atcttcttttttttttcaaaataaaggttcagaaaacgaaaaaaa	Orobanchaceae.sequence.type86	Orobanchaceae	root	NA	Pedicularis	0.956522	43174	NA	43174	EU326076	171	0	0	0	0	0	0	0	0	0	0	0	0	0	0	0	0	0	0	0	0	0	0	0	0	12	0	0	0	0	0	0	0	0	0	32	0	0
483	atcttctttttttgttttcagttcagaaaaagaaaaaaa	Orobanchaceae.sequence.type87	Orobanchaceae	root	NA	Pedicularis	0.974359	43174	NA	43174	FJ001764	111	0	0	0	0	0	0	0	0	0	0	0	0	0	0	0	0	0	0	0	0	0	0	0	0	0	0	0	0	0	0	0	0	0	0	0	0	0
484	atcctctttttttgttttcagttcagaaaaagaaaaaag	Orobanchaceae.sequence.type88	Orobanchaceae	root	NA	Pedicularis	0.974359	43174	NA	43174	FJ001764	73	0	0	0	0	0	0	0	0	0	0	0	0	0	0	0	0	0	0	0	0	0	0	0	0	12	0	0	0	0	0	0	0	0	0	0	0	0
485	atcttttttttttgttttcagttcagaaaaagaaaaaag	Orobanchaceae.sequence.type89	Orobanchaceae	root	NA	Pedicularis	0.974359	43174	NA	43174	FJ001764	54	0	0	0	0	0	0	0	0	0	0	0	0	0	0	0	0	0	0	0	0	0	0	0	0	0	0	0	0	0	0	0	0	0	0	0	0	0
486	atcttcttttttttttcaaaacaaaggttcagaaaacgaaaaaaa	Orobanchaceae.sequence.type9	Orobanchaceae	Pedicularis	0.956522	Pedicularis	0.977778	43174	GQ245240_2017	43174	AY881120	238	0	0	0	0	0	0	0	0	0	0	0	0	0	0	0	0	0	0	0	0	0	0	0	0	0	0	0	0	226	0	0	0	0	0	0	0	0
487	atcttccttttttcttttcaaaacaaaggttcagaaaacaaaaaaaag	Orobanchaceae.sequence.type90	Orobanchaceae	root	NA	Pedicularis	0.979167	43174	NA	43174	AY881110	33	0	0	10	0	0	0	10	0	0	0	0	0	0	0	0	0	0	0	0	0	0	0	0	0	0	0	0	0	13	0	0	0	0	0	0	0	0
488	atcttctttttttcaaaataaaggttcagaaaacgaaaaaaag	Orobanchaceae.sequence.type91	Orobanchaceae	root	NA	Pedicularis	0.976744	43174	NA	43174	KF277651	28	0	0	0	0	0	0	0	0	0	0	0	0	0	0	0	0	0	0	0	0	0	0	0	0	0	0	0	0	0	0	0	0	0	0	0	0	0
489	atcttattttttttcaaaacaagggttcagaaaacgaaaaaaaag	Orobanchaceae.sequence.type92	Orobanchaceae	root	NA	Pedicularis	0.978261	43174	NA	43174	KC733344	24	0	0	0	0	0	0	0	0	0	0	0	0	0	0	0	0	0	0	0	0	0	0	0	0	0	10	0	0	0	0	0	0	0	0	0	0	14
490	atcttctttttttcctttcaaaacaaaggttcagaaaacaaaaaaaag	Orobanchaceae.sequence.type93	Orobanchaceae	root	NA	Pedicularis	0.979167	43174	NA	43174	AY881110	21	0	0	0	11	0	0	0	0	0	0	0	0	0	0	0	0	0	0	0	0	0	0	0	0	0	0	10	0	0	0	0	0	0	0	0	0	0
491	atcttctttttttttcaaaacaaaggttcagaaaacaaaaaaaag	Orobanchaceae.sequence.type94	Orobanchaceae	Pedicularis	0.977778	Pedicularis	0.978261	43174	GQ245239_2018	43174	AY881118	51	0	0	0	15	0	0	0	0	0	0	0	0	0	12	0	0	0	0	0	0	0	0	0	0	0	0	0	0	0	0	0	0	0	0	0	0	0
492	atcttctttttttttcaaaacaaagattcagaaaacgaaaaaaag	Orobanchaceae.sequence.type95	Orobanchaceae	Pedicularis	0.977778	Pedicularis	0.977778	43174	GQ245239_2018	43174	AY881104	46	0	0	0	0	0	0	0	35	0	0	0	0	0	0	0	0	0	0	0	0	0	0	0	0	0	0	0	0	0	0	0	0	0	0	0	0	0
493	atctttttttttttttcaaaacaaaggttcagaaaacgaaaaaaag	Orobanchaceae.sequence.type96	Orobanchaceae	Pedicularis	0.978723	Pedicularis	0.978723	43174	GQ245238_2019	43174	GQ245238	20	0	0	0	0	0	0	0	0	0	0	0	0	0	0	0	0	0	0	0	0	0	0	0	0	0	10	0	0	0	0	0	0	0	0	0	0	0
494	atcttcttttttttttcaaaacaaagattcagaaaacgaaaaaaag	Orobanchaceae.sequence.type97	Orobanchaceae	Pedicularis verticillata	0.978261	Pedicularis	0.978261	43174	GQ245240_2017	43174	AY881106	125	0	0	0	0	0	0	0	74	0	0	0	0	0	0	0	0	0	0	0	0	0	0	0	0	0	0	0	0	0	0	0	0	0	0	0	0	0
495	atcttctttttttcttttcaaaacaaaggttcagagaacaaaaaaaag	Orobanchaceae.sequence.type98	Orobanchaceae	root	NA	Pedicularis	0.979167	43174	NA	43174	AY881110	115	0	0	0	60	0	0	0	0	0	0	0	0	0	0	0	0	0	0	0	0	0	0	0	0	0	0	0	0	0	55	0	0	0	0	0	0	0
496	atcttctttttttcttttcaaaacaaaagttcagaaaacaaaaaaaag	Orobanchaceae.sequence.type99	Orobanchaceae	root	NA	Pedicularis	0.979167	43174	NA	43174	AY881110	95	0	0	0	0	0	0	0	0	0	0	0	17	0	0	0	0	0	0	0	0	0	0	0	0	0	0	0	0	0	0	0	0	0	0	0	0	0
497	atcctgttttcagaaaaaaaggggggttccgaaaacaagaatccaaaaag	Papaveraceae.sequence.type1	Papaveraceae	Capnoides sempervirens	0.960784	Corydalis	1	3463	EC_2618_CMP_1012	3463	AY328203	6737	0	0	0	0	0	0	0	0	0	0	0	1411	0	96	0	0	0	0	0	0	1727	416	0	0	0	0	0	0	0	0	0	0	0	0	0	0	0
498	tcctgttttcataaaacaaattcagggatttctgaaagcgagaataaaaaaag	Papaveraceae.sequence.type10	Papaveraceae	root	NA	Meconopsis	0.981481	72195	NA	72195	AY328205	346	0	0	21	0	0	0	11	16	0	0	20	27	0	11	0	0	0	0	0	0	37	18	37	0	20	0	0	0	0	0	38	0	0	0	0	0	0
499	atcctgttttcataaaacaaattcagggatttctgaaaacgagaataaaaaaag	Papaveraceae.sequence.type11	Papaveraceae	root	NA	Meconopsis	0.981481	72195	NA	72195	AY328205	241	0	0	0	0	0	0	0	0	0	0	0	0	0	0	0	0	0	65	0	0	176	0	0	0	0	0	0	0	0	0	0	0	0	0	0	0	0
500	atcctgttttcataaaacaaattcagggatttctgaaagcgagaataaaaaagg	Papaveraceae.sequence.type12	Papaveraceae	root	NA	Meconopsis	0.981481	72195	NA	72195	AY328205	170	0	0	20	0	0	0	0	0	0	101	0	0	0	0	0	0	0	0	0	0	17	0	0	0	0	0	0	0	0	0	0	0	0	0	0	0	0
501	atcctgttttcataaaacaaattcagagatttctgaaagcgagaataaaaaaag	Papaveraceae.sequence.type13	Papaveraceae	root	NA	Meconopsis	0.981481	72195	NA	72195	AY328205	116	0	0	0	54	0	0	0	0	0	0	0	0	0	0	0	0	0	0	0	0	0	0	0	0	0	0	0	0	0	0	0	0	0	0	0	0	0
502	atccggttttcataaaacaaattcagggatttctgaaagcgagaataaaaaaag	Papaveraceae.sequence.type14	Papaveraceae	root	NA	Meconopsis	0.981481	72195	NA	72195	AY328205	45	0	0	0	0	0	0	0	11	0	0	0	0	0	0	0	0	0	0	0	0	0	0	0	0	0	0	0	0	0	0	0	0	0	0	0	0	0
503	atcctgttttcataaaacaaattcagggatttctggaagcgagaataaaaaaag	Papaveraceae.sequence.type15	Papaveraceae	root	NA	Meconopsis	0.981481	72195	NA	72195	AY328205	42	0	0	0	0	0	0	0	0	0	0	0	0	0	0	0	0	0	0	0	0	0	0	0	0	0	0	0	0	0	0	22	0	0	0	0	0	0
504	atcctgttttcagaaaacaaattaagggatttctgaaagcgagaataaaaaaag	Papaveraceae.sequence.type16	Papaveraceae	Papaver	1	Papaveroideae	1	1462614	GQ245206_2046	1462614	AY328218	1250	0	0	0	0	0	0	0	0	0	0	0	0	0	0	0	0	0	0	0	0	0	0	0	0	0	0	0	0	0	0	0	0	0	0	0	0	0
505	atcctgttttcataaaacaaattcagggatttctgaaagcgaaaataaaaaag	Papaveraceae.sequence.type17	Papaveraceae	root	NA	Papaveroideae	0.962963	1462614	NA	1462614	AY328205	26	0	0	0	0	0	0	0	0	0	0	0	0	0	12	0	0	0	0	0	0	0	0	0	0	0	0	0	0	0	0	0	0	0	0	0	0	0
506	atcctgttttcagaaaataaattaagggatttctgaaagcgagaataaaaaaag	Papaveraceae.sequence.type18	Papaveraceae	Papaver	0.981481	Papaveroideae	0.981481	1462614	GQ245206_2046	1462614	AY328218	977	0	0	0	0	0	0	0	0	0	0	0	0	0	0	0	0	0	0	0	0	0	0	0	0	0	0	0	0	0	0	0	954	0	0	0	0	0
507	atcctgttttcagaaaacaaattaaggaatttctgaaagcgagaataaaaaaag	Papaveraceae.sequence.type19	Papaveraceae	Papaver	0.981481	Papaveroideae	0.981481	1462614	GQ245206_2046	1462614	AY328212	29	0	0	0	0	0	0	0	0	0	0	0	0	0	0	0	0	0	0	0	0	0	0	0	0	0	0	0	0	0	0	0	0	0	0	0	0	0
508	atcctgttttcagaaaaaaaggggagttccgaaaacaagaatccaaaaag	Papaveraceae.sequence.type2	Papaveraceae	root	NA	Corydalis	0.98	3463	NA	3463	AY328203	80	0	0	0	0	0	0	0	0	0	0	0	0	0	0	0	0	0	0	0	0	0	0	0	0	0	0	0	0	0	0	0	0	0	0	0	0	0
509	atcctgttttcagaaaaaaagggggattccgaaaacaagaatccaaaaag	Papaveraceae.sequence.type3	Papaveraceae	root	NA	Corydalis	0.98	3463	NA	3463	AY328203	69	0	0	0	0	0	0	0	0	0	0	0	0	0	0	0	0	0	0	0	0	0	0	0	0	0	0	0	0	0	0	0	0	0	0	0	0	0
510	atcctgttttcagaaaaaaggggggttccgaaaacaagaatccaaaaag	Papaveraceae.sequence.type4	Papaveraceae	root	NA	Corydalis	0.98	3463	NA	3463	AY328203	26	0	0	0	0	0	0	0	0	0	0	0	0	0	0	0	0	0	0	0	0	10	0	0	0	0	0	0	0	0	0	0	0	0	0	0	0	0
511	atcctgttttcataaaacaaattcagggatttctgaaagcgagaataaaaaaag	Papaveraceae.sequence.type5	Papaveraceae	Papaver	0.962963	Meconopsis	1	72195	GQ245206_2046	72195	AY328205	53908	0	0	2888	1295	0	0	2930	1501	0	595	3244	3090	425	873	0	10	63	933	0	0	6163	2674	3982	0	2157	0	0	0	0	0	5108	0	0	0	0	0	0
512	atcctgttttcataaaaaaaataaaggaatttatgaaagcgagaataaaaaaag	Papaveraceae.sequence.type6	Papaveraceae	root	NA	Meconopsis	0.962963	72195	NA	72195	AY328211	3897	0	0	0	0	0	0	0	0	0	0	0	0	0	0	0	0	0	0	0	0	0	0	0	0	1957	0	0	1595	0	0	0	0	0	0	0	0	0
513	atcctgttttcataaaacaaattcggggatttctgaaagcgagaataaaaaaag	Papaveraceae.sequence.type7	Papaveraceae	root	NA	Meconopsis	0.981481	72195	NA	72195	AY328205	1115	0	0	0	0	0	0	0	0	0	0	0	11	0	0	0	0	0	0	0	0	0	0	0	0	1086	0	0	0	0	0	0	0	0	0	0	0	0
514	atcctgttttcataaaacaaattcagggatttctgaaagcgagaataaaaaag	Papaveraceae.sequence.type8	Papaveraceae	root	NA	Meconopsis	0.981481	72195	NA	72195	AY328205	845	0	0	13	39	0	0	21	79	0	40	36	73	0	67	0	0	0	90	0	0	50	21	47	0	36	0	0	0	0	0	80	0	0	0	0	0	0
515	atcctgttttcataaaacaaattcagggatttctgaaagcgagaatgaaaaaag	Papaveraceae.sequence.type9	Papaveraceae	root	NA	Meconopsis	0.981481	72195	NA	72195	AY328205	567	0	0	369	0	0	0	46	0	0	0	0	0	0	0	0	0	0	0	0	0	0	0	137	0	0	0	0	0	0	0	0	0	0	0	0	0	0
516	atccggttcatagagaaaagggtttctctccttctcctaaggaaagg	Pinaceae.sequence.type1	Pinaceae	Abies	1	Abies	1	3319	EC_2854b_CMP_1099	3319	AF327571	182	0	0	0	0	0	0	0	0	0	0	0	0	0	0	0	0	0	0	0	0	0	0	0	0	0	0	0	0	0	0	0	0	0	0	0	0	0
517	atccggttcatggagacaatagttttttcttttattctcctaagataggaaggg	Pinaceae.sequence.type10	Pinaceae	Picea	0.981481	Picea	0.981481	3328	GQ245254_2008	3328	AB045066	38	0	0	0	0	0	0	0	0	0	0	0	0	0	0	0	0	0	0	0	0	0	0	0	0	0	0	0	0	0	0	0	0	0	0	0	0	0
518	atccggttcatggagacaatagtttctttttttattctcctaagataggaaggg	Pinaceae.sequence.type11	Pinaceae	Picea	0.981481	Picea	0.981481	3328	GQ245254_2008	3328	AB045066	38	0	0	0	0	0	0	0	0	0	0	0	0	0	0	0	0	0	0	0	0	0	0	0	0	0	0	0	0	0	0	0	0	0	0	0	0	0
519	atccggtttatggagacaatagtttcttcttttattctcctaagataggaaggg	Pinaceae.sequence.type12	Pinaceae	Picea	0.981481	Picea	0.981481	3328	GQ245254_2008	3328	AB045066	32	0	0	0	0	0	0	0	0	0	0	0	0	0	0	0	0	0	0	0	0	0	0	0	0	0	0	0	0	0	0	0	0	0	0	0	0	0
520	atccggttcatggagacaatagtttcttcttttattctcctaagataggaaaag	Pinaceae.sequence.type13	Pinaceae	Picea	0.962963	Picea	0.962963	3328	GQ245254_2008	3328	AB045066	28	0	0	0	0	0	0	0	0	0	0	0	0	0	0	0	0	0	0	0	0	0	0	0	0	0	0	0	0	0	0	0	0	0	0	0	0	0
521	atccggttcatggaaacaatagtttcttcttttattctcctaagataggaaggg	Pinaceae.sequence.type14	Pinaceae	Picea	0.981481	Picea	0.981481	3328	GQ245254_2008	3328	AB045066	27	0	0	0	0	0	0	0	0	0	0	0	0	0	0	0	0	0	0	0	0	0	0	0	0	0	0	0	0	0	0	0	0	0	0	0	0	0
522	atccggttcatggagacaatagtttcttcttttattctcctaagataggaagga	Pinaceae.sequence.type15	Pinaceae	Picea	0.981481	Picea	0.981481	3328	GQ245254_2008	3328	AB045066	30	0	0	0	0	0	0	0	0	0	0	0	0	0	0	0	0	0	0	0	0	0	0	0	0	0	0	0	0	0	0	0	0	0	0	0	0	0
523	atccggttcatgaagacaatgtttcttctcctaagataggaaggg	Pinaceae.sequence.type16	Pinaceae	Pinus	1	Pinus	0.977778	139271	GQ245260_2004	139271	EF440558	6237	0	0	0	0	0	0	0	0	0	0	0	0	38	0	0	0	0	0	0	0	0	0	0	0	0	0	2162	1367	0	0	0	0	0	0	0	0	0
524	atccggttcatggagacaatagtttcttcttttattctcctaagataggaaggg	Pinaceae.sequence.type2	Pinaceae	Picea	1	Picea	1	3328	GQ245254_2008	3328	AB045066	9761	0	0	0	0	0	0	0	0	0	0	0	0	0	0	0	0	0	0	0	0	0	0	0	0	0	0	0	0	0	0	0	0	0	0	0	0	0
525	atccggttcatggagacaatagtttcttcttttattctcctaagataggaagag	Pinaceae.sequence.type3	Pinaceae	Picea	0.981481	Picea	0.981481	3328	GQ245254_2008	3328	AB045066	206	0	0	0	0	0	0	0	0	0	0	0	0	0	0	0	0	0	0	0	0	0	0	0	0	0	0	0	0	0	0	0	0	0	0	0	0	0
526	atccggttcatggagacaatagtttcttcttttatttttctaagataggaaggg	Pinaceae.sequence.type4	Pinaceae	Picea	0.962963	Picea	0.962963	3328	GQ245254_2008	3328	AB045066	94	0	0	0	0	0	0	0	0	0	0	0	0	0	0	0	0	0	0	0	0	0	0	0	0	0	0	0	0	0	0	0	0	0	0	0	0	0
527	atccggttcatggagacaataatttcttcttttattctcctaagataggaaggg	Pinaceae.sequence.type5	Pinaceae	Picea	0.981481	Picea	0.981481	3328	GQ245254_2008	3328	AB045066	87	0	0	0	0	0	0	0	0	0	0	0	0	0	0	0	0	0	0	0	0	0	0	0	0	0	0	0	0	0	0	0	0	0	0	0	0	0
528	atccggttcatggagacaatagtttcttcttttattctcctaagataggaaagg	Pinaceae.sequence.type6	Pinaceae	Picea	0.981481	Picea	0.981481	3328	GQ245254_2008	3328	AB045066	83	0	0	0	0	0	0	0	0	0	0	0	0	0	0	0	0	0	0	0	0	0	0	0	0	0	0	0	0	0	0	0	0	0	0	0	0	0
529	atccggttcatggagacaatagtttcttcttttattctcctaagatagaaaggg	Pinaceae.sequence.type7	Pinaceae	Picea	0.981481	Picea	0.981481	3328	GQ245254_2008	3328	AB045066	65	0	0	0	0	0	0	0	0	0	0	0	0	0	0	0	0	0	0	0	0	0	0	0	0	0	0	0	0	0	0	0	0	0	0	0	0	0
530	atccgattcatggagacaatagtttcttcttttattctcctaagataggaaggg	Pinaceae.sequence.type8	Pinaceae	Picea	0.981481	Picea	0.981481	3328	GQ245254_2008	3328	AB045066	48	0	0	0	0	0	0	0	0	0	0	0	0	0	0	0	0	0	0	0	0	0	0	0	0	0	0	0	0	0	0	0	0	0	0	0	0	0
531	atccggttcatgaagacaatagtttcttcttttattctcctaagataggaaggg	Pinaceae.sequence.type9	Pinaceae	Picea	0.981481	Picea	0.981481	3328	GQ245254_2008	3328	AB045066	44	0	0	0	0	0	0	0	0	0	0	0	0	0	0	0	0	0	0	0	0	0	0	0	0	0	0	0	0	0	0	0	0	0	0	0	0	0
532	atcctgtcttttcaaaacaaaggttccaaaaggaaaattatgg	Plantaginaceae.sequence.type1	Plantaginaceae	Callitriche hermaphroditica	0.976744	Callitriche hermaphroditica	0.976744	38788	GQ244669_1689	38788	GQ244668	95	0	0	0	0	0	0	0	0	0	0	0	0	0	0	0	0	0	0	0	0	0	0	0	0	0	0	0	0	0	0	0	0	0	0	0	0	0
533	atcccgtcttctaaaaacaaaggtccagaaagcgaaagg	Plantaginaceae.sequence.type2	Plantaginaceae	Lagotis glauca	0.974359	Lagotis	0.974359	165307	GQ245064	165307	AF486415	9109	0	0	0	0	0	0	0	0	0	0	0	0	0	0	0	0	0	0	0	0	0	0	0	0	0	0	0	0	0	0	4693	0	479	0	0	0	3937
534	atcccgtcttctaaaaacaaaggttcagaaagcgaaagg	Plantaginaceae.sequence.type3	Plantaginaceae	Lagotis glauca	1	Lagotis	1	165307	GQ245064	165307	AF486415	475	0	0	0	0	0	0	0	0	0	0	0	0	0	0	0	0	0	0	0	0	0	0	0	0	0	0	0	0	0	0	0	0	0	0	0	0	0
535	atcctgtcttctcaaaataaaggttcagaaagcgaaacaagg	Plantaginaceae.sequence.type4	Plantaginaceae	Plantaginaceae	0.97619	Plantaginaceae	0.97619	156152	GQ245027	156152	AY101940	124	0	0	0	0	0	0	0	0	0	0	0	0	0	0	0	0	0	0	0	0	0	0	0	0	0	0	0	0	0	0	0	0	0	0	0	0	0
536	atcctgtcttctcaaaataaaggttcataaagcgaaaaggg	Plantaginaceae.sequence.type5	Plantaginaceae	Plantago	1	Plantago	1	26867	EC_2879_CMP_1108	26867	AY101915	1666	0	0	0	0	0	0	0	0	0	0	0	0	0	0	0	0	0	0	0	0	0	0	0	0	0	0	0	0	0	0	0	0	0	0	0	0	0
537	atcctgtcttctaaaaacaaaggttcagaaagtgaaaaaaggg	Plantaginaceae.sequence.type6	Plantaginaceae	Veronica	0.953488	Veronica	1	1461552	GQ245653	1461552	AF486390	38	0	0	0	0	0	0	0	0	0	0	0	0	0	0	0	0	0	0	0	0	0	0	0	0	0	0	0	0	0	0	0	0	0	0	0	0	0
538	atcctgtcttctaaaaacaaaggttcaggaagtgaaaaaggg	Plantaginaceae.sequence.type7	Plantaginaceae	Veronica chamaedrys	1	Veronica	1	4173	EC_2886_CMP_1111	4173	AF486377	5134	0	0	0	0	0	0	0	222	0	0	0	0	0	0	0	0	0	0	0	0	0	0	0	0	0	0	0	0	0	2181	0	0	0	0	0	0	0
539	tcctgtcttctaaaaacaaaggttcaggaagtgaaaaaggg	Plantaginaceae.sequence.type8	Plantaginaceae	Veronica chamaedrys	0.97619	Veroniceae	0.97619	216795	EC_2886_CMP_1111	216795	AF486377	34	0	0	0	0	0	0	0	0	0	0	0	0	0	0	0	0	0	0	0	0	0	0	0	0	0	0	0	0	0	22	0	0	0	0	0	0	0
540	ctcctgcttcccaaaagcgagaaaaaaag	Plumbaginaceae	Plumbaginaceae	root	NA	Ceratostigma minus	1	63094	NA	63094	AJ391333	146	0	0	0	0	0	0	0	0	0	0	0	0	0	0	0	0	0	0	0	0	0	0	0	0	0	0	0	0	0	0	0	0	0	0	0	0	0
541	atccatgttttgagaaaacaagtggttctcgaactagaatccaaaggaaaag	Poaceae.sequence.type1	Poaceae	Pooideae	0.980769	Bambusoideae	1	147366	GQ245146	147366	AY651842	402	0	0	0	0	0	0	0	0	0	0	0	0	0	0	0	0	0	0	0	0	0	0	0	0	0	0	0	0	0	0	0	0	0	0	0	0	0
542	atccgtgttttgagaaaacaagcggttctcgaactagag	Poaceae.sequence.type10	Poaceae	Piptatherum pungens	1	Pooideae	1	147368	2989_CMP_0646	147368	DQ887426	5128	0	0	0	0	0	0	706	0	0	0	0	0	0	0	0	0	0	206	0	0	0	0	0	0	0	0	0	0	0	0	0	0	0	0	0	0	4000
543	atccgtgttttgagaaaacaaggggttctcgaactagaatacaaaggaaaag	Poaceae.sequence.type11	Poaceae	Triticeae	1	Pooideae	1	147368	GQ245078	147368	AB042240	9111	0	0	1703	0	4647	0	91	0	0	0	0	0	193	215	0	0	0	0	0	0	0	0	0	0	0	2071	0	0	0	0	0	0	0	0	0	0	0
544	atccttgttttgagaaaacaagtggttctcgaactagaatccaaaggaaaag	Poaceae.sequence.type2	Poaceae	Pooideae	0.980769	Melica	1	15644	GQ245146	15644	EF137611	89	0	0	0	0	0	0	0	0	0	0	0	0	0	0	0	0	0	0	0	0	0	0	0	0	0	0	0	0	0	0	0	0	0	0	0	0	0
545	atccgtgttttgagaaaaccaggaggttctcgaactagaatacaaaggaaaag	Poaceae.sequence.type3	Poaceae	Magnoliophyta	1	Poaceae	1	4479	GQ245059	4479	DQ218188	47	0	0	0	0	0	0	0	0	0	0	0	0	0	0	0	0	0	0	0	0	0	0	0	0	0	0	0	0	0	0	0	0	0	0	0	0	0
546	atccgtgttttgagaaaacaagtggttctcgaactagaatccaaaggaaaag	Poaceae.sequence.type4	Poaceae	Pooideae	1	Poaceae	1	4479	GQ245146	4479	AM113700	2527	0	0	0	0	0	0	878	16	0	0	0	0	0	0	0	0	0	0	0	0	0	0	0	0	0	0	0	0	0	0	0	0	0	0	0	0	1633
547	atccatgttttgagaaaacaagggggttctcgaactagaatgcaaaggaaaag	Poaceae.sequence.type5	Poaceae	Poeae	1	Poeae	1	147387	2940_CMP_0637	147387	AM041248	402	0	0	0	0	0	0	0	0	0	0	0	0	0	0	0	0	0	0	0	0	0	0	0	0	0	0	0	0	0	0	0	0	0	0	0	0	0
548	atccgtgttttgagaaaacaagggggttctcgaactagaatacaaaggaaaag	Poaceae.sequence.type6	Poaceae	Pooideae	1	Poeae	1	147387	GQ245115	147387	AJ279205	2636	0	0	0	0	0	0	0	0	0	0	0	0	0	0	0	0	0	179	0	0	0	0	0	0	0	0	0	0	0	0	0	0	0	0	0	0	1900
549	atccgtgttttgagaaaaccagggggttctcgaactagaatacaaaggaaaag	Poaceae.sequence.type7	Poaceae	Poeae	1	Poeae	1	147387	EC_2966_CMP_1155	147387	DQ353949	241	0	0	0	0	0	0	0	0	0	0	0	0	0	0	0	0	0	0	0	0	0	0	0	0	0	0	0	0	0	0	0	0	0	0	0	0	0
550	atccgtgttttgagaaaacaaaggggttctcgaatcgaactagaatacaaaggaaaag	Poaceae.sequence.type8	Poaceae	Agrostidinae	1	Poeae Chloroplast Group 1 (Aveneae type)	1	1652080	2923_CMP_0635	1652080	AY177347	627	0	0	0	0	0	0	0	0	0	0	0	0	0	0	0	0	0	0	0	0	0	0	0	0	0	491	0	0	0	0	0	0	0	0	0	0	0
551	atccgtgttttgagaaaacaaggaggttctcgaactagaatacaaaggaaaag	Poaceae.sequence.type9	Poaceae	Festuca	1	Poeae Chloroplast Group 2 (Poeae type)	1	1652081	EC_2950_CMP_1146	1652081	AM041251	4007	0	0	0	0	0	0	1877	126	0	0	0	0	0	0	0	0	0	273	0	0	0	0	0	0	0	0	0	0	0	0	0	0	0	0	0	0	0
552	ctcctgctttccaaaaaggaaaaataaaaaag	Polygonaceae.sequence.type1	Polygonaceae	Bistorta	0.96875	Bistorta macrophylla	1	467324	GQ244644_1709	467324	EU109594	404	0	0	0	0	0	0	0	0	0	0	0	0	0	0	0	0	0	0	0	0	0	0	0	0	0	0	0	0	0	0	0	0	0	0	0	0	0
553	ctcctactttccaaaaataagcataaaaaagg	Polygonaceae.sequence.type10	Polygonaceae	Aconogonon	0.96875	Koenigia	0.96875	137679	GQ244537_1795	137679	EU024788	141	0	0	0	0	0	0	0	0	0	0	0	0	0	0	0	0	0	0	0	0	0	0	0	0	0	0	0	0	0	0	0	0	0	0	0	0	0
554	ctcctgctttccaaaaataagcataaaaaaag	Polygonaceae.sequence.type11	Polygonaceae	Aconogonon	0.96875	Koenigia	0.96875	137679	GQ244537_1795	137679	EF653790	140	0	0	0	0	0	0	0	0	0	0	0	0	0	0	0	0	0	0	0	0	0	0	0	0	0	0	0	0	0	0	0	0	0	0	0	0	0
555	ctcctgctttccaaaaataaacataaaaaagg	Polygonaceae.sequence.type12	Polygonaceae	Aconogonon	0.96875	Koenigia	0.96875	137679	GQ244537_1795	137679	EU024788	81	0	0	0	0	0	0	0	0	0	0	0	0	0	0	0	0	0	0	0	0	0	0	0	0	0	0	0	0	0	0	0	0	0	0	0	0	0
556	cttctgctttccaaaaataagcataaaaaagg	Polygonaceae.sequence.type13	Polygonaceae	Aconogonon	0.96875	Koenigia	0.96875	137679	GQ244537_1795	137679	EU024788	57	0	0	0	0	0	0	0	0	0	0	0	0	0	0	0	0	0	0	0	0	0	0	0	0	0	0	0	0	0	0	0	0	0	0	0	0	0
557	ctcctgctttccaaaaataagcataaaaagg	Polygonaceae.sequence.type14	Polygonaceae	Aconogonon	0.96875	Koenigia	0.96875	137679	GQ244537_1795	137679	EU024788	37	0	0	0	0	0	0	0	0	0	0	0	0	0	0	0	0	0	0	0	0	0	0	0	0	0	0	0	0	0	0	0	0	0	0	0	0	0
558	atcctgctttccaaaaataagcataaaaaagg	Polygonaceae.sequence.type15	Polygonaceae	Aconogonon	0.96875	Koenigia	0.96875	137679	GQ244537_1795	137679	EU024788	34	0	0	0	0	0	0	0	0	0	0	0	0	0	0	0	0	0	0	0	0	0	0	0	0	0	0	0	0	0	0	0	0	0	0	0	0	0
559	ctcttgctttccaaaaataagcataaaaaagg	Polygonaceae.sequence.type16	Polygonaceae	Aconogonon	0.96875	Koenigia	0.96875	137679	GQ244537_1795	137679	EU024788	25	0	0	0	0	0	0	0	0	0	0	0	0	0	0	0	0	0	0	0	0	0	0	0	0	0	0	0	0	0	0	0	0	0	0	0	0	0
560	ctcctgctttccaaaagtaagaataaaaaacg	Polygonaceae.sequence.type17	Polygonaceae	Koenigia islandica	1	Koenigia	1	137679	GQ245061	137679	EF653789	8545	0	0	0	0	0	0	0	0	0	0	0	0	0	186	0	0	0	106	0	885	1997	1057	0	0	0	0	0	0	0	0	0	0	0	0	0	0	0
561	ctcctgctttccaacaaggaagaataaaaaag	Polygonaceae.sequence.type18	Polygonaceae	Bistorta	0.96875	Polygonaceae	0.96875	3615	GQ244644_1709	3615	DQ860530	113	0	0	0	0	0	0	0	0	0	0	0	0	0	0	0	0	0	0	0	0	0	0	0	0	0	0	0	0	0	0	0	0	0	0	0	0	0
562	ctcctgttttccaaaaaggaagaataaaaaag	Polygonaceae.sequence.type19	Polygonaceae	Bistorta	0.96875	Polygonoideae	0.96875	1110380	GQ244644_1709	1110380	DQ860530	4322	0	0	0	0	0	0	0	0	0	0	0	0	0	0	0	0	0	0	0	0	0	0	0	0	0	0	0	0	0	0	0	0	0	0	0	0	3726
563	ctcctgctttccaaaaggaagaataaaaaag	Polygonaceae.sequence.type2	Polygonaceae	Bistorta	0.96875	Bistorta vacciniifolia	1	169271	GQ244644_1709	169271	JN235037	457	0	0	0	0	0	0	0	33	0	0	0	0	0	11	0	23	0	13	0	0	0	71	0	0	0	0	0	0	0	0	58	0	11	12	0	0	16
564	ttcctgctttccaaaaaggaagaataaaaaag	Polygonaceae.sequence.type20	Polygonaceae	Bistorta	0.96875	Polygonoideae	0.96875	1110380	GQ244644_1709	1110380	DQ860530	2029	0	0	0	0	0	0	0	0	0	0	0	0	0	0	0	587	174	0	0	0	0	0	0	0	0	0	0	0	0	0	0	277	0	0	0	0	0
565	ctcctgctttccaaaaaggaagaataaaaaaa	Polygonaceae.sequence.type21	Polygonaceae	Bistorta	0.96875	Polygonoideae	0.96875	1110380	GQ244644_1709	1110380	DQ860530	803	0	0	0	0	0	0	0	0	0	0	0	0	0	21	0	0	0	0	0	0	0	0	0	0	0	0	0	0	0	0	32	0	0	28	0	0	0
566	ctcttgctttccaaaaaggaagaataaaaaag	Polygonaceae.sequence.type22	Polygonaceae	Bistorta	0.96875	Polygonoideae	0.96875	1110380	GQ244644_1709	1110380	DQ860530	779	0	0	0	0	0	0	0	0	0	0	0	0	0	0	0	0	0	154	0	0	0	0	0	0	0	0	0	0	0	0	0	0	0	0	0	0	0
567	ctcctgctttccaaaaaagaagaataaaaaag	Polygonaceae.sequence.type23	Polygonaceae	Bistorta	0.96875	Polygonoideae	0.96875	1110380	GQ244644_1709	1110380	DQ860530	725	0	0	0	113	0	0	0	0	0	0	0	0	0	0	0	0	0	0	276	0	0	0	0	0	0	0	0	0	0	0	0	0	0	0	0	0	0
568	ctcctactttccaaaaaggaagaataaaaaag	Polygonaceae.sequence.type24	Polygonaceae	Bistorta	0.96875	Polygonoideae	0.96875	1110380	GQ244644_1709	1110380	DQ860530	577	0	0	0	0	0	0	0	0	0	0	0	0	0	0	0	0	0	0	0	0	0	0	0	0	0	0	0	0	0	0	0	0	0	12	0	0	0
569	ctcctgctttccaaaaagaaagaataaaaaag	Polygonaceae.sequence.type25	Polygonaceae	Bistorta	0.96875	Polygonoideae	0.96875	1110380	GQ244644_1709	1110380	DQ860530	553	0	0	0	0	0	0	0	0	0	0	0	0	0	0	0	0	0	0	0	0	0	0	0	0	0	0	0	0	0	0	0	0	0	0	0	0	0
570	cttctgctttccaaaaaggaagaataaaaaag	Polygonaceae.sequence.type26	Polygonaceae	Bistorta	0.96875	Polygonoideae	0.96875	1110380	GQ244644_1709	1110380	DQ860530	234	0	0	0	0	0	0	0	0	0	0	0	0	0	0	0	0	0	0	0	0	0	0	0	0	0	0	0	0	0	0	0	0	0	0	0	0	0
571	ctcctgcttttcaaaaaggaagaataaaaaag	Polygonaceae.sequence.type27	Polygonaceae	Bistorta	0.96875	Polygonoideae	0.96875	1110380	3034_CMP_0655	1110380	DQ860530	134	0	0	0	0	0	0	0	0	0	0	0	0	0	0	0	0	0	0	0	0	0	0	0	0	0	0	0	0	0	0	0	0	0	0	0	0	0
572	ctcctgctttctaaaaaggaagaataaaaaag	Polygonaceae.sequence.type28	Polygonaceae	Bistorta	0.96875	Polygonoideae	0.96875	1110380	GQ244644_1709	1110380	DQ860530	80	0	0	0	0	0	0	0	0	0	0	0	0	0	0	0	0	0	0	0	0	0	0	0	0	0	0	0	0	0	0	0	0	0	0	0	0	0
573	ctcctgctttccaaaaaggaagaataaaaaag	Polygonaceae.sequence.type29	Polygonaceae	Bistorta vivipara	1	Polygonoideae	1	1110380	GQ244644_1709	1110380	DQ860530	222605	9474	0	0	507	0	0	4199	1698	1501	48	973	0	90	1062	503	1531	555	1001	1932	1286	1783	1380	0	0	2996	918	0	1456	0	1367	18617	0	3174	16177	547	1689	6133
574	ctccttctttccaaaaggaagaataaaaaagg	Polygonaceae.sequence.type3	Polygonaceae	root	NA	Calligoneae	1	1110382	NA	1110382	AB542785	25	0	0	0	0	0	0	0	0	0	0	0	0	0	0	0	0	0	0	0	0	0	0	0	0	0	0	0	0	0	0	0	0	0	0	0	0	0
575	ctcctgctttccaaaaataagaataaaaaacg	Polygonaceae.sequence.type30	Polygonaceae	Koenigia islandica	0.96875	Polygonoideae	0.96875	1110380	GQ245061	1110380	EF653789	35	0	0	0	0	0	0	0	0	0	0	0	0	0	0	0	0	0	0	0	0	0	0	0	0	0	0	0	0	0	0	0	0	0	0	0	0	0
576	ctcctgctttccaaaagtaagaataaaaaag	Polygonaceae.sequence.type31	Polygonaceae	Koenigia islandica	0.96875	Polygonoideae	0.96875	1110380	GQ245061	1110380	EF653789	26	0	0	0	0	0	0	0	0	0	0	0	0	0	15	0	0	0	0	0	0	0	0	0	0	0	0	0	0	0	0	0	0	0	0	0	0	0
577	tccttctttccaaaaggaagaataaaaaag	Polygonaceae.sequence.type32	Polygonaceae	root	NA	Polygonoideae	0.967742	1110380	NA	1110380	AF303438	919	0	0	0	0	0	0	11	0	0	0	0	0	0	0	0	0	0	0	0	0	0	0	0	20	0	17	0	0	0	0	33	0	0	0	0	0	18
578	ctccttctttccaaaaggaaaaataaaaaag	Polygonaceae.sequence.type33	Polygonaceae	root	NA	Polygonoideae	0.967742	1110380	NA	1110380	AF303438	752	0	0	0	0	0	0	0	0	0	0	0	0	0	0	0	0	0	0	0	0	620	0	0	0	0	0	0	0	0	0	0	0	0	0	0	0	0
579	ctccttctttccaaaaggaagaataaaaag	Polygonaceae.sequence.type34	Polygonaceae	root	NA	Polygonoideae	0.967742	1110380	NA	1110380	AF303438	407	0	0	0	0	0	0	14	0	0	0	0	0	0	0	0	0	0	0	0	0	0	0	0	12	0	12	0	0	0	0	25	0	0	0	0	0	0
580	ctctttctttccaaaaggaagaataaaaaag	Polygonaceae.sequence.type35	Polygonaceae	root	NA	Polygonoideae	0.967742	1110380	NA	1110380	AF303438	342	0	0	0	0	0	0	0	0	0	0	0	0	0	0	0	0	0	0	0	0	0	96	0	0	0	0	0	0	0	0	0	0	0	0	0	0	0
581	ctccttctttccaaaaggaagaataaaaaaa	Polygonaceae.sequence.type36	Polygonaceae	root	NA	Polygonoideae	0.967742	1110380	NA	1110380	AF303438	309	0	0	0	0	0	0	0	0	0	0	0	0	0	0	0	0	0	0	0	0	0	0	0	0	0	0	0	0	0	0	0	0	0	0	0	0	0
582	ctccttctttccaaaaggaagaataaaagag	Polygonaceae.sequence.type37	Polygonaceae	root	NA	Polygonoideae	0.967742	1110380	NA	1110380	AF303438	277	0	0	0	0	0	0	0	0	0	0	0	0	0	0	0	0	0	0	0	0	0	0	0	0	0	0	0	0	0	0	0	0	0	0	0	0	0
583	ctccttctttccaaaaggaaggataaaaaag	Polygonaceae.sequence.type38	Polygonaceae	root	NA	Polygonoideae	0.967742	1110380	NA	1110380	AF303438	220	0	0	0	0	0	0	0	0	0	0	0	0	0	0	0	0	0	0	0	0	0	0	0	12	0	0	0	0	0	0	12	0	0	0	0	0	11
584	ttccttctttccaaaaggaagaataaaaaag	Polygonaceae.sequence.type39	Polygonaceae	root	NA	Polygonoideae	0.967742	1110380	NA	1110380	AF303438	125	0	0	0	0	0	0	0	0	0	0	0	0	0	0	0	0	0	0	0	0	0	0	0	0	0	0	0	0	0	0	0	0	0	0	0	0	0
585	ctcctgctttccaaaaataagcataaaaaagg	Polygonaceae.sequence.type4	Polygonaceae	Aconogonon	1	Koenigia	1	137679	GQ244537_1795	137679	EU024788	18085	0	0	0	0	0	0	0	0	0	0	0	0	0	0	0	0	0	0	0	0	0	0	0	0	0	0	0	0	0	0	0	0	0	0	0	0	0
586	ctccttctttccaaaagaaagaataaaaaag	Polygonaceae.sequence.type40	Polygonaceae	root	NA	Polygonoideae	0.967742	1110380	NA	1110380	AF303438	125	0	0	0	0	0	0	0	0	0	0	0	0	0	0	0	0	0	0	0	0	0	0	0	0	0	0	0	0	0	0	0	0	0	0	0	0	0
587	ctccttcttttcaaaaggaagaataaaaaag	Polygonaceae.sequence.type41	Polygonaceae	root	NA	Polygonoideae	0.967742	1110380	NA	1110380	AF303438	101	0	0	0	0	0	0	0	0	0	0	0	0	0	0	0	0	0	0	0	0	0	0	0	0	0	0	0	0	0	0	0	0	0	0	0	0	0
588	ctccttctttccaaaaagaagaataaaaaag	Polygonaceae.sequence.type42	Polygonaceae	root	NA	Polygonoideae	0.967742	1110380	NA	1110380	AF303438	67	0	0	0	0	0	0	0	0	0	0	0	0	0	0	0	0	0	0	0	0	0	0	0	0	0	0	0	0	0	0	0	0	0	0	0	0	0
589	ctcctgctttccaaaaagaaaaaataaaaaag	Polygonaceae.sequence.type43	Polygonaceae	root	NA	Polygonoideae	0.96875	1110380	NA	1110380	EU109594	51	0	0	0	0	0	0	0	0	0	0	0	0	0	0	0	0	15	0	0	0	0	0	0	0	0	0	0	0	0	0	0	0	0	0	0	0	0
590	ctccttctttccaaaaggaagaatacaaaag	Polygonaceae.sequence.type44	Polygonaceae	root	NA	Polygonoideae	0.967742	1110380	NA	1110380	AF303438	51	0	0	0	0	0	0	0	0	0	0	0	0	0	0	0	0	0	0	0	0	0	0	0	0	0	0	0	0	0	0	0	0	0	0	0	0	0
591	cttcttctttccaaaaggaagaataaaaaag	Polygonaceae.sequence.type45	Polygonaceae	root	NA	Polygonoideae	0.967742	1110380	NA	1110380	AF303438	35	0	0	0	0	0	0	0	0	0	0	0	0	0	0	0	0	0	0	0	0	0	0	0	0	0	0	0	0	0	0	0	0	0	0	0	0	0
592	ctcctgctttccaaaagtaagaataaaaaatg	Polygonaceae.sequence.type46	Polygonaceae	Koenigia islandica	0.96875	Polygonoideae	0.96875	1110380	GQ245061	1110380	EF653789	135	0	0	0	0	0	0	0	0	0	0	0	77	0	0	0	0	0	0	0	0	0	0	0	0	0	0	0	0	0	0	0	0	0	0	0	0	0
593	ctccttctttaaaaaaggaagaataaaaaag	Polygonaceae.sequence.type47	Polygonaceae	root	NA	Rheum	1	3620	NA	3620	AF303431	689	0	0	0	0	0	0	0	0	0	0	0	0	0	0	0	0	0	0	0	0	0	0	0	0	0	0	0	0	0	0	0	0	0	0	0	0	0
594	ctccttctttccaaaaggaagaataaaaagg	Polygonaceae.sequence.type48	Polygonaceae	root	NA	Rheum	1	3620	NA	3620	AY566444	291	0	0	0	0	0	0	13	0	0	0	0	0	0	0	0	0	0	0	0	0	0	0	0	10	0	0	0	0	0	0	13	0	0	0	0	0	0
595	ctccttctttccaaaaggaagaataaaaaag	Polygonaceae.sequence.type49	Polygonaceae	Rumex	0.967742	Rheum	1	3620	3050_CMP_0656	3620	AF303438	169088	0	0	0	163	13	0	3808	903	0	0	0	194	84	195	301	1033	320	467	0	0	0	63	0	5346	0	2229	0	0	0	0	7070	0	886	0	0	3490	4138
596	ttcctgctttccaaaaataagcataaaaaagg	Polygonaceae.sequence.type5	Polygonaceae	Aconogonon	0.96875	Koenigia	0.96875	137679	GQ244537_1795	137679	EU024788	1109	0	0	0	0	0	0	0	0	0	0	0	0	0	0	0	0	0	0	0	0	0	0	0	0	0	0	0	0	0	0	0	0	0	0	0	0	0
597	ctccttctttaaaaaag	Polygonaceae.sequence.type50	Polygonaceae	root	NA	Rheum alexandrae	1	284362	NA	284362	AY566456	42537	0	0	0	0	0	0	0	0	0	0	0	0	0	0	0	0	0	0	0	0	0	0	0	0	0	0	0	0	0	0	0	0	0	0	0	0	0
598	ctcctcctttccaaaaggaagaataaaaaag	Polygonaceae.sequence.type51	Polygonaceae	Rumex	1	Rumex	1	3618	3050_CMP_0656	3618	AB219660	289	0	0	0	0	0	0	0	0	0	0	0	0	0	0	0	0	0	0	0	0	0	0	0	26	0	0	0	0	0	0	12	0	0	0	0	0	0
599	ctcctgttttccaaaaataagcataaaaaagg	Polygonaceae.sequence.type6	Polygonaceae	Aconogonon	0.96875	Koenigia	0.96875	137679	GQ244537_1795	137679	EU024788	303	0	0	0	0	0	0	0	0	0	0	0	0	0	0	0	0	0	0	0	0	0	0	0	0	0	0	0	0	0	0	0	0	0	0	0	0	0
600	ctcctgctttccaaaaataagcataaaaaag	Polygonaceae.sequence.type7	Polygonaceae	Aconogonon	0.96875	Koenigia	0.96875	137679	GQ244537_1795	137679	EU024788	216	0	0	0	0	0	0	0	0	0	0	0	0	0	0	0	0	0	0	0	0	0	0	0	0	0	0	0	0	0	0	0	0	0	0	0	0	0
601	ctcctgctttccaaaaataagcataaaaaaga	Polygonaceae.sequence.type8	Polygonaceae	Aconogonon	0.96875	Koenigia	0.96875	137679	GQ244537_1795	137679	EU024788	192	0	0	0	0	0	0	0	0	0	0	0	0	0	0	0	0	0	0	0	0	0	0	0	0	0	0	0	0	0	0	0	0	0	0	0	0	0
602	ctcctgctttccaaaaataagtataaaaaagg	Polygonaceae.sequence.type9	Polygonaceae	Aconogonon	0.96875	Koenigia	0.96875	137679	GQ244537_1795	137679	EU024788	151	0	0	0	0	0	0	0	0	0	0	0	0	0	0	0	0	0	0	0	0	0	0	0	0	0	0	0	0	0	0	0	0	0	0	0	0	0
603	atcctctttttagaaaacaaagattaaaagaaaataaaaaaggcg	Primulaceae.sequence.type1	Primulaceae	root	NA	Androsace	1	85163	NA	85163	AY545772	2408	0	0	0	0	0	0	0	184	0	0	0	0	0	0	0	0	0	0	0	0	0	0	0	0	0	0	0	0	0	0	0	0	0	0	0	0	0
604	atcctatttttagaaaacaaagattaaaagaaaataaaaaaggcg	Primulaceae.sequence.type2	Primulaceae	root	NA	Androsace	0.977778	85163	NA	85163	AY545772	701	0	0	0	0	0	0	387	159	0	0	0	0	155	0	0	0	0	0	0	0	0	0	0	0	0	0	0	0	0	0	0	0	0	0	0	0	0
605	atcctctttttagaaaacaaagatgaaaggaaaggggg	Primulaceae.sequence.type3	Primulaceae	Primula	1	Primula	1	49647	EC_3099a_CMP_1214	49647	AF402341	231	0	0	0	0	0	0	0	0	0	0	0	0	0	0	0	0	0	0	0	0	0	0	0	0	0	0	0	0	0	0	0	0	0	0	0	0	0
606	atcctctttttagaaaacaaagatgaaaagaaagggg	Primulaceae.sequence.type4	Primulaceae	Primula nutans	1	Primula	1	49647	3101_CMP_1390	49647	AF402374	147	0	0	0	0	0	0	98	0	0	0	0	0	0	0	0	0	0	0	0	0	0	0	0	0	0	0	0	0	0	0	0	0	0	0	0	0	0
607	atcctcgttttcgaaaacaaaggttaaaggaaaataaaaaaggag	Primulaceae.sequence.type5	Primulaceae	root	NA	Primula	1	49647	NA	49647	DQ378576	73	0	0	0	0	0	0	0	0	0	0	0	0	23	20	0	0	0	0	0	0	0	0	0	0	0	0	0	0	0	0	0	0	0	0	0	0	0
608	atccccgttttcgaaaacaaaggttaaaggaaaataaaaaaggggg	Primulaceae.sequence.type6	Primulaceae	Primula	0.957447	Primula	1	49647	GQ245346_1941	49647	AF402404	17724	0	0	0	0	0	0	0	0	0	0	0	0	0	0	0	0	0	0	0	0	0	0	0	56	0	0	0	0	0	0	0	0	0	0	0	0	0
609	atcctgtttttataaaacaaatcaaaatcaaataaagggttcagaaagaataaaaaag	Ranunculaceae.sequence.type1	Ranunculaceae	root	NA	Aconitum tanguticum	1	215068	NA	215068	AY150249	126	0	0	0	0	0	0	0	0	0	0	0	0	0	0	0	0	0	0	0	0	0	0	0	0	0	0	0	0	0	0	0	0	0	0	0	0	0
610	atccggttttcagaaaacaaaaaagggattcagaaagcaagaatcaaaaag	Ranunculaceae.sequence.type10	Ranunculaceae	Caltha	0.980769	Caltha	0.980769	3448	GQ244674_1685	3448	AJ496610	802	0	0	0	0	0	0	0	0	0	0	0	0	0	0	0	0	0	0	0	0	0	0	0	94	26	0	0	0	24	0	0	30	0	0	0	23	0
611	atcctgctttcagaaaacaaaaaaaaagagattcagaaagcgaaaatagg	Ranunculaceae.sequence.type100	Ranunculaceae	Ranunculus	0.98	Ranunculus	0.960784	3445	EC_3132a_CMP_1228	3445	DQ410742	32	0	0	0	0	0	0	0	0	0	0	0	0	0	0	0	0	0	0	0	0	0	0	0	0	0	0	0	0	0	0	0	0	0	0	0	0	0
612	atcctgctttcagaaaacaaaaaaaagggattcagaaagcgaaaatagt	Ranunculaceae.sequence.type101	Ranunculaceae	Ranunculus	0.96	Ranunculus	0.959184	3445	EC_3132a_CMP_1228	3445	DQ860598	30	0	0	0	0	0	0	0	0	0	0	0	0	0	0	0	0	0	0	0	0	0	0	0	0	0	0	0	0	0	0	0	0	0	0	0	0	0
613	atcctgctttaagaaaacaaaaaaaagggattcagaaagcgaaaatagg	Ranunculaceae.sequence.type102	Ranunculaceae	Ranunculus	0.96	Ranunculus	0.959184	3445	EC_3132a_CMP_1228	3445	DQ860598	30	0	0	0	0	0	0	0	0	0	0	0	0	0	0	0	0	0	0	0	0	0	0	0	0	0	0	0	0	0	0	0	0	0	0	0	0	0
614	atccagctttcagaaaacaaaaaaaagggattcagaaagcgaaaatagg	Ranunculaceae.sequence.type103	Ranunculaceae	Ranunculus	0.96	Ranunculus	0.959184	3445	EC_3132a_CMP_1228	3445	DQ860598	29	0	0	0	0	0	0	0	0	0	0	0	0	0	0	0	0	0	0	0	0	0	0	0	0	0	0	0	0	0	0	0	0	0	0	0	0	0
615	atcctgctttcagaaaacaaaaaaaagggattcagaaagcgaaaataga	Ranunculaceae.sequence.type104	Ranunculaceae	Ranunculus	0.96	Ranunculus	0.959184	3445	EC_3132a_CMP_1228	3445	DQ860598	26	0	0	0	0	0	0	0	0	0	0	0	0	0	0	0	0	0	0	0	0	0	0	0	0	0	0	0	0	0	0	0	0	0	0	0	0	0
616	atcctgatttcagaaaacaaaaaaaagggattcagaaagcgaaaatagg	Ranunculaceae.sequence.type105	Ranunculaceae	Ranunculus	0.96	Ranunculus	0.959184	3445	EC_3132a_CMP_1228	3445	DQ860598	25	0	0	0	0	0	0	0	0	0	0	0	0	0	0	0	0	0	0	0	0	0	0	0	0	0	0	0	0	0	0	0	0	0	0	0	0	0
617	atcctgctttcagaaaacaaaaaaaagggattcagaaagcgaaaattgg	Ranunculaceae.sequence.type106	Ranunculaceae	Ranunculus	0.96	Ranunculus	0.959184	3445	EC_3132a_CMP_1228	3445	DQ860598	25	0	0	0	0	0	0	0	0	0	0	0	0	0	0	0	0	0	0	0	0	0	0	0	0	0	0	0	0	0	0	0	0	0	0	0	0	0
618	atcctgctttcagaaaacaaaaaaaaggaattcagaaagcgaaaatagg	Ranunculaceae.sequence.type107	Ranunculaceae	Ranunculus	0.96	Ranunculus	0.959184	3445	EC_3132a_CMP_1228	3445	DQ860598	24	0	0	0	0	0	0	0	0	0	0	0	0	0	0	0	0	0	0	0	0	0	0	0	0	0	0	0	0	0	0	0	0	0	0	0	0	0
619	atcctgcttttagaaaacaaaaaaaaagggattcagaaagcgaaaatagg	Ranunculaceae.sequence.type108	Ranunculaceae	Ranunculus	0.98	Ranunculus	0.960784	3445	EC_3132a_CMP_1228	3445	DQ860600	20	0	0	0	0	0	0	0	0	0	0	0	0	0	0	0	0	0	0	0	0	0	0	0	0	0	0	0	0	0	0	0	0	0	0	0	0	0
620	atcctgctttcagaaaacaaaaaaaaaggggattcagaaagcgaaaatagg	Ranunculaceae.sequence.type109	Ranunculaceae	Ranunculus sulphureus	1	Ranunculus	1	3445	GQ245386_1907	3445	DQ860600	807	0	0	0	0	0	0	0	114	0	0	0	0	0	55	0	0	21	113	0	0	0	0	0	0	0	0	0	0	0	0	0	0	0	0	0	0	0
621	tccggttttcagaaaacaaaaaaagggattcagaaagcaagaatcaaaaag	Ranunculaceae.sequence.type11	Ranunculaceae	Caltha	0.980769	Caltha	0.980769	3448	GQ244674_1685	3448	AJ496610	728	0	0	0	0	0	0	0	0	17	0	0	0	0	0	0	0	0	0	0	0	0	0	0	95	33	0	0	0	19	0	16	33	0	0	0	21	0
622	atcctgctttcagaaaataaaaaaaaagggattcagaaagcgaaaatagg	Ranunculaceae.sequence.type110	Ranunculaceae	Ranunculus	0.98	Ranunculus	0.98	3445	EC_3132a_CMP_1228	3445	DQ860598	173	0	0	0	0	0	0	0	0	0	0	0	0	0	0	0	0	0	0	0	0	0	0	0	0	0	0	0	0	0	0	0	0	0	0	0	0	0
623	atcctgctttcagaaaaaaaaaaagggggggattcagaaagcgaaaatagg	Ranunculaceae.sequence.type111	Ranunculaceae	Ranunculus	0.961538	Ranunculus	0.961538	3445	GQ245367_1924	3445	GQ245367	112	0	0	0	0	0	0	0	0	0	0	0	0	0	0	0	0	0	80	0	0	0	0	0	0	0	0	0	0	0	0	0	0	0	0	0	0	0
624	atcctggtttcagaaaacaaaaaagggattcagaaagcaagaatacaaaaagaaaag	Ranunculaceae.sequence.type112	Ranunculaceae	Thalictrum	0.982456	Thalictroideae	0.982456	1463137	GQ245608	1463137	DQ860634	357	0	0	0	0	0	0	0	0	0	0	0	0	0	0	0	0	0	0	0	0	0	0	0	0	0	0	0	0	0	0	0	0	0	0	0	0	0
625	tcctggtttcagaaaacaaaaaaggggttcagaaagcaagaatacaaaaagaaaag	Ranunculaceae.sequence.type113	Ranunculaceae	Thalictrum	0.982456	Thalictroideae	0.982456	1463137	GQ245608	1463137	DQ860634	49	0	0	0	0	0	15	0	0	0	0	0	0	0	0	0	0	0	0	0	0	0	0	0	0	0	0	0	0	0	0	0	0	0	0	0	0	0
626	atcttggtttcagaaaacaaaaaaggggttcagaaagcaagaatacaaaaagaaaag	Ranunculaceae.sequence.type114	Ranunculaceae	Thalictrum	0.982456	Thalictroideae	0.982456	1463137	GQ245608	1463137	DQ860634	37	0	0	0	0	0	0	0	0	0	0	0	0	0	0	0	0	0	0	0	0	0	0	0	0	0	0	0	0	0	0	0	0	0	0	0	0	0
627	atcctggtttcagaaaacaaaaaaggggttcagaacgcaagaatacaaaaagaaaag	Ranunculaceae.sequence.type115	Ranunculaceae	Thalictrum	0.982456	Thalictroideae	0.982456	1463137	GQ245608	1463137	DQ860634	29	0	0	0	0	0	0	0	0	0	0	0	0	0	0	0	0	0	0	0	0	0	0	0	0	0	0	0	0	0	0	0	0	0	0	0	0	0
628	atcctggtttcagaaaataaaaaaggggttcagaaagcaagaatacaaaaagaaaag	Ranunculaceae.sequence.type116	Ranunculaceae	Thalictrum	0.982456	Thalictroideae	0.982456	1463137	GQ245608	1463137	DQ860634	1986	0	0	0	0	0	0	0	0	0	0	0	0	0	0	0	0	0	0	0	0	0	0	0	0	0	0	0	0	0	0	0	0	0	0	0	0	0
629	atcctggtttcagaaaacaaaaaaggggttcagaaagcaagaatacaaaaagaaaag	Ranunculaceae.sequence.type117	Ranunculaceae	Thalictrum	1	Thalictrum	1	46968	GQ245608	46968	DQ860634	8065	0	0	0	0	0	2361	32	0	0	0	0	0	0	0	0	0	0	0	0	0	0	0	0	0	14	0	0	0	0	0	0	0	0	0	0	0	0
630	atccggttttcagaaaacaaaaaaagggattcagaaagcaaaaatcaaaaag	Ranunculaceae.sequence.type12	Ranunculaceae	Caltha	0.980769	Caltha	0.980769	3448	GQ244674_1685	3448	AJ496610	680	0	0	0	0	0	0	0	0	0	0	0	0	0	0	0	0	0	0	0	0	0	0	0	0	0	0	0	0	0	0	0	0	0	0	0	0	0
631	atccggttttcagaaaacaaaaaaaggaattcagaaagcaagaatcaaaaag	Ranunculaceae.sequence.type13	Ranunculaceae	Caltha	0.980769	Caltha	0.980769	3448	GQ244674_1685	3448	AJ496610	565	0	0	0	0	0	0	0	108	0	0	0	0	0	0	0	0	0	0	0	0	0	0	0	0	0	0	0	0	0	0	0	0	0	0	0	0	0
632	atccggttttcaaaaaacaaaaaaagggattcagaaagcaagaatcaaaaag	Ranunculaceae.sequence.type14	Ranunculaceae	Caltha	0.980769	Caltha	0.980769	3448	GQ244674_1685	3448	AJ496610	370	0	0	0	0	0	0	0	0	0	0	0	0	0	0	0	0	0	0	0	0	0	0	0	0	0	0	0	0	0	0	0	0	0	0	0	0	0
633	atccggttttcagaaaacaaaaaaagggatttagaaagcaagaatcaaaaag	Ranunculaceae.sequence.type15	Ranunculaceae	Caltha	0.980769	Caltha	0.980769	3448	GQ244674_1685	3448	AJ496610	329	0	0	0	0	0	0	0	0	0	0	0	0	0	0	0	0	0	0	0	0	0	0	0	0	0	0	0	0	0	0	0	0	0	0	0	0	0
634	atccggttttcagaaaacaaaaaaagaaattcagaaagcaagaatcaaaaag	Ranunculaceae.sequence.type16	Ranunculaceae	Caltha	0.961538	Caltha	0.961538	3448	GQ244674_1685	3448	AJ496610	270	0	0	0	0	0	0	0	0	0	0	0	0	0	0	0	0	0	0	0	0	0	0	0	0	0	0	0	0	0	0	0	0	0	0	0	0	0
635	atccgattttcagaaaacaaaaaaagggattcagaaagcaagaatcaaaaag	Ranunculaceae.sequence.type17	Ranunculaceae	Caltha	0.980769	Caltha	0.980769	3448	GQ244674_1685	3448	AJ496610	261	0	0	0	0	0	0	0	0	0	0	0	0	0	0	0	0	0	0	0	0	0	0	0	14	0	0	0	0	0	0	0	0	0	0	0	0	0
636	atccggttttcagaaaacaaaaaaagggattcagaaagcaagaataaaaaag	Ranunculaceae.sequence.type18	Ranunculaceae	Caltha	0.980769	Caltha	0.980769	3448	GQ244674_1685	3448	AJ496610	233	0	0	0	0	0	0	0	0	0	0	0	0	0	0	0	0	0	0	0	0	0	0	0	23	0	0	0	0	0	0	0	84	0	0	0	0	0
637	atccggttttcagaaaacaaaaaaagggattcagaaagcaagaatcaaaaaa	Ranunculaceae.sequence.type19	Ranunculaceae	Caltha	0.980769	Caltha	0.980769	3448	GQ244674_1685	3448	AJ496610	179	0	0	0	0	0	0	0	0	0	0	0	0	0	0	0	0	0	0	0	0	0	0	0	0	0	0	0	0	0	0	0	0	0	0	0	0	0
638	atccttatttcagaaaacaaaaggggattcagaaagcaagaataaaaaaag	Ranunculaceae.sequence.type2	Ranunculaceae	Anemone	0.980392	Anemoneae	0.980392	1463147	EC_3110a_CMP_1218	1463147	AB248018	45	0	0	0	0	0	0	0	0	0	0	0	0	0	0	0	0	0	0	0	0	0	0	0	0	0	0	0	0	0	0	0	0	0	0	0	0	0
639	atccggttttcagaaaacaaaaaaagggattcagaaagcaagaatcgaaaag	Ranunculaceae.sequence.type20	Ranunculaceae	Caltha	0.980769	Caltha	0.980769	3448	GQ244674_1685	3448	AJ496610	119	0	0	0	0	0	0	0	0	0	0	0	0	0	0	0	0	0	0	0	0	0	0	0	15	0	0	0	0	0	0	0	0	0	0	0	0	0
640	atccggttttcagaaaacaaaaaaaggggttcagaaagcaagaatcaaaaag	Ranunculaceae.sequence.type21	Ranunculaceae	Caltha	0.980769	Caltha	1	3448	GQ244674_1685	3448	AY365366	102	0	0	0	0	0	0	0	0	0	0	0	0	0	0	0	0	0	0	0	0	0	0	0	15	0	0	0	0	0	0	0	0	0	0	0	0	0
641	atctggttttcagaaaacaaaaaaagggattcagaaagcaagaatcaaaaag	Ranunculaceae.sequence.type22	Ranunculaceae	Caltha	0.980769	Caltha	0.980769	3448	GQ244674_1685	3448	AJ496610	97	0	0	0	0	0	0	0	0	0	0	0	0	0	0	0	0	0	0	0	0	0	0	0	0	11	0	0	0	0	0	0	0	0	0	0	0	0
642	atccggttttcagaaaacaaaaaaagggattcagaaagtaagaatcaaaaag	Ranunculaceae.sequence.type23	Ranunculaceae	Caltha	0.980769	Caltha	0.980769	3448	GQ244674_1685	3448	AJ496610	86	0	0	0	0	0	0	0	0	0	0	0	0	0	0	0	0	0	0	0	0	0	0	0	0	0	0	0	0	0	0	0	0	0	0	0	0	0
643	atccggttttcagaaaacaaaaaaagggattcaaaaagcaagaatcaaaaag	Ranunculaceae.sequence.type24	Ranunculaceae	Caltha	0.980769	Caltha	0.980769	3448	GQ244674_1685	3448	AJ496610	80	0	0	0	0	0	0	0	0	0	0	0	0	18	0	0	0	0	0	0	0	0	0	0	0	0	0	0	0	0	0	0	0	0	0	0	0	0
644	acccggttttcagaaaacaaaaaaagggattcagaaagcaagaatcaaaaag	Ranunculaceae.sequence.type25	Ranunculaceae	Caltha	0.980769	Caltha	0.980769	3448	GQ244674_1685	3448	AJ496610	78	0	0	0	0	0	0	0	0	0	0	0	0	0	0	0	0	0	0	0	0	0	0	0	17	11	0	0	0	0	0	0	0	0	0	0	0	0
645	atccggttttcagaaaacaaaaaaaaagattcagaaagcaagaatcaaaaag	Ranunculaceae.sequence.type26	Ranunculaceae	Caltha	0.961538	Caltha	0.961538	3448	GQ244674_1685	3448	AJ496610	78	0	0	0	0	0	0	0	0	0	0	0	0	0	0	0	0	0	0	0	0	0	0	0	0	0	0	0	0	0	0	0	0	0	0	0	0	0
646	atccggttttcagaaagcaaaaaaagggattcagaaagcaagaatcaaaaag	Ranunculaceae.sequence.type27	Ranunculaceae	Caltha	0.980769	Caltha	0.980769	3448	GQ244674_1685	3448	AJ496610	61	0	0	0	0	0	0	0	0	0	0	0	0	0	0	0	0	0	0	0	0	0	0	0	0	0	0	0	0	0	0	0	0	0	0	0	0	0
647	atccggttttcagaaaacaagaaaagggattcagaaagcaagaatcaaaaag	Ranunculaceae.sequence.type28	Ranunculaceae	Caltha	0.980769	Caltha	0.980769	3448	GQ244674_1685	3448	AJ496610	45	0	0	0	0	0	0	0	0	0	0	0	0	0	0	0	0	0	0	0	0	0	0	0	0	0	0	0	0	0	0	0	0	0	0	0	0	0
648	atcctggtttcagaaaacaaaaaaagggattcagaaagcaagaatcaaaaag	Ranunculaceae.sequence.type29	Ranunculaceae	Caltha	0.962264	Caltha	0.962264	3448	GQ244674_1685	3448	AJ496610	36	0	0	0	0	0	0	0	0	0	0	0	0	0	0	0	0	0	0	0	0	0	0	0	0	0	0	0	0	0	0	0	0	0	0	0	0	0
649	atccttttttcagaaaacaaaagggcttcagaaagcaagaataaaaaaaag	Ranunculaceae.sequence.type3	Ranunculaceae	Clematis sibirica	0.980392	Anemoneae	0.980769	1463147	GQ244811_1580	1463147	KJ417940	63	0	0	0	0	0	0	0	0	0	0	0	0	0	0	0	0	0	0	0	0	0	0	0	0	0	0	0	0	0	0	0	0	0	0	0	0	0
650	atcctgctttcagaaaacaaaaaaagggattcagaaagcaagaatcaaaaag	Ranunculaceae.sequence.type30	Ranunculaceae	Caltha	0.961538	Caltha	0.961538	3448	GQ244674_1685	3448	AJ496610	34	0	0	0	0	0	0	0	0	0	0	0	0	0	0	0	0	0	0	0	0	0	0	0	0	0	0	0	0	0	0	0	0	0	0	0	0	0
651	atcacgttttcagaaaacaaaaaaagggattcagaaagcaagaatcaaaaag	Ranunculaceae.sequence.type31	Ranunculaceae	Caltha	0.962264	Caltha	0.962264	3448	GQ244674_1685	3448	AJ496610	26	0	0	0	0	0	0	0	0	0	0	0	0	0	0	0	0	0	0	0	0	0	0	0	12	0	0	0	0	0	0	0	0	0	0	0	0	0
652	atccggttttcagaaaacaaaaaaagggattcagaaagcaagaataaaaaaaaag	Ranunculaceae.sequence.type32	Ranunculaceae	root	NA	Caltha	0.982143	3448	NA	3448	KF233876	1270	0	0	0	0	0	0	0	0	0	0	0	0	0	0	0	0	49	0	0	0	0	0	0	0	0	0	0	0	0	0	0	0	0	635	0	0	0
653	atccggttttcagaaaacaaaaaaagggattcagaaagcgaaaatcaaaaag	Ranunculaceae.sequence.type33	Ranunculaceae	Caltha	0.962264	Caltha	0.962264	3448	GQ244674_1685	3448	AJ496610	28	0	0	0	0	0	0	0	0	0	0	0	0	0	0	0	0	0	0	0	0	0	0	0	18	0	0	0	0	0	0	0	0	0	0	0	0	0
654	atccggttttcagaaaacaaaaaaggggattcagaaagcaagaatcaaaaag	Ranunculaceae.sequence.type34	Ranunculaceae	Caltha	0.980769	Caltha scaposa	1	253627	GQ244674_1685	253627	AY365379	830	0	0	0	0	0	0	0	0	0	0	0	0	0	0	0	0	0	0	0	0	0	0	0	0	0	0	0	0	0	0	0	0	0	0	0	0	0
655	atcctgtttttagaaaacaaatcaaaatcaaataaagggttcagaaagcaagaataaaaaag	Ranunculaceae.sequence.type35	Ranunculaceae	Aconitum lycoctonum	1	Delphinieae	1	1463140	3105_CMP_1391	1463140	AY150252	176	0	0	0	0	0	0	0	0	0	0	0	0	0	0	0	0	0	0	0	0	0	0	0	0	0	0	0	0	0	0	0	0	0	0	0	0	0
656	atcctgtttttagaaaacaaatcaaaatcaaatcaaataaagggttcagaaagcaagaataaaaaag	Ranunculaceae.sequence.type36	Ranunculaceae	root	NA	Delphinieae	1	1463140	NA	1463140	AY150250	1212	0	0	0	0	0	0	0	0	0	0	0	0	0	0	0	0	0	0	0	0	0	0	0	0	0	0	0	0	0	0	0	0	0	0	0	0	0
657	atcctgtttttagaaaacaaaatcaaataaagggttcagaaagcaagaatcaaaaag	Ranunculaceae.sequence.type37	Ranunculaceae	root	NA	Delphinieae	0.964912	1463140	NA	1463140	AF258629	222	0	0	0	0	0	0	0	0	0	0	0	0	0	0	0	0	0	0	0	0	0	0	0	0	0	0	0	0	0	0	0	0	0	0	0	0	0
658	atcctgtttttagaaaacaaatcaaaatcaaatcaaataaaggattcagaaagcaagaataaaaaag	Ranunculaceae.sequence.type38	Ranunculaceae	root	NA	Delphinieae	0.985075	1463140	NA	1463140	AY150250	136	0	0	0	0	0	0	0	0	0	0	0	0	0	0	0	0	0	0	0	0	0	0	0	0	0	0	0	0	0	0	0	0	0	0	0	0	0
659	atcctgtttttagaaaacaaatgaaaatcaaataaagggttcagagaaagcaagaatcaaag	Ranunculaceae.sequence.type39	Ranunculaceae	Delphinium	0.983871	Delphinium	1	46246	3129_CMP_0664	46246	AY150257	9206	0	0	0	0	0	0	0	0	0	0	0	0	0	0	0	0	0	126	0	0	1948	647	0	0	2429	0	0	0	0	0	0	1009	0	0	0	0	0
660	atccggttttcagaaaacaaaaaaagggattcagaaagcaagaatcaaaaag	Ranunculaceae.sequence.type4	Ranunculaceae	Caltha	1	Caltha	1	3448	GQ244674_1685	3448	AJ496610	132101	0	0	0	56	0	0	0	117	1444	0	0	0	205	121	0	446	44	0	0	0	0	0	0	14178	3745	0	0	0	3581	0	1130	5755	0	14	44	4794	0
661	atcctgtttttagaaaacaaatgaaaatcaaataaagggttcagagaaagcaagaataaaag	Ranunculaceae.sequence.type40	Ranunculaceae	Delphinium	1	Delphinium	1	46246	3129_CMP_0664	46246	AF258630	419	0	0	0	0	0	0	0	0	0	0	0	0	0	114	0	0	0	0	0	0	0	0	0	0	0	0	0	0	0	0	0	0	0	0	0	0	0
662	atcctgtttttagaaaacaaatgaaaatcaaataaagggttcagagaaagcaagaatcaaa	Ranunculaceae.sequence.type41	Ranunculaceae	Delphinium	0.951613	Delphinium	0.967742	46246	3129_CMP_0664	46246	AY150257	43	0	0	0	0	0	0	0	0	0	0	0	0	0	0	0	0	0	0	0	0	0	0	0	0	23	0	0	0	0	0	0	10	0	0	0	0	0
663	atcctgtttttagaaaaaaaaaatgaaaatcaaataaagggttcagagaaagcaagaatcaaag	Ranunculaceae.sequence.type42	Ranunculaceae	root	NA	Delphinium	0.953125	46246	NA	46246	AY150257	721	0	0	0	0	0	0	0	0	0	0	0	0	0	0	0	0	0	0	0	0	0	0	0	0	0	0	0	0	0	0	0	0	0	0	0	0	0
664	atcctgctttcagaaaacaataacaataaagggggggttcagaaagcaagaatagg	Ranunculaceae.sequence.type43	Ranunculaceae	Oxygraphis glacialis	1	Oxygraphis glacialis	1	286842	GQ245159	286842	GQ245158	5135	0	0	0	0	0	0	0	0	0	0	0	0	62	0	0	0	0	576	0	0	0	0	0	0	0	0	0	3201	0	0	0	0	0	0	1027	0	0
665	atcctgctttcagaaaacaaaaaggggggttcagaaagaaaaaaagg	Ranunculaceae.sequence.type44	Ranunculaceae	Ranunculaceae	0.979167	Ranunculeae	1	1463148	EC_3134_CMP_1229	1463148	FJ626538	1621	0	0	0	0	0	0	0	0	0	0	0	0	0	0	0	0	0	141	0	0	0	0	0	0	1140	0	0	0	0	0	11	0	0	0	0	0	0
666	atcctgctttcagaaaacaaaaagggggggttcagaaagaaaaaaaga	Ranunculaceae.sequence.type45	Ranunculaceae	Ranunculaceae	0.979167	Ranunculeae	0.979167	1463148	EC_3134_CMP_1229	1463148	FJ744227	697	0	0	0	0	0	0	0	0	0	0	0	0	0	0	0	0	0	0	0	0	0	0	0	0	0	0	0	0	0	0	0	0	0	0	0	0	0
667	atcctgctttcagaaaacaaaaaggggggattcagaaagaaaaaaagg	Ranunculaceae.sequence.type46	Ranunculaceae	Ranunculaceae	0.979167	Ranunculeae	0.979167	1463148	EC_3134_CMP_1229	1463148	FJ626538	188	0	0	0	0	0	0	0	0	0	0	0	0	0	0	0	0	0	0	0	0	0	0	0	0	0	0	0	0	0	0	0	0	0	0	0	0	0
668	atcctgctttcagaaaacaaaaagggagggttcagaaagaaaaaaagg	Ranunculaceae.sequence.type47	Ranunculaceae	Ranunculaceae	0.979167	Ranunculeae	0.979167	1463148	EC_3134_CMP_1229	1463148	FJ626538	134	0	0	0	0	0	0	0	0	0	0	0	0	0	0	0	0	0	0	0	0	0	0	0	0	0	0	0	0	0	0	0	0	0	0	0	0	0
669	atcctgctttcagaaaacaaaaagggggggttcagaaagaaaaaaag	Ranunculaceae.sequence.type48	Ranunculaceae	Ranunculaceae	0.979167	Ranunculeae	0.979167	1463148	EC_3134_CMP_1229	1463148	FJ744227	97	0	0	0	0	0	0	0	0	0	0	0	0	0	0	0	0	0	0	0	0	0	0	0	0	20	0	0	0	0	0	31	0	0	0	0	0	0
670	atcctgctttcagaaaacaaaaagggggggttcagaaagaaaaaagg	Ranunculaceae.sequence.type49	Ranunculaceae	Ranunculaceae	0.979167	Ranunculeae	0.979167	1463148	EC_3134_CMP_1229	1463148	FJ744227	70	0	0	0	0	0	0	0	0	0	0	0	0	0	0	0	0	0	0	0	0	0	0	0	0	0	0	0	0	0	0	25	0	0	0	0	0	0
671	atccagttttcagaaaacaaaaaaagggattcagaaagcaagaataaaaaag	Ranunculaceae.sequence.type5	Ranunculaceae	Caltha	0.961538	Caltha	0.961538	3448	GQ244674_1685	3448	AJ496610	14826	0	0	0	0	0	0	0	0	0	0	0	0	0	0	0	0	0	0	0	0	0	0	0	0	0	0	0	0	0	0	0	14781	0	0	0	0	0
672	atcctgctttcagaaaacaaaaagggggagttcagaaagaaaaaaagg	Ranunculaceae.sequence.type50	Ranunculaceae	Ranunculaceae	0.979167	Ranunculeae	0.979167	1463148	EC_3134_CMP_1229	1463148	FJ626538	70	0	0	0	0	0	0	0	0	0	0	0	0	0	0	0	0	0	0	0	0	0	0	0	0	0	0	0	0	0	0	0	0	0	0	0	0	0
673	atcctgctttcaaaaaacaaaaagggggggttcagaaagaaaaaaagg	Ranunculaceae.sequence.type51	Ranunculaceae	Ranunculaceae	0.979167	Ranunculeae	0.979167	1463148	EC_3134_CMP_1229	1463148	FJ744227	56	0	0	0	0	0	0	0	0	0	0	0	0	0	0	0	0	0	0	0	0	0	0	0	0	0	0	0	0	0	0	0	0	0	0	0	0	0
674	tcctgctttcagaaaacaaaaagggggggttcagaaagaaaaaaagg	Ranunculaceae.sequence.type52	Ranunculaceae	Ranunculaceae	0.979167	Ranunculeae	0.979167	1463148	EC_3134_CMP_1229	1463148	FJ744227	55	0	0	0	0	0	0	0	0	0	0	0	0	0	0	0	0	0	0	0	0	0	0	0	0	14	0	0	0	0	0	31	0	0	0	0	0	0
675	atcctgctttcagaaaacaaaaagggggggttcagaaagaaaaaaaag	Ranunculaceae.sequence.type53	Ranunculaceae	Ranunculaceae	0.979167	Ranunculeae	0.979167	1463148	EC_3134_CMP_1229	1463148	FJ744227	54	0	0	0	0	0	0	0	0	0	0	0	0	0	0	0	0	0	0	0	0	0	0	0	0	0	0	0	0	0	0	0	0	0	0	0	0	0
676	atcctactttcagaaaacaaaaagggggggttcagaaagaaaaaaagg	Ranunculaceae.sequence.type54	Ranunculaceae	Ranunculaceae	0.979167	Ranunculeae	0.979167	1463148	EC_3134_CMP_1229	1463148	FJ744227	52	0	0	0	0	0	0	0	0	0	0	0	0	0	0	0	0	0	0	0	0	0	0	0	0	0	0	0	0	0	0	0	0	0	0	0	0	0
677	atcctgctttcagaaaacaaaaaggaggggttcagaaagaaaaaaagg	Ranunculaceae.sequence.type55	Ranunculaceae	Ranunculaceae	0.979167	Ranunculeae	0.979167	1463148	EC_3134_CMP_1229	1463148	FJ626538	26	0	0	0	0	0	0	0	0	0	0	0	0	0	0	0	0	0	0	0	0	0	0	0	0	0	0	0	0	0	0	0	0	0	0	0	0	0
678	ctcctgctttcagaaaacaaaaagggggggttcagaaagaaaaaaagg	Ranunculaceae.sequence.type56	Ranunculaceae	Ranunculaceae	0.979167	Ranunculeae	0.979167	1463148	EC_3134_CMP_1229	1463148	FJ744227	22	0	0	0	0	0	0	0	0	0	0	0	0	0	0	0	0	0	0	0	0	0	0	0	0	0	0	0	0	0	0	10	0	0	0	0	0	0
679	atcctgctttcagaaaacaaaaaaaagggattcagaaagcaaaaatagg	Ranunculaceae.sequence.type57	Ranunculaceae	Ranunculus	0.96	Ranunculeae	0.959184	1463148	EC_3132a_CMP_1228	1463148	DQ860598	70	0	0	0	0	0	0	0	0	0	0	0	0	0	0	0	0	0	0	0	0	0	0	0	0	0	0	0	0	0	0	0	0	0	0	0	0	0
680	atcctgctttcagaaaacaaaaaggggaggttcagaaagaaaaaaagg	Ranunculaceae.sequence.type58	Ranunculaceae	Ranunculaceae	0.979167	Ranunculeae	0.979167	1463148	EC_3134_CMP_1229	1463148	FJ626538	155	0	0	0	0	0	0	0	0	0	0	0	0	0	0	0	0	0	0	0	0	0	0	0	0	0	0	0	0	0	0	0	0	0	0	0	0	0
681	atccttttttgttttcagaaaaaacaaacaaaacaaaagggcttcagaaagcaaaaataaacataaag	Ranunculaceae.sequence.type59	Ranunculaceae	Anemone	1	Ranunculoideae	1	1463138	EC_3114_CMP_1221	1463138	AB219587	259	0	0	0	0	0	0	0	0	0	0	0	0	0	0	0	0	0	0	0	0	0	0	0	0	0	0	0	0	0	0	0	0	0	0	0	0	0
682	atccagttttcagaaaacaaaaaaagggattcagaaagcaagaatcaaaaag	Ranunculaceae.sequence.type6	Ranunculaceae	Caltha	0.980769	Caltha	0.980769	3448	GQ244674_1685	3448	AJ496610	11415	0	0	0	0	0	0	0	0	0	0	0	0	0	0	0	0	0	0	0	0	0	0	0	0	0	0	0	0	10	0	0	85	0	0	0	0	0
683	atcctgttttcagaaaacaaaaagggttcagaaagcaagaatcaaaaag	Ranunculaceae.sequence.type60	Ranunculaceae	Trollius	1	Ranunculoideae	1	1463138	GQ245630	1463138	AB219667	4962	0	0	0	0	0	0	0	0	0	0	0	0	0	0	0	0	0	0	0	0	0	0	0	0	0	0	0	0	0	0	0	0	0	0	0	0	0
684	atcctgctttcagaaaacaaaaagggggggttcagaaagaaaaaaagg	Ranunculaceae.sequence.type61	Ranunculaceae	Ranunculaceae	1	Ranunculus	1	3445	EC_3134_CMP_1229	3445	FJ744227	14821	0	0	0	0	0	0	0	0	0	0	0	0	0	0	0	0	0	0	0	0	0	0	0	0	1162	0	0	0	0	0	3929	0	0	0	0	0	0
685	atcctgctttcagaaaacaaaaaggggggggttcagaaagaaaaaaagg	Ranunculaceae.sequence.type62	Ranunculaceae	Ranunculaceae	0.979592	Ranunculus	0.979592	3445	EC_3134_CMP_1229	3445	FJ744227	23	0	0	0	0	0	0	0	0	0	0	0	0	0	0	0	0	0	0	0	0	0	0	0	0	0	0	0	0	0	0	12	0	0	0	0	0	0
686	atcctgctttcagaaaacaaaaaaaagggattcagaaagcgaaaatagg	Ranunculaceae.sequence.type63	Ranunculaceae	Ranunculus	0.98	Ranunculus	0.979592	3445	EC_3132a_CMP_1228	3445	DQ860598	80393	0	0	199	0	0	0	208	0	0	0	726	0	147	11	0	0	0	346	337	0	0	262	0	0	3555	0	0	0	0	0	0	0	492	0	0	0	0
687	atcctgctttcagaaaacaaaaaaaagggattcagaaagcgaaatatagg	Ranunculaceae.sequence.type64	Ranunculaceae	Ranunculus	0.960784	Ranunculus	0.96	3445	EC_3132a_CMP_1228	3445	DQ860598	9496	0	7342	0	0	0	0	0	0	0	0	0	0	0	0	0	269	0	0	0	0	0	0	0	0	1870	0	0	15	0	0	0	0	0	0	0	0	0
688	atcctgctttcagaaaacaaaaaaaaggggattcagaaagcgaaaatagg	Ranunculaceae.sequence.type65	Ranunculaceae	Ranunculus	0.980392	Ranunculus	0.980392	3445	GQ245386_1907	3445	DQ860600	8916	0	0	0	0	0	0	1172	11	0	0	0	0	0	11	0	0	234	27	0	0	0	0	0	0	0	0	0	0	0	0	0	0	0	0	0	0	1101
689	atcctgctttcagaaaacaaaaaaagggattcagaaagcgaaaatagg	Ranunculaceae.sequence.type66	Ranunculaceae	Ranunculus	0.979167	Ranunculus	0.979167	3445	GQ245379_1914	3445	DQ860599	3783	0	0	0	0	0	0	19	0	0	0	31	0	0	0	0	0	0	0	0	0	0	0	0	0	162	0	0	0	0	0	0	0	13	0	0	0	0
690	atcctgctttcagaaaacaaaaaaaagggattcagaaagtgaaaatagg	Ranunculaceae.sequence.type67	Ranunculaceae	Ranunculus	0.96	Ranunculus	0.959184	3445	EC_3132a_CMP_1228	3445	DQ860598	1066	0	0	0	0	0	0	0	0	0	0	0	0	0	0	0	0	0	0	0	0	0	0	0	0	0	1002	0	0	0	0	0	0	0	0	0	0	0
691	atcctgctttcagaaaacaaaaaaaaagggattcagaaaacgaaaatagg	Ranunculaceae.sequence.type68	Ranunculaceae	Ranunculus	0.98	Ranunculus	0.960784	3445	EC_3132a_CMP_1228	3445	DQ860600	949	0	0	0	0	0	0	0	0	0	0	0	0	0	0	0	0	0	0	0	0	0	0	0	0	0	0	0	0	0	0	0	0	0	0	696	0	0
692	atcctgctttcagaaaaaaaaaaaggggggattcagaaagcgaaaatagg	Ranunculaceae.sequence.type69	Ranunculaceae	Ranunculus	0.961538	Ranunculus	0.961538	3445	GQ245367_1924	3445	GQ245367	941	0	0	39	0	0	0	0	0	0	0	0	0	0	0	0	0	0	0	0	0	0	0	0	252	0	0	0	0	0	0	0	0	0	0	0	0	0
693	atccggttttcagaaaacaaaaaaaaggattcagaaagcaagaatcaaaaag	Ranunculaceae.sequence.type7	Ranunculaceae	Caltha	0.980769	Caltha	0.980769	3448	GQ244674_1685	3448	AJ496610	1054	0	0	0	0	0	0	0	0	0	0	0	0	0	0	0	0	0	0	0	0	0	0	0	0	0	0	0	0	0	0	0	0	0	0	0	0	682
694	atcctgctttcagaaaacaaaaaaaggggattcagaaagcgaaaatagg	Ranunculaceae.sequence.type70	Ranunculaceae	Ranunculus	0.960784	Ranunculus	0.960784	3445	GQ245386_1907	3445	DQ860600	886	0	0	0	0	0	0	338	0	0	0	0	0	0	0	0	0	16	0	0	0	0	0	0	0	0	0	0	0	0	0	0	0	0	0	0	0	56
695	atcctgctttcagaaaacaaaaaaaaaagggattcagaaagcgaaaatagg	Ranunculaceae.sequence.type71	Ranunculaceae	Ranunculus	0.980769	Ranunculus	0.980769	3445	EC_3135_CMP_1230	3445	GQ245370	808	0	0	12	0	0	0	38	0	0	0	105	0	0	0	0	0	0	0	38	0	0	68	0	0	28	0	0	0	0	0	0	0	70	0	0	0	0
696	atcctgctttcagaaaacaaaaaaaagggattcagaaagcgaaaatag	Ranunculaceae.sequence.type72	Ranunculaceae	Ranunculus	0.96	Ranunculus	0.959184	3445	EC_3132a_CMP_1228	3445	DQ860598	548	0	0	0	0	0	0	0	0	0	0	0	0	0	0	0	0	0	0	0	0	0	0	0	0	29	0	0	0	0	0	0	0	0	0	0	0	0
697	atcctgctttcagaaaacaaaaaaagggattcagaaagcgaaatatagg	Ranunculaceae.sequence.type73	Ranunculaceae	Ranunculus	0.959184	Ranunculus	0.959184	3445	GQ245379_1914	3445	DQ860599	476	0	403	0	0	0	0	0	0	0	0	0	0	0	0	0	0	0	0	0	0	0	0	0	0	73	0	0	0	0	0	0	0	0	0	0	0	0
698	tcctgctttcagaaaacaaaaaaaagggattcagaaagcgaaaatagg	Ranunculaceae.sequence.type74	Ranunculaceae	Ranunculus	0.96	Ranunculus	0.959184	3445	EC_3132a_CMP_1228	3445	DQ860598	463	0	0	0	0	0	0	0	0	0	0	0	0	0	0	0	0	0	0	0	0	0	0	0	0	25	0	0	0	0	0	0	0	0	0	0	0	0
699	atcctgctttcagaaaacaaaaaaaaagggattcagaaagcgaaaatag	Ranunculaceae.sequence.type75	Ranunculaceae	Ranunculus	0.98	Ranunculus	0.960784	3445	EC_3132a_CMP_1228	3445	DQ860600	399	0	0	0	0	0	0	14	0	0	0	37	0	0	0	0	0	0	0	38	0	0	21	0	0	16	0	0	0	0	0	0	0	53	0	0	0	0
700	tcctgctttcagaaaacaaaaaaaaagggattcagaaagcgaaaatagg	Ranunculaceae.sequence.type76	Ranunculaceae	Ranunculus	0.98	Ranunculus	0.960784	3445	EC_3132a_CMP_1228	3445	DQ860600	329	0	0	0	0	0	0	11	0	0	0	50	0	0	0	0	0	0	0	22	0	0	16	0	0	21	0	0	0	0	0	0	0	41	0	0	0	0
701	atcctgctttcagaaaacaaaaaaaagggattcagaaaacgaaaatagg	Ranunculaceae.sequence.type77	Ranunculaceae	Ranunculus	0.96	Ranunculus	0.959184	3445	EC_3132a_CMP_1228	3445	DQ860598	225	0	0	0	0	0	0	0	0	0	0	0	0	0	0	0	0	0	0	0	0	0	0	0	0	0	0	0	0	0	0	0	0	0	0	202	0	0
702	atcctgttttcagaaaacaaaaaaaaagggattcagaaagcgaaaatagg	Ranunculaceae.sequence.type78	Ranunculaceae	Ranunculus	0.98	Ranunculus	0.960784	3445	EC_3132a_CMP_1228	3445	DQ860600	210	0	0	0	0	0	0	0	0	0	0	0	0	0	0	0	0	0	0	0	0	0	0	0	0	0	0	0	0	0	0	0	0	0	0	0	0	0
703	atcctgctttcagaaaacaaaaaaaaaaggggattcagaaagcgaaaatagg	Ranunculaceae.sequence.type79	Ranunculaceae	Ranunculus	1	Ranunculus	1	3445	GQ245387_1906	3445	GQ245370	131	0	0	0	0	0	0	0	87	0	0	0	0	0	0	0	0	44	0	0	0	0	0	0	0	0	0	0	0	0	0	0	0	0	0	0	0	0
704	atccggttttcagaaaacaaaaaaagggattcagaaaacaagaatcaaaaag	Ranunculaceae.sequence.type8	Ranunculaceae	Caltha	0.980769	Caltha	0.980769	3448	GQ244674_1685	3448	AJ496610	1024	0	0	0	0	0	0	0	0	0	0	0	0	0	0	0	0	0	0	0	0	0	0	0	0	0	0	0	0	0	0	0	0	0	0	0	0	0
705	atcctgccttcagaaaacaaaaaaaagggattcagaaagcgaaaatagg	Ranunculaceae.sequence.type80	Ranunculaceae	Ranunculus	0.96	Ranunculus	0.959184	3445	EC_3132a_CMP_1228	3445	DQ860598	120	0	0	0	0	0	0	0	0	0	0	0	0	0	0	0	0	0	0	0	0	0	0	0	0	0	0	0	0	0	0	0	0	0	0	0	0	0
706	atcccgctttcagaaaacaaaaaaaaagggattcagaaagcgaaaatagg	Ranunculaceae.sequence.type81	Ranunculaceae	Ranunculus	0.98	Ranunculus	0.960784	3445	EC_3132a_CMP_1228	3445	DQ860600	110	0	0	0	0	0	0	0	0	0	0	15	0	0	0	0	0	0	0	85	0	0	0	0	0	0	0	0	0	0	0	0	0	0	0	0	0	0
707	atcctgctttcagaaaacaaaaaaaaagggattcggaaagcgaaaatagg	Ranunculaceae.sequence.type82	Ranunculaceae	Ranunculus	0.98	Ranunculus	0.960784	3445	EC_3132a_CMP_1228	3445	DQ860600	110	0	0	0	0	0	0	0	0	0	0	10	0	0	0	0	0	0	0	0	0	0	0	0	0	0	0	0	0	0	0	0	0	0	0	0	0	0
708	atcctgctttcagaaaacaaaaaaaaagggattcagaaagcaaaaatagg	Ranunculaceae.sequence.type83	Ranunculaceae	Ranunculus	0.98	Ranunculus	0.960784	3445	EC_3132a_CMP_1228	3445	DQ860600	105	0	0	0	0	0	0	0	0	0	0	0	0	0	0	0	0	0	0	0	0	0	0	0	0	0	0	0	0	0	0	0	0	0	0	0	0	0
709	atcctgctttcagaaaacaaaaaaaaagggattcagaaagtgaaaatagg	Ranunculaceae.sequence.type84	Ranunculaceae	Ranunculus	0.98	Ranunculus	0.960784	3445	EC_3132a_CMP_1228	3445	DQ860600	99	0	0	0	0	0	0	0	0	0	0	0	0	0	0	0	0	0	0	0	0	0	0	0	0	0	0	0	0	0	0	0	0	0	0	0	0	0
710	atcccgctttcagaaaacaaaaaaaagggattcagaaagcgaaaatagg	Ranunculaceae.sequence.type85	Ranunculaceae	Ranunculus	0.96	Ranunculus	0.959184	3445	EC_3132a_CMP_1228	3445	DQ860598	94	0	0	0	0	0	0	0	0	0	0	0	0	0	0	0	0	0	0	0	0	0	0	0	0	0	0	0	0	0	0	0	0	0	0	0	0	0
711	atcctgctttcagaaaacaaaaaaaagggattcagaaagcgaaaatggg	Ranunculaceae.sequence.type86	Ranunculaceae	Ranunculus	0.96	Ranunculus	0.959184	3445	EC_3132a_CMP_1228	3445	DQ860598	79	0	0	0	0	0	0	0	0	0	0	0	0	0	0	0	0	0	0	0	0	0	0	0	0	0	0	0	0	0	0	0	0	0	0	0	0	0
712	accctgctttcagaaaacaaaaaaaagggattcagaaagcgaaaatagg	Ranunculaceae.sequence.type87	Ranunculaceae	Ranunculus	0.96	Ranunculus	0.959184	3445	EC_3132a_CMP_1228	3445	DQ860598	75	0	0	0	0	0	0	0	0	0	0	0	0	0	0	0	0	0	0	0	0	0	0	0	0	0	0	0	0	0	0	0	0	0	0	0	0	0
713	atcctgctttcagaaaacaaaaaaaaagggattcagaaagcgaaaataag	Ranunculaceae.sequence.type88	Ranunculaceae	Ranunculus	0.98	Ranunculus	0.960784	3445	EC_3132a_CMP_1228	3445	DQ860600	73	0	0	0	0	0	0	0	0	0	0	0	0	0	0	0	0	0	0	0	0	0	0	0	0	0	0	0	0	0	0	0	0	0	0	0	0	0
714	atcctgctttcagaaaacaaaaaaaagggattcagaaagcgaaaaaagg	Ranunculaceae.sequence.type89	Ranunculaceae	Ranunculus	0.96	Ranunculus	0.959184	3445	EC_3132a_CMP_1228	3445	DQ860598	63	0	0	0	0	0	0	0	0	0	0	0	0	0	0	0	0	0	0	0	0	0	0	0	0	0	0	0	0	0	0	0	0	0	0	0	0	0
715	atccggttttcagaaaacaaaaaaagagattcagaaagcaagaatcaaaaag	Ranunculaceae.sequence.type9	Ranunculaceae	Caltha	0.980769	Caltha	0.980769	3448	GQ244674_1685	3448	AJ496610	974	0	0	0	0	0	0	0	0	0	0	0	0	0	0	0	0	0	0	227	0	0	0	0	0	0	0	0	0	0	0	0	0	0	0	0	0	0
716	atcttgctttcagaaaacaaaaaaaagggattcagaaagcgaaaatagg	Ranunculaceae.sequence.type90	Ranunculaceae	Ranunculus	0.96	Ranunculus	0.959184	3445	EC_3132a_CMP_1228	3445	DQ860598	60	0	0	0	0	0	0	0	0	0	0	0	0	0	0	0	0	0	0	0	0	0	0	0	0	0	0	0	0	0	0	0	0	0	0	0	0	0
717	atcatgctttcagaaaacaaaaaaaagggattcagaaagcgaaaatagg	Ranunculaceae.sequence.type91	Ranunculaceae	Ranunculus	0.96	Ranunculus	0.959184	3445	EC_3132a_CMP_1228	3445	DQ860598	27	0	0	0	0	0	0	0	0	0	0	0	0	0	0	0	0	0	0	0	0	0	0	0	0	0	0	0	0	0	0	0	0	0	0	0	0	0
718	atcctgctttcagaaaacaaaaaaaagggattcggaaagcgaaaatagg	Ranunculaceae.sequence.type92	Ranunculaceae	Ranunculus	0.96	Ranunculus	0.959184	3445	EC_3132a_CMP_1228	3445	DQ860598	52	0	0	0	0	0	0	0	0	0	0	0	0	0	0	0	0	0	0	0	0	0	0	0	0	0	0	0	0	0	0	0	0	0	0	0	0	0
719	atcctgctttcagaaaacaaaaaaaaggggattcagaaagcgaaaatag	Ranunculaceae.sequence.type93	Ranunculaceae	Ranunculus	0.960784	Ranunculus	0.960784	3445	GQ245386_1907	3445	DQ860600	51	0	0	0	0	0	0	0	0	0	0	0	0	0	0	0	0	0	0	0	0	0	0	0	0	0	0	0	0	0	0	0	0	0	0	0	0	17
720	atcctgccttcagaaaacaaaaaaaaagggattcagaaagcgaaaatagg	Ranunculaceae.sequence.type94	Ranunculaceae	Ranunculus	0.98	Ranunculus	0.960784	3445	EC_3132a_CMP_1228	3445	DQ860600	48	0	0	0	0	0	0	0	0	0	0	13	0	0	0	0	0	0	0	0	0	0	0	0	0	0	0	0	0	0	0	0	0	0	0	0	0	0
721	atcctgctttcagaaaacaaaaaaaagggattcaggaagcgaaaatagg	Ranunculaceae.sequence.type95	Ranunculaceae	Ranunculus	0.96	Ranunculus	0.959184	3445	EC_3132a_CMP_1228	3445	DQ860598	45	0	0	0	0	0	0	0	0	0	0	0	0	0	0	0	0	0	0	0	0	0	0	0	0	0	0	0	0	0	0	0	0	0	0	0	0	0
722	atcctgctttcagaaaacaaaaaaaaagggattcagaaggcgaaaatagg	Ranunculaceae.sequence.type96	Ranunculaceae	Ranunculus	0.98	Ranunculus	0.960784	3445	EC_3132a_CMP_1228	3445	DQ860600	42	0	0	0	0	0	0	0	0	0	0	13	0	0	0	0	0	0	0	0	0	0	0	0	0	0	0	0	0	0	0	0	0	0	0	0	0	0
723	atcctgctttcaggaaacaaaaaaaagggattcagaaagcgaaaatagg	Ranunculaceae.sequence.type97	Ranunculaceae	Ranunculus	0.96	Ranunculus	0.959184	3445	EC_3132a_CMP_1228	3445	DQ860598	40	0	0	0	0	0	0	0	0	0	0	0	0	0	0	0	0	0	0	0	0	0	0	0	0	0	0	0	0	0	0	0	0	0	0	0	0	0
724	atcctgctttcagaaaacaaaaaaaagggatccagaaagcgaaaatagg	Ranunculaceae.sequence.type98	Ranunculaceae	Ranunculus	0.96	Ranunculus	0.959184	3445	EC_3132a_CMP_1228	3445	DQ860598	36	0	0	0	0	0	0	0	0	0	0	0	0	0	0	0	0	0	0	0	0	0	0	0	0	0	0	0	0	0	0	0	0	0	0	0	0	0
725	atcctgttttcagaaaacaaaaaaaagggattcagaaagcgaaaatagg	Ranunculaceae.sequence.type99	Ranunculaceae	Ranunculus	0.96	Ranunculus	0.959184	3445	EC_3132a_CMP_1228	3445	DQ860598	34	0	0	0	0	0	0	0	0	0	0	0	0	0	0	0	0	0	0	0	0	0	0	0	0	0	0	0	0	0	0	0	0	0	0	0	0	0
726	atcccgttttatgaaaagaaacaagggttttagaacgcgagaataaataagaataaataaag	Rosaceae.sequence.type1	Rosaceae	root	NA	Colurieae	1	721790	NA	721790	AJ297325	4535	0	0	0	0	0	0	0	0	0	0	0	0	0	0	0	0	0	0	0	0	0	0	0	0	0	0	0	0	0	0	0	0	0	0	908	0	21
727	atcccgttttctgaaaacaaacaagggtttcagaaagcgagaataaataaag	Rosaceae.sequence.type10	Rosaceae	Rosoideae	0.980769	Potentilla	1	23204	3182a_CMP_0676	23204	AB894169	299	0	0	0	0	0	0	0	0	0	0	0	0	0	0	0	0	0	0	0	0	0	0	0	0	0	0	0	0	0	0	0	0	0	0	0	0	0
728	atcctgttttatgaaaacaaacaagggtttcataaagcaagaataaataaag	Rosaceae.sequence.type11	Rosaceae	Rosoideae	0.961538	Potentilla	0.980769	23204	3221_CMP_0681	23204	EU326084	73	12	0	0	0	0	0	0	0	0	0	0	15	0	0	0	0	0	15	0	0	0	0	0	0	0	0	0	0	0	0	0	18	0	0	0	0	0
729	atcacgttttatgaaaacaaacaagggtttcataaagcaagaataaataaag	Rosaceae.sequence.type12	Rosaceae	Rosoideae	0.961538	Potentilla	0.980769	23204	EC_3198_CMP_1252	23204	EU326084	56	27	0	0	0	0	0	0	0	0	0	0	0	0	0	0	0	0	0	0	0	0	0	0	0	0	0	0	0	0	0	0	13	0	0	0	0	0
730	atcccgttttatgaaaacaaacaagggtttcataaagcaggaataaataaag	Rosaceae.sequence.type13	Rosaceae	Rosoideae	0.962264	Potentilla	0.980769	23204	EC_3198_CMP_1252	23204	EU326084	48	11	0	0	0	0	0	0	0	0	0	0	0	0	0	0	0	0	0	0	0	0	0	0	0	0	0	0	0	0	0	0	0	0	0	0	0	0
731	atcccgttttatgaaaacaaacaagggcttcataaagcaagaataaataaag	Rosaceae.sequence.type14	Rosaceae	Rosoideae	0.961538	Potentilla	0.980769	23204	EC_3198_CMP_1252	23204	EU326084	42	14	0	0	0	0	0	0	0	0	0	0	0	0	0	0	0	0	0	0	0	0	0	0	0	0	0	0	0	0	0	0	13	0	0	0	0	0
732	ctcccgttttatgaaaacaaacaagggtttcataaagcaagaataaataaag	Rosaceae.sequence.type15	Rosaceae	Rosoideae	0.961538	Potentilla	0.980769	23204	EC_3198_CMP_1252	23204	EU326084	29	15	0	0	0	0	0	0	0	0	0	0	0	0	0	0	0	0	0	0	0	0	0	0	0	0	0	0	0	0	0	0	14	0	0	0	0	0
733	atcccgttttatgaaaacaaacaaggatttcataaagcaagaataaataaag	Rosaceae.sequence.type16	Rosaceae	Rosoideae	0.961538	Potentilla	0.980769	23204	EC_3198_CMP_1252	23204	EU326084	102	0	0	0	0	0	0	0	0	0	0	0	0	0	0	0	0	0	0	0	0	0	17	0	0	0	0	0	0	0	0	0	0	0	0	0	0	0
734	atcccgttttatgaaagcaaacaagggtttcataaagcaagaataaataaag	Rosaceae.sequence.type17	Rosaceae	Rosoideae	0.961538	Potentilla	0.980769	23204	EC_3198_CMP_1252	23204	EU326084	64	0	0	0	0	0	0	0	0	0	0	0	20	0	0	0	0	0	0	0	0	0	0	0	0	0	0	0	0	0	0	0	0	0	0	0	0	0
735	atcccgttttctgaaaacaaacaagggtttcagaaagcgagaa	Rosaceae.sequence.type18	Rosaceae	Potentilla anserina	0.976744	Potentilla anserina	1	57926	3197a_CMP_1404	57926	KJ020644	354	0	0	0	0	0	0	0	0	0	0	0	0	0	0	0	0	0	0	0	0	0	0	0	0	0	0	0	0	0	0	0	0	0	0	0	0	0
736	atcccgttttatgaaaacaaacaagggtttcagaaagcgagaataaataagg	Rosaceae.sequence.type19	Rosaceae	Comarum palustre	1	Potentilleae	1	721789	GQ244817_1574	721789	AB894187	7045	0	0	254	0	0	0	0	94	0	0	0	0	0	0	415	0	0	0	0	0	0	0	0	0	0	0	3296	0	1829	0	0	0	0	0	1060	0	0
737	atcccgttttatgaaaagaaacaaggattttagaacgcgagaataaataagaataaataaag	Rosaceae.sequence.type2	Rosaceae	root	NA	Colurieae	0.983871	721790	NA	721790	AJ297325	1146	0	0	0	0	0	0	0	0	0	0	0	0	0	0	0	0	0	0	0	0	0	0	0	0	0	0	0	0	0	0	0	0	0	0	0	0	1113
738	atcctgttttatgaaaacaaacaaaggtttcagaaagcgagaataaataaag	Rosaceae.sequence.type20	Rosaceae	Fragariinae	1	Potentilleae	1	721789	EC_3176_CMP_1249	721789	AB894171	104750	0	0	0	149	0	0	97	0	0	1354	0	0	129	0	0	888	13	0	0	1128	0	813	0	0	0	0	0	0	0	0	0	0	0	0	0	0	0
739	atcctgttttatgaaaacaaacaaaggtttcagaaagtgagaataaataaag	Rosaceae.sequence.type21	Rosaceae	Fragariinae	0.980769	Rosoideae	0.980769	171638	EC_3176_CMP_1249	171638	AB894171	3048	0	0	0	0	0	0	0	0	0	0	0	0	0	0	0	0	0	0	0	0	0	0	0	0	0	0	0	0	0	0	0	0	0	0	0	0	0
740	atcctgttttatgaaaacaaacaaagatttcagaaagcgagaataaataaag	Rosaceae.sequence.type22	Rosaceae	Fragariinae	0.980769	Rosoideae	0.980769	171638	EC_3176_CMP_1249	171638	AB894171	1343	0	0	0	0	0	0	0	0	0	0	0	0	0	0	0	0	0	0	0	0	0	0	0	0	0	0	0	0	0	0	0	0	0	0	0	0	0
741	atcctgtcttatgaaaacaaacaaaggtttcagaaagcgagaataaataaag	Rosaceae.sequence.type23	Rosaceae	Fragariinae	0.980769	Rosoideae	0.980769	171638	EC_3176_CMP_1249	171638	AB894171	1212	0	0	0	0	0	0	0	0	0	0	0	0	0	0	0	0	0	0	0	0	0	0	0	0	0	0	0	0	0	0	0	0	0	0	0	0	0
742	atcctgttttatgaaaacaaacaaaggtttcagaaagcgagaataaataaaa	Rosaceae.sequence.type24	Rosaceae	Fragariinae	0.980769	Rosoideae	0.980769	171638	EC_3176_CMP_1249	171638	AB894171	1021	0	0	0	0	0	0	0	0	0	0	0	0	0	0	0	0	0	0	0	0	0	0	0	0	0	0	0	0	0	0	0	0	0	0	0	0	0
743	atcctattttatgaaaacaaacaaaggtttcagaaagcgagaataaataaag	Rosaceae.sequence.type25	Rosaceae	Fragariinae	0.980769	Rosoideae	0.980769	171638	EC_3176_CMP_1249	171638	AB894171	979	0	0	0	0	0	0	0	0	0	0	0	0	0	0	0	0	0	0	0	0	0	0	0	0	0	0	0	0	0	0	0	0	0	0	0	0	0
744	atcttgttttatgaaaacaaacaaaggtttcagaaagcgagaataaataaag	Rosaceae.sequence.type26	Rosaceae	Fragariinae	0.980769	Rosoideae	0.980769	171638	EC_3176_CMP_1249	171638	AB894171	976	0	0	0	0	0	0	0	0	0	0	0	0	0	0	0	0	0	0	0	0	0	0	0	0	0	0	0	0	0	0	0	0	0	0	0	0	0
745	atcctgttttatgaaaacaaataaaggtttcagaaagcgagaataaataaag	Rosaceae.sequence.type27	Rosaceae	Fragariinae	0.980769	Rosoideae	0.980769	171638	EC_3176_CMP_1249	171638	AB894171	781	0	0	0	0	0	0	0	0	0	0	0	0	0	0	0	0	0	0	0	0	0	0	0	0	0	0	0	0	0	0	0	0	0	0	0	0	0
746	atcctgttttatgaaaataaacaaaggtttcagaaagcgagaataaataaag	Rosaceae.sequence.type28	Rosaceae	Fragariinae	0.980769	Rosoideae	0.980769	171638	EC_3176_CMP_1249	171638	AB894171	729	0	0	0	0	0	0	0	0	0	0	0	0	0	0	0	0	0	0	0	0	0	0	0	0	0	0	0	0	0	0	0	0	0	0	0	0	0
747	atcctgttttatgaaaacaaacaaaggtttcagaaagcgaaaataaataaag	Rosaceae.sequence.type29	Rosaceae	Fragariinae	0.980769	Rosoideae	0.980769	171638	EC_3176_CMP_1249	171638	AB894171	603	0	0	0	0	0	0	0	0	0	0	0	0	0	0	0	0	0	0	0	0	0	0	0	0	0	0	0	0	0	0	0	0	0	0	0	0	0
748	atcccgttttatgaaaagaaacaaaaattttagaacgcgagaataaataagaataaataaag	Rosaceae.sequence.type3	Rosaceae	root	NA	Colurieae	0.951613	721790	NA	721790	AJ297325	179	0	0	0	0	0	0	0	0	0	0	0	0	0	0	0	0	0	0	0	0	0	0	0	0	0	0	0	0	0	0	0	0	0	0	0	0	0
749	atcctgttttatgaaaacaaacaaaggtttcagaaagcaagaataaataaag	Rosaceae.sequence.type30	Rosaceae	Fragariinae	0.980769	Rosoideae	0.980769	171638	EC_3176_CMP_1249	171638	AB894171	528	0	0	0	0	0	0	0	0	0	0	0	0	0	0	0	0	0	0	0	0	0	0	0	0	0	0	0	0	0	0	0	0	0	0	0	0	0
750	atcctgttttatgaaaacaaacaaaggtttcaaaaagcgagaataaataaag	Rosaceae.sequence.type31	Rosaceae	Fragariinae	0.980769	Rosoideae	0.980769	171638	EC_3176_CMP_1249	171638	AB894171	487	0	0	0	0	0	0	0	0	0	0	0	0	0	0	0	0	0	0	0	0	0	0	0	0	0	0	0	0	0	0	0	0	0	0	0	0	0
751	atcctgttttatgaaaacaaacaaaagtttcagaaagcgagaataaataaag	Rosaceae.sequence.type32	Rosaceae	Fragariinae	0.980769	Rosoideae	0.980769	171638	EC_3176_CMP_1249	171638	AB894171	448	0	0	0	0	0	0	0	0	0	0	0	0	0	0	0	0	0	0	0	0	0	0	0	0	0	0	0	0	0	0	0	0	0	0	0	0	0
752	atcctgttttatgaaaacaaacaaaggtttcagaaaacgagaataaataaag	Rosaceae.sequence.type33	Rosaceae	Fragariinae	0.980769	Rosoideae	0.980769	171638	EC_3176_CMP_1249	171638	AB894171	475	0	0	0	0	0	0	0	0	0	0	0	0	0	0	0	0	0	0	0	0	0	0	0	0	0	0	0	0	0	0	0	0	0	0	0	0	0
753	atcctgttttatgaaagcaaacaaaggtttcagaaagcgagaataaataaag	Rosaceae.sequence.type34	Rosaceae	Fragariinae	0.980769	Rosoideae	0.980769	171638	EC_3176_CMP_1249	171638	AB894171	393	0	0	0	0	0	0	0	0	0	0	0	0	0	0	0	0	0	0	0	0	0	0	0	0	0	0	0	0	0	0	0	0	0	0	0	0	0
754	atcctgttttatgaaaacaaacaaaaatttcagaaagcgagaataaataaag	Rosaceae.sequence.type35	Rosaceae	Fragariinae	0.961538	Rosoideae	0.961538	171638	EC_3176_CMP_1249	171638	AB894171	318	0	0	0	0	0	0	0	0	0	0	0	0	0	0	0	0	0	0	0	0	0	0	0	0	0	0	0	0	0	0	0	0	0	0	0	0	0
755	atcctgttttatgaaaacaaacaaaggttttagaaagcgagaataaataaag	Rosaceae.sequence.type36	Rosaceae	Fragariinae	0.980769	Rosoideae	0.980769	171638	EC_3176_CMP_1249	171638	AB894171	225	0	0	0	0	0	0	0	0	0	0	0	0	0	0	0	0	0	0	0	0	0	0	0	0	0	0	0	0	0	0	0	0	0	0	0	0	0
756	atcctgttttataaaaacaaacaaaggtttcagaaagcgagaataaataaag	Rosaceae.sequence.type37	Rosaceae	Rosoideae	0.980769	Rosoideae	0.980769	171638	EC_3176_CMP_1249	171638	AB894171	187	0	0	0	0	0	0	0	0	0	0	0	0	0	0	0	0	0	0	0	0	0	0	0	0	0	0	0	0	0	0	0	0	0	0	0	0	0
757	atcccgttttatgaaaacaaacaagggtttcagaaagcgagaataaataaag	Rosaceae.sequence.type38	Rosaceae	Rosoideae	1	Rosoideae	1	171638	3182a_CMP_0676	171638	AB985685	136	0	0	0	0	0	0	0	0	0	0	0	0	0	0	0	0	0	0	0	0	0	0	0	0	0	0	0	0	11	0	0	0	0	0	0	0	0
758	atcccgttttatgaaaacaaacaagggtttcacaaagcgagaataaataaag	Rosaceae.sequence.type39	Rosaceae	Rosoideae	0.980769	Rosoideae	0.980769	171638	3182a_CMP_0676	171638	AB219648	81	0	0	0	0	0	0	0	0	0	0	0	0	0	0	0	0	0	0	0	0	0	0	0	0	0	0	0	0	0	0	0	0	0	0	0	0	0
759	atcctgttttatgaaaagaaacaagggttttagaacgcgagaataaataagaataaataaag	Rosaceae.sequence.type4	Rosaceae	root	NA	Colurieae	0.983871	721790	NA	721790	AJ297325	32	0	0	0	0	0	0	0	0	0	0	0	0	0	0	0	0	0	0	0	0	0	0	0	0	0	0	0	0	0	0	0	0	0	0	0	0	0
760	atcctgttttatgaaaacaaacaaaggtttcagaaagcgaaaataaaaaag	Rosaceae.sequence.type40	Rosaceae	Fragariinae	0.961538	Rosoideae	0.961538	171638	EC_3176_CMP_1249	171638	AB894171	23	0	0	0	0	0	0	0	0	0	13	0	0	0	0	0	0	0	0	0	0	0	0	0	0	0	0	0	0	0	0	0	0	0	0	0	0	0
761	atcccgttttatgaaaacaaacaaggatttcacaaagcgagaataaataaag	Rosaceae.sequence.type41	Rosaceae	Sanguisorba officinalis	1	Sanguisorbinae	0.980769	1183420	GQ245474_1848	1183420	AJ512775	528	0	0	0	0	0	0	0	0	0	0	0	0	0	0	0	0	0	0	0	0	0	0	0	0	0	0	0	0	0	0	0	0	0	0	0	0	0
762	atcctgttttatgaaaacaagcaagggtttcataaactcataaaccgagaataaaagag	Rosaceae.sequence.type42	Rosaceae	Spiraea	1	Spiraea	1	23224	GQ245560	23224	AF348571	19348	0	0	0	0	0	0	0	0	0	0	0	0	0	0	0	0	0	0	0	0	0	0	0	0	0	0	0	0	0	0	0	0	0	0	0	0	0
763	atcctgttttatgaaaataagcaagggtttcataaactcataaaccgagaataaaagag	Rosaceae.sequence.type43	Rosaceae	Spiraea	0.983051	Spiraea	0.983051	23224	GQ245560	23224	AF348571	684	0	0	0	0	0	0	0	0	0	0	0	0	0	0	0	0	0	0	0	0	0	0	0	0	0	0	0	0	0	0	0	0	0	0	0	0	0
764	atcctgttttatgaaaacaagcaagaatttcataaactcataaaccgagaataaaagag	Rosaceae.sequence.type44	Rosaceae	Spiraea	0.966102	Spiraea	0.966102	23224	GQ245560	23224	AF348571	389	0	0	0	0	0	0	0	0	0	0	0	0	0	0	0	0	0	0	0	0	0	0	0	0	0	0	0	0	0	0	0	0	0	0	0	0	0
765	atcctgttttatgaaaacaaacaagggtttcataaactcataaaccgagaataaaagag	Rosaceae.sequence.type45	Rosaceae	Spiraea	0.983051	Spiraea	0.983051	23224	GQ245560	23224	AF348571	268	0	0	0	0	0	0	0	0	0	0	0	0	0	0	0	0	0	0	0	0	0	0	0	0	0	0	0	0	0	0	0	0	0	0	0	0	0
766	atcctgttttatgaaaacaagcaagggtttcataaactcataaaccgagaataaaaaag	Rosaceae.sequence.type46	Rosaceae	Spiraea	0.983051	Spiraea	0.983051	23224	GQ245560	23224	AF348571	238	0	0	0	0	0	0	0	0	0	0	0	0	0	0	0	0	0	0	0	0	0	0	0	0	0	0	0	0	0	0	0	0	0	0	0	0	0
767	atcctgttttatgaaaacaagcaaggatttcataaactcataaaccgagaataaaagag	Rosaceae.sequence.type47	Rosaceae	Spiraea	0.983051	Spiraea	0.983051	23224	GQ245560	23224	AF348571	235	0	0	0	0	0	0	0	0	0	0	0	0	0	0	0	0	0	0	0	0	0	0	0	0	0	0	0	0	0	0	0	0	0	0	0	0	0
768	atcctgttttatgaaaacaagcaaaggtttcataaactcataaaccgagaataaaagag	Rosaceae.sequence.type48	Rosaceae	Spiraea	0.983051	Spiraea	0.983051	23224	GQ245560	23224	AF348571	231	0	0	0	0	0	0	0	0	0	0	0	0	0	0	0	0	0	0	0	0	0	0	0	0	0	0	0	0	0	0	0	0	0	0	0	0	0
769	atcctgttttatgaaaacaagtaagggtttcataaactcataaaccgagaataaaagag	Rosaceae.sequence.type49	Rosaceae	Spiraea	0.983051	Spiraea	0.983051	23224	GQ245560	23224	AF348571	124	0	0	0	0	0	0	0	0	0	0	0	0	0	0	0	0	0	0	0	0	0	0	0	0	0	0	0	0	0	0	0	0	0	0	0	0	0
770	atcccgttttatgaaaacaaacaaaggtttcagaaagcgagaataaataagg	Rosaceae.sequence.type5	Rosaceae	Fragariinae	1	Fragariinae	1	1184124	GQ245528	1184124	AB894188	817	0	0	0	0	0	0	0	0	0	0	0	0	0	0	0	0	0	0	0	0	0	0	0	0	0	0	0	0	0	0	0	0	0	0	0	0	0
771	atcctgttttatgaaaacaagcaagggtttcataaactcataaaccgagaataaaagaa	Rosaceae.sequence.type50	Rosaceae	Spiraea	0.983051	Spiraea	0.983051	23224	GQ245560	23224	AF348571	109	0	0	0	0	0	0	0	0	0	0	0	0	0	0	0	0	0	0	0	0	0	0	0	0	0	0	0	0	0	0	0	0	0	0	0	0	0
772	atcctattttatgaaaacaagcaagggtttcataaactcataaaccgagaataaaagag	Rosaceae.sequence.type51	Rosaceae	Spiraea	0.983051	Spiraea	0.983051	23224	GQ245560	23224	AF348571	77	0	0	0	0	0	0	0	0	0	0	0	0	0	0	0	0	0	0	0	0	0	0	0	0	0	0	0	0	0	0	0	0	0	0	0	0	0
773	atcctgttttatgaaaacaagcaagagtttcataaactcataaaccgagaataaaagag	Rosaceae.sequence.type52	Rosaceae	Spiraea	0.983051	Spiraea	0.983051	23224	GQ245560	23224	AF348571	59	0	0	0	0	0	0	0	0	0	0	0	0	0	0	0	0	0	0	0	0	0	0	0	0	0	0	0	0	0	0	0	0	0	0	0	0	0
774	atcctgttttatgaaaacaagcaagggtttcataaacttataaaccgagaataaaagag	Rosaceae.sequence.type53	Rosaceae	Spiraea	0.983051	Spiraea	0.983051	23224	GQ245560	23224	AF348571	50	0	0	0	0	0	0	0	0	0	0	0	0	0	0	0	0	0	0	0	0	0	0	0	0	0	0	0	0	0	0	0	0	0	0	0	0	0
775	atcctgttttatgaaaacaagcaagggtttcataaactcataaaccgagaataaaaaaa	Rosaceae.sequence.type54	Rosaceae	Spiraea	0.966102	Spiraea	0.966102	23224	GQ245560	23224	AF348571	34	0	0	0	0	0	0	0	0	0	0	0	0	0	0	0	0	0	0	0	0	0	0	0	0	0	0	0	0	0	0	0	0	0	0	0	0	0
776	atcctgttttatgaaaacaagcaagggtttcataaactcataaaccgaaaataaaagag	Rosaceae.sequence.type55	Rosaceae	Spiraea	0.983051	Spiraea	0.983051	23224	GQ245560	23224	AF348571	31	0	0	0	0	0	0	0	0	0	0	0	0	0	0	0	0	0	0	0	0	0	0	0	0	0	0	0	0	0	0	0	0	0	0	0	0	0
777	atcctgttttatgaaaacaagcaagggtttcataaactcataaaccgagagtaaaagag	Rosaceae.sequence.type56	Rosaceae	Spiraea	0.983051	Spiraea	0.983051	23224	GQ245560	23224	AF348571	22	0	0	0	0	0	0	0	0	0	0	0	0	0	0	0	0	0	0	0	0	0	0	0	0	0	0	0	0	0	0	0	0	0	0	0	0	0
778	atcctgttttatgaaaacaagtaagggtttcataaaccgagaataaaagag	Rosaceae.sequence.type57	Rosaceae	Amygdaloideae	0.980392	Spiraeeae	0.980392	721808	EC_3168_CMP_1248	721808	AF348536	194	0	0	0	0	0	0	0	0	0	0	0	0	0	0	0	0	0	0	0	0	0	0	0	0	0	0	0	0	0	0	0	0	0	0	0	0	0
779	atcctgttttatgaaaacaagcaagagtttcataaaccgagaataaaagag	Rosaceae.sequence.type58	Rosaceae	Amygdaloideae	0.980392	Spiraeeae	0.980392	721808	EC_3168_CMP_1248	721808	AF348536	176	0	0	0	0	0	0	0	0	0	0	0	0	0	0	0	0	0	0	0	0	0	0	0	0	0	0	0	0	0	0	0	0	0	0	0	0	0
780	atcctgttttatgaaaacaagcaagggtttcataaaccgaaaataaaagag	Rosaceae.sequence.type59	Rosaceae	Amygdaloideae	0.980392	Spiraeeae	0.980392	721808	EC_3168_CMP_1248	721808	AF348536	174	0	0	0	0	0	0	0	0	0	0	0	0	0	0	0	0	0	0	0	0	0	0	0	0	0	0	0	0	0	0	0	0	0	0	0	0	0
781	atcccgttttatgaaaacaaacaagggtttcataaagcgagaataaataaag	Rosaceae.sequence.type6	Rosaceae	Potentilla	1	Potentilla	1	23204	EC_3198_CMP_1252	23204	AB219648	558	0	0	0	0	0	0	0	0	0	0	0	0	0	82	0	0	0	0	0	0	0	0	0	0	0	0	0	0	0	0	0	30	0	0	0	0	446
782	atcctgttttatgaaaataagcaagggtttcataaaccgagaataaaagag	Rosaceae.sequence.type60	Rosaceae	Amygdaloideae	0.980392	Spiraeeae	0.980392	721808	EC_3168_CMP_1248	721808	AF348536	126	0	0	0	0	0	0	0	0	0	0	0	0	0	0	0	0	0	0	0	0	0	0	0	0	0	0	0	0	0	0	0	0	0	0	0	0	0
783	atcctattttatgaaaacaagcaagggtttcataaaccgagaataaaagag	Rosaceae.sequence.type61	Rosaceae	Amygdaloideae	0.980392	Spiraeeae	0.980392	721808	EC_3166_CMP_1245	721808	AF348536	120	0	0	0	0	0	0	0	0	0	0	0	0	0	0	0	0	0	0	0	0	0	0	0	0	0	0	0	0	0	0	0	0	0	0	0	0	0
784	atcctgttttatgaaaacaagcaaggatttcataaaccgagaataaaagag	Rosaceae.sequence.type62	Rosaceae	Amygdaloideae	0.980392	Spiraeeae	0.980392	721808	EC_3168_CMP_1248	721808	AF348536	94	0	0	0	0	0	0	0	0	0	0	0	0	0	0	0	0	0	0	0	0	0	0	0	0	0	0	0	0	0	0	0	0	0	0	0	0	0
785	atcctgttttatgaaaacaagcaaaggtttcataaaccgagaataaaagag	Rosaceae.sequence.type63	Rosaceae	Amygdaloideae	0.980392	Spiraeeae	0.980392	721808	EC_3168_CMP_1248	721808	AF348536	59	0	0	0	0	0	0	0	0	0	0	0	0	0	0	0	0	0	0	0	0	0	0	0	0	0	0	0	0	0	0	0	0	0	0	0	0	0
786	atcctgttttatgaaaacaagcaagggtttcataaaccaagaataaaagag	Rosaceae.sequence.type64	Rosaceae	Amygdaloideae	0.980392	Spiraeeae	0.980392	721808	EC_3168_CMP_1248	721808	AF348536	40	0	0	0	0	0	0	0	0	0	0	0	0	0	0	0	0	0	0	0	0	0	0	0	0	0	0	0	0	0	0	0	0	0	0	0	0	0
787	atcctgttttatgaaaacaagcaagggtttcataaaccgagaataaaagag	Rosaceae.sequence.type65	Rosaceae	Aruncus dioicus	1	Spiraeeae	1	721808	EC_3168_CMP_1248	721808	AF348536	13948	0	0	0	0	0	0	0	0	0	0	0	0	0	0	0	0	0	0	0	0	0	0	0	0	0	0	0	0	0	0	0	0	0	0	0	0	0
788	atcctgttttataaaaacaagcaagggtttcataaaccgagaataaaagag	Rosaceae.sequence.type66	Rosaceae	Amygdaloideae	0.980392	Spiraeeae	0.980392	721808	EC_3168_CMP_1248	721808	AF348536	63	0	0	0	0	0	0	0	0	0	0	0	0	0	0	0	0	0	0	0	0	0	0	0	0	0	0	0	0	0	0	0	0	0	0	0	0	0
789	atcctgttttatgaaaacaagcaagggtttcataaatcgagaataaaagag	Rosaceae.sequence.type67	Rosaceae	Amygdaloideae	0.980392	Spiraeeae	0.980392	721808	EC_3168_CMP_1248	721808	AF348536	31	0	0	0	0	0	0	0	0	0	0	0	0	0	0	0	0	0	0	0	0	0	0	0	0	0	0	0	0	0	0	0	0	0	0	0	0	0
790	attctgttttatgaaaacaagcaagggtttcataaaccgagaataaaagag	Rosaceae.sequence.type68	Rosaceae	Amygdaloideae	0.980392	Spiraeeae	0.980392	721808	EC_3168_CMP_1248	721808	AF348536	31	0	0	0	0	0	0	0	0	0	0	0	0	0	0	0	0	0	0	0	0	0	0	0	0	0	0	0	0	0	0	0	0	0	0	0	0	0
791	atcccgttttatgaaaacaaacaagggtttcataaagcaagaataaataaa	Rosaceae.sequence.type7	Rosaceae	root	NA	Potentilla	0.961538	23204	NA	23204	EU326084	188	61	0	10	0	0	0	0	0	0	0	0	0	0	0	0	0	0	0	0	0	0	0	0	0	0	0	0	0	0	0	0	74	0	0	0	0	14
792	atcccgttttatgaaaacaaacaagggtttcataaagcaagaataaataaag	Rosaceae.sequence.type8	Rosaceae	Rosoideae	0.980769	Potentilla	1	23204	EC_3198_CMP_1252	23204	EU326084	39128	11030	0	952	321	0	0	150	305	0	0	0	2172	236	0	0	0	20	454	0	0	2102	383	0	0	0	0	0	0	0	0	0	9609	0	0	0	0	2536
793	atcccgttttatgaaaacaaacaagagtttcataaagcaagaataaataaag	Rosaceae.sequence.type9	Rosaceae	Rosoideae	0.961538	Potentilla	0.980769	23204	EC_3198_CMP_1252	23204	EU326084	3303	0	0	0	0	0	0	0	100	0	0	0	0	0	0	0	0	0	0	0	0	0	0	0	0	0	0	0	0	3184	0	0	0	0	0	0	0	0
794	atcctatttttttccgaaaacaaaggtttagaaagtgaaaaaggg	Rubiaceae.sequence.type1	Rubiaceae	root	NA	Galium songaricum	0.978261	715715	NA	715715	GU357118	217	0	0	0	0	0	0	0	0	0	0	0	0	0	0	0	0	0	0	0	0	0	0	0	0	0	0	0	0	0	0	0	0	0	0	0	0	0
795	atcctgttttacgaaaacaaaggttcagaaagttaaaaaagg	Rubiaceae.sequence.type2	Rubiaceae	root	NA	Rubiaceae	0.97619	24966	NA	24966	KC339102	79	0	0	0	0	0	0	0	0	0	0	0	0	0	0	0	0	0	0	0	0	0	0	0	0	0	0	0	0	0	0	0	0	0	0	0	0	0
796	atcctatttttcgaaaacaaacaaagattcataaagacagaataagaatacaaaag	Salicaceae.sequence.type1	Salicaceae	Saliceae	0.982143	Salicaceae	0.982143	3688	3260_CMP_0687	3688	AB685313	37507	0	0	0	0	0	0	0	0	0	0	0	0	0	0	0	0	0	0	0	0	0	0	0	0	0	0	0	0	0	0	0	0	0	0	0	0	0
797	atcctatttttcaaaaacaaacaaagattcataaagacagaataagaatacaaaag	Salicaceae.sequence.type10	Salicaceae	Saliceae	0.964286	Salicaceae	0.964286	3688	3260_CMP_0687	3688	AB685313	257	0	0	0	0	0	0	0	0	0	0	0	0	0	0	0	0	0	0	0	0	0	0	0	0	0	0	0	0	0	0	0	0	0	0	0	0	0
798	atcctatttttcgaaaacaaacaaagattcataaagacagaataaaaatacaaaag	Salicaceae.sequence.type11	Salicaceae	Saliceae	0.964286	Salicaceae	0.964286	3688	3260_CMP_0687	3688	AB685313	240	0	0	0	0	0	0	0	0	0	0	0	0	0	0	0	0	0	0	0	0	0	0	0	0	0	0	0	0	0	0	0	0	0	0	0	0	0
799	atcctatttttcgaaaacaaacaaaggtttataaagacagaataagaatataaaag	Salicaceae.sequence.type12	Salicaceae	Saliceae	0.964286	Salicaceae	0.964286	3688	3260_CMP_0687	3688	AB685313	229	0	0	0	0	0	0	0	0	0	0	0	0	0	0	0	0	0	0	0	0	0	0	0	0	0	0	0	0	0	0	0	0	0	0	0	0	0
800	atcctatttttcgaaaacaaacaaaggttcataaagacagaataagantacaaaag	Salicaceae.sequence.type13	Salicaceae	Saliceae	0.982143	Salicaceae	0.982143	3688	3260_CMP_0687	3688	AB685313	184	0	0	0	0	0	0	0	0	0	0	0	0	0	0	0	0	0	0	0	0	0	0	0	0	0	0	0	0	0	0	0	0	0	0	0	0	0
801	atcctatttttcgaaaacaaacaaagattcataaaaacagaataagaatacaaaag	Salicaceae.sequence.type14	Salicaceae	Saliceae	0.964286	Salicaceae	0.964286	3688	3260_CMP_0687	3688	AB685313	157	0	0	0	0	0	0	0	0	0	0	0	0	0	0	0	0	0	0	0	0	0	0	0	0	0	0	0	0	0	0	0	0	0	0	0	0	0
802	atcctatttttcgaaaacaaacaaagactcataaagacagaataagaatacaaaag	Salicaceae.sequence.type15	Salicaceae	Saliceae	0.964286	Salicaceae	0.964286	3688	3260_CMP_0687	3688	AB685313	142	0	0	0	0	0	0	0	0	0	0	0	0	0	0	0	0	0	0	0	0	0	0	0	0	0	0	0	0	0	0	0	0	0	0	0	0	0
803	atcttatttttcgaaaacaaataaaggttcataaagacagaataagaatacaaaag	Salicaceae.sequence.type16	Salicaceae	Saliceae	0.964286	Salicaceae	0.964286	3688	3260_CMP_0687	3688	AB685313	141	0	0	0	0	0	0	0	0	0	0	0	0	0	0	0	0	0	0	0	0	0	0	0	0	0	0	0	0	0	0	0	0	0	0	0	0	0
804	atcctatttttcgaaaacaaacaaaggttcataaagacagaataagaataaaaag	Salicaceae.sequence.type17	Salicaceae	Saliceae	0.982143	Salicaceae	0.982143	3688	3260_CMP_0687	3688	AB685313	137	0	0	0	0	0	0	0	0	0	0	0	0	0	0	0	0	0	0	0	0	0	0	0	0	0	0	0	0	0	0	0	0	0	0	0	0	0
805	atcctatttttcgaaaacaaataaaggttcataaagatagaataagaatacaaaag	Salicaceae.sequence.type18	Salicaceae	Saliceae	0.964286	Salicaceae	0.964286	3688	3260_CMP_0687	3688	AB685313	46	0	0	0	0	0	0	0	0	0	0	0	0	0	0	0	0	0	0	0	0	0	0	0	0	0	0	0	0	0	0	0	0	0	0	0	0	0
806	atcctatttttcgaaaacaaacaaagattcataaagacaaaataagaatacaaaag	Salicaceae.sequence.type19	Salicaceae	Saliceae	0.964286	Salicaceae	0.964286	3688	3260_CMP_0687	3688	AB685313	112	0	0	0	0	0	0	0	0	0	0	0	0	0	0	0	0	0	0	0	0	0	0	0	0	0	0	0	0	0	0	0	0	0	0	0	0	0
807	atcctatttttcgaaaacaaacaaaggttcataaagatagaataagaatacaaaag	Salicaceae.sequence.type2	Salicaceae	Saliceae	0.982143	Salicaceae	0.982143	3688	3260_CMP_0687	3688	AB685313	11293	0	0	0	0	0	0	0	0	0	0	0	0	0	0	0	0	0	0	0	0	0	0	0	0	0	0	0	0	0	0	0	0	0	0	0	0	0
808	atcctatttttcgnaaacaaacaaaggttcataaagacagaataagaatacaaaag	Salicaceae.sequence.type20	Salicaceae	Saliceae	0.982143	Salicaceae	0.982143	3688	3260_CMP_0687	3688	AB685313	96	0	0	0	0	0	0	0	0	0	0	0	0	0	0	0	0	0	0	0	0	0	0	0	0	0	0	0	0	0	0	0	0	0	0	0	0	0
809	atcctatttttcgaaaataaacaaaggttcataaagacagaataaaaatacaaaag	Salicaceae.sequence.type21	Salicaceae	Saliceae	0.964286	Salicaceae	0.964286	3688	3260_CMP_0687	3688	AB685313	106	0	0	0	0	0	0	0	0	0	0	0	0	0	0	0	0	0	0	0	0	0	0	0	0	0	0	0	0	0	0	0	0	0	0	0	0	0
810	atcctattttttgaaaataaacaaaggttcataaagacagaataagaatacaaaag	Salicaceae.sequence.type22	Salicaceae	Saliceae	0.964286	Salicaceae	0.964286	3688	3260_CMP_0687	3688	AB685313	85	0	0	0	0	0	0	0	0	0	0	0	0	0	0	0	0	0	0	0	0	0	0	0	0	0	0	0	0	0	0	0	0	0	0	0	0	0
811	atcctatttttcgaaaataaacaaaggttcataaagatagaataagaatacaaaag	Salicaceae.sequence.type23	Salicaceae	Saliceae	0.964286	Salicaceae	0.964286	3688	3260_CMP_0687	3688	AB685313	57	0	0	0	0	0	0	0	0	0	0	0	0	0	0	0	0	0	0	0	0	0	0	0	0	0	0	0	0	0	0	0	0	0	0	0	0	0
812	atcttatttttcgaaaataaacaaaggttcataaagacagaataagaatacaaaag	Salicaceae.sequence.type24	Salicaceae	Saliceae	0.964286	Salicaceae	0.964286	3688	3260_CMP_0687	3688	AB685313	75	0	0	0	0	0	0	0	0	0	0	0	0	0	0	0	0	0	0	0	0	0	0	0	0	0	0	0	0	0	0	0	0	0	0	0	0	0
813	atcctatttttcgaaaataaacaaagattcataaagacagaataagaatacaaaag	Salicaceae.sequence.type25	Salicaceae	Saliceae	0.964286	Salicaceae	0.964286	3688	3260_CMP_0687	3688	AB685313	74	0	0	0	0	0	0	0	0	0	0	0	0	0	0	0	0	0	0	0	0	0	0	0	0	0	0	0	0	0	0	0	0	0	0	0	0	0
814	attctatttttcgaaaacaaacaaaggttcataaagatagaataagaatacaaaag	Salicaceae.sequence.type26	Salicaceae	Saliceae	0.964286	Salicaceae	0.964286	3688	3260_CMP_0687	3688	AB685313	72	0	0	0	0	0	0	0	0	0	0	0	0	0	0	0	0	0	0	0	0	0	0	0	0	0	0	0	0	0	0	0	0	0	0	0	0	0
815	atcctatttttcaaaaacaaacaaaggttcataaagacagaataagaatacaaaaa	Salicaceae.sequence.type27	Salicaceae	Saliceae	0.964286	Salicaceae	0.964286	3688	3260_CMP_0687	3688	AB685313	72	0	0	0	0	0	0	0	0	0	0	0	0	0	0	0	0	0	0	0	0	0	0	0	0	0	0	0	0	0	0	0	0	0	0	0	0	0
816	atcctatttttcaaaaacaaacaaaagttcataaagacagaataagaatacaaaag	Salicaceae.sequence.type28	Salicaceae	Saliceae	0.964286	Salicaceae	0.964912	3688	3260_CMP_0687	3688	JN873533	69	0	0	0	0	0	0	0	0	0	0	0	0	0	0	0	0	0	0	0	0	0	0	0	0	0	0	0	0	0	0	0	0	0	0	0	0	0
817	atcctatttttcgaaaacaaacaaaagttcataaagacaaaataagaatacaaaag	Salicaceae.sequence.type29	Salicaceae	Saliceae	0.964286	Salicaceae	0.964912	3688	3260_CMP_0687	3688	JN873533	66	0	0	0	0	0	0	0	0	0	0	0	0	0	0	0	0	0	0	0	0	0	0	0	0	0	0	0	0	0	0	0	0	0	0	0	0	0
818	atcctatttttcgaaaacaaacaaaaattcataaagacagaataagaatacaaaag	Salicaceae.sequence.type3	Salicaceae	Saliceae	0.964286	Salicaceae	0.964912	3688	3260_CMP_0687	3688	JN873533	3637	0	0	0	0	0	0	0	0	0	0	0	0	0	0	0	0	0	0	0	0	0	0	0	0	0	0	0	0	0	0	0	0	0	0	0	0	0
819	atcctatttttcgaaaacaaacaaaggttcttaaagacagaataaaaatacaaaag	Salicaceae.sequence.type30	Salicaceae	Saliceae	0.964286	Salicaceae	0.964286	3688	3260_CMP_0687	3688	AB685313	63	0	0	0	0	0	0	0	0	0	0	0	0	0	0	0	0	0	0	0	0	0	0	0	0	0	0	0	0	0	0	0	0	0	0	0	0	0
820	atcttatttttcgaaaacaaacaaaggttcataaagatagaataagaatacaaaag	Salicaceae.sequence.type31	Salicaceae	Saliceae	0.964286	Salicaceae	0.964286	3688	3260_CMP_0687	3688	AB685313	61	0	0	0	0	0	0	0	0	0	0	0	0	0	0	0	0	0	0	0	0	0	0	0	0	0	0	0	0	0	0	0	0	0	0	0	0	0
821	atcttctttttcgaaaacaaacaaaggttcataaagacagaataagaatacaaaag	Salicaceae.sequence.type32	Salicaceae	Saliceae	0.964286	Salicaceae	0.964286	3688	3260_CMP_0687	3688	AB685313	58	0	0	0	0	0	0	0	0	0	0	0	0	0	0	0	0	0	0	0	0	0	0	0	0	0	0	0	0	0	0	0	0	0	0	0	0	0
822	attctattttttgaaaacaaacaaaggttcataaagacagaataagaatacaaaag	Salicaceae.sequence.type33	Salicaceae	Saliceae	0.964286	Salicaceae	0.964286	3688	3260_CMP_0687	3688	AB685313	52	0	0	0	0	0	0	0	0	0	0	0	0	0	0	0	0	0	0	0	0	0	0	0	0	0	0	0	0	0	0	0	0	0	0	0	0	0
823	atcctatttttcgaaaacaaacaaagattcataaagacagaataagaatacgaaag	Salicaceae.sequence.type34	Salicaceae	Saliceae	0.964286	Salicaceae	0.964286	3688	3260_CMP_0687	3688	AB685313	48	0	0	0	0	0	0	0	0	0	0	0	0	0	0	0	0	0	0	0	0	0	0	0	0	0	0	0	0	0	0	0	0	0	0	0	0	0
824	atcctatttttcgaaaacaaacagagattcataaagacagaataagaatacaaaag	Salicaceae.sequence.type35	Salicaceae	Saliceae	0.964286	Salicaceae	0.964286	3688	3260_CMP_0687	3688	AB685313	40	0	0	0	0	0	0	0	0	0	0	0	0	0	0	0	0	0	0	0	0	0	0	0	0	0	0	0	0	0	0	0	0	0	0	0	0	0
825	atcctatttttcgaaaacaaacaaaggttcataaagacagaaaaagaatacaaaag	Salicaceae.sequence.type36	Salicaceae	Saliceae	0.982143	Salicaceae	0.982143	3688	3260_CMP_0687	3688	AB685313	25	0	0	0	0	0	0	0	0	0	0	0	0	0	0	0	0	0	0	0	0	0	0	0	0	0	0	0	0	0	0	0	0	0	0	0	0	0
826	atcctatttttcgaaaataaacaaaggttcttaaagacagaataagaatacaaaag	Salicaceae.sequence.type37	Salicaceae	Saliceae	0.964286	Salicaceae	0.964286	3688	3260_CMP_0687	3688	AB685313	32	0	0	0	0	0	0	0	0	0	0	0	0	0	0	0	0	0	0	0	0	0	0	0	0	0	0	0	0	0	0	0	0	0	0	0	0	0
827	atcctatttttcgaaaacaaacaaagattcttaaagacagaataagaatacaaaag	Salicaceae.sequence.type38	Salicaceae	Saliceae	0.964286	Salicaceae	0.964286	3688	3260_CMP_0687	3688	AB685313	116	0	0	0	0	0	0	0	0	0	0	0	0	0	0	0	0	0	0	0	0	0	0	0	0	0	0	0	0	0	0	0	0	0	0	0	0	0
828	atcctattttttgaaaacaaataaaggttcataaagacagaataagaatacaaaag	Salicaceae.sequence.type39	Salicaceae	Saliceae	0.964286	Salicaceae	0.964286	3688	3260_CMP_0687	3688	AB685313	111	0	0	0	0	0	0	0	0	0	0	0	0	0	0	0	0	0	0	0	0	0	0	0	0	0	0	0	0	0	0	0	0	0	0	0	0	0
829	atcctatttttcgaaaacaaacaaaggttcataaagacagaataggaatacaaaag	Salicaceae.sequence.type4	Salicaceae	Saliceae	0.982143	Salicaceae	0.982143	3688	3260_CMP_0687	3688	AB685313	2845	0	0	0	0	0	0	0	0	0	0	0	0	0	0	0	0	0	0	0	0	0	0	0	0	0	0	0	0	0	0	0	0	0	0	0	0	0
830	atcctatttttcgaaaacaaacaaaagttcataaaaacagaataagaatacaaaag	Salicaceae.sequence.type40	Salicaceae	Saliceae	0.964286	Salicaceae	0.964912	3688	3260_CMP_0687	3688	JN873533	63	0	0	0	0	0	0	0	0	0	0	0	0	0	0	0	0	0	0	0	0	0	0	0	0	0	0	0	0	0	0	0	0	0	0	0	0	0
831	atcctatttttcgaaaacaaataaaggttcttaaagacagaataagaatacaaaag	Salicaceae.sequence.type41	Salicaceae	Saliceae	0.964286	Salicaceae	0.964286	3688	3260_CMP_0687	3688	AB685313	26	0	0	0	0	0	0	0	0	0	0	0	0	0	0	0	0	0	0	0	0	0	0	0	0	0	0	0	0	0	0	0	0	0	0	0	0	0
832	atcctatttttcgaaaacaaacaaaagttcataaagacagaataagaatacaaaaa	Salicaceae.sequence.type42	Salicaceae	Saliceae	0.964286	Salicaceae	0.964912	3688	3260_CMP_0687	3688	JN873533	24	0	0	0	0	0	0	0	0	0	0	0	0	0	0	0	0	0	0	0	0	0	0	0	0	0	0	0	0	0	0	0	0	0	0	0	0	0
833	atcctatttttcgaaaacaaacaaaggttcttaaagacaaaataagaatacaaaag	Salicaceae.sequence.type43	Salicaceae	Saliceae	0.964286	Salicaceae	0.964286	3688	3260_CMP_0687	3688	AB685313	23	0	0	0	0	0	0	0	0	0	0	0	0	0	0	0	0	0	0	0	0	0	0	0	0	0	0	0	0	0	0	0	0	0	0	0	0	0
834	tcctatttttcgaaaacaaataaaggttcataaagacagaataagaatacaaaag	Salicaceae.sequence.type44	Salicaceae	Saliceae	0.964286	Salicaceae	0.964286	3688	3260_CMP_0687	3688	AB685313	20	0	0	0	0	0	0	0	0	0	0	0	0	0	0	0	0	0	0	0	0	0	0	0	0	0	0	0	0	0	0	0	0	0	0	0	0	0
835	atcctatttttcgaaaacaaacaaaggttcataaagacagaataagaatacaaaag	Salicaceae.sequence.type45	Salicaceae	Saliceae	1	Saliceae	1	238069	3260_CMP_0687	238069	AB685313	1617563	46	0	0	141	0	0	10	171	0	0	0	0	157	108	0	0	0	284	0	0	0	52	0	0	0	0	20	0	0	0	0	0	0	0	0	0	0
836	atcctatttttcgaaaataaacaaaggttcataaagacagaataagaatacaaaag	Salicaceae.sequence.type46	Salicaceae	Saliceae	0.982143	Saliceae	0.982143	238069	3260_CMP_0687	238069	AB685313	23132	0	0	0	0	0	0	0	0	0	0	0	0	0	0	0	0	0	0	0	0	1115	0	0	0	0	0	0	0	0	0	0	0	0	0	0	0	0
837	atcctatttttcgaaaacaaataaaggttcataaagacagaataagaatacaaaag	Salicaceae.sequence.type47	Salicaceae	Saliceae	0.982143	Saliceae	0.982143	238069	3260_CMP_0687	238069	AB685313	15416	0	0	0	0	0	0	0	0	0	0	0	0	0	0	0	0	0	0	0	0	0	0	0	0	0	0	0	0	0	0	0	0	0	0	0	0	0
838	atcctatttttcgaaaacaaacaaaggttcataaagacagaataagaatacaaaaa	Salicaceae.sequence.type48	Salicaceae	Saliceae	0.982143	Saliceae	0.982143	238069	3260_CMP_0687	238069	AB685313	14527	0	0	0	0	0	0	0	0	0	0	0	0	0	0	0	0	0	0	0	0	0	0	0	0	0	0	0	0	0	0	0	0	0	0	0	0	0
839	tcctatttttcgaaaacaaacaaaggttcataaagacagaataagaatacaaaag	Salicaceae.sequence.type49	Salicaceae	Saliceae	0.982143	Saliceae	0.982143	238069	3260_CMP_0687	238069	AB685313	11859	0	0	0	0	0	0	0	0	0	0	0	0	0	0	0	0	0	0	0	0	0	0	0	0	0	0	0	0	0	0	0	0	0	0	0	0	0
840	atcctatttttcgcaaacaaacaaaggttcataaagacagaataagaatacaaaag	Salicaceae.sequence.type5	Salicaceae	Saliceae	0.982143	Salicaceae	0.982143	3688	3260_CMP_0687	3688	AB685313	673	0	0	0	0	0	0	0	0	0	0	0	0	0	0	0	0	0	0	0	0	0	0	0	0	0	0	0	0	0	0	0	0	0	0	0	0	0
841	atcctatttttcgaaaacaaacaaaggttcataaagacagaataagaatataaaag	Salicaceae.sequence.type50	Salicaceae	Saliceae	0.982143	Saliceae	0.982143	238069	3260_CMP_0687	238069	AB685313	11594	0	0	0	0	0	0	0	0	0	0	0	0	0	0	0	0	0	0	0	0	0	0	0	0	0	0	0	0	0	0	0	0	0	0	0	0	0
842	atcctatttttcgaaaacaaacaaaggttcataaagacagaataaaaatacaaaag	Salicaceae.sequence.type51	Salicaceae	Saliceae	0.982143	Saliceae	0.982143	238069	3260_CMP_0687	238069	AB685313	10880	0	0	0	0	0	0	0	0	0	0	0	0	0	0	0	0	0	0	0	0	0	0	0	0	0	0	0	0	0	0	0	0	0	0	0	0	0
843	atcctatttttcgaaaacaaacaaaggttcataaagacaaaataagaatacaaaag	Salicaceae.sequence.type52	Salicaceae	Saliceae	0.982143	Saliceae	0.982143	238069	3260_CMP_0687	238069	AB685313	9570	0	0	0	0	0	0	0	0	0	0	0	0	0	0	0	0	0	0	0	0	0	0	0	0	0	0	0	0	0	0	0	0	0	0	0	0	0
844	atcctatttttcgaaaacaaacaaaggttcataaaaacagaataagaatacaaaag	Salicaceae.sequence.type53	Salicaceae	Saliceae	0.982143	Saliceae	0.982143	238069	3260_CMP_0687	238069	AB685313	8278	0	0	0	0	0	0	0	0	0	0	0	0	0	0	0	0	0	0	0	0	0	0	0	0	0	0	0	0	0	0	0	0	0	0	0	0	0
845	atcctatttttcaaaaacaaacaaaggttcataaagacagaataagaatacaaaag	Salicaceae.sequence.type54	Salicaceae	Saliceae	0.982143	Saliceae	0.982143	238069	3260_CMP_0687	238069	AB685313	7656	0	0	0	0	0	0	0	0	0	0	0	0	0	0	0	0	0	0	0	0	0	0	0	0	0	0	0	0	0	0	0	0	0	0	0	0	0
846	atcctatttttcgaaaacaaacaaaggttcttaaagacagaataagaatacaaaag	Salicaceae.sequence.type55	Salicaceae	Saliceae	0.982143	Saliceae	0.982143	238069	3260_CMP_0687	238069	AB685313	5404	0	0	0	0	0	0	0	0	0	0	0	0	0	0	0	0	0	0	0	0	0	0	0	0	0	0	0	0	0	0	0	0	0	0	0	0	0
847	atcctatttttcgaaaacaagcaaaggttcataaagacagaataagaatacaaaag	Salicaceae.sequence.type56	Salicaceae	Saliceae	0.982143	Saliceae	0.982143	238069	3260_CMP_0687	238069	AB685313	4022	0	0	0	0	0	0	0	0	0	0	0	0	0	0	0	0	0	0	0	0	0	0	0	0	0	0	0	0	0	0	0	0	0	0	0	0	0
848	atcctatttttcgaaaacaaacaaaggtccataaagacagaataagaatacaaaag	Salicaceae.sequence.type57	Salicaceae	Saliceae	0.982143	Saliceae	0.982143	238069	3260_CMP_0687	238069	AB685313	3956	0	0	0	0	0	0	0	0	0	0	0	0	0	0	0	0	0	0	0	0	0	0	0	0	0	0	0	0	0	0	0	0	0	0	0	0	0
849	atcctatttttcgaaaacaaacaagggttcataaagacagaataagaatacaaaag	Salicaceae.sequence.type58	Salicaceae	Saliceae	0.982143	Saliceae	0.982143	238069	3260_CMP_0687	238069	AB685313	3851	0	0	0	0	0	0	0	0	0	0	0	0	0	0	0	0	0	0	0	0	0	0	0	0	0	0	0	0	0	0	0	0	0	0	0	0	0
850	atcctatttttcgaaaacaaacaaaggttcataaagacaggataagaatacaaaag	Salicaceae.sequence.type59	Salicaceae	Saliceae	0.982143	Saliceae	0.982143	238069	3260_CMP_0687	238069	AB685313	3578	0	0	0	0	0	0	0	0	0	0	0	0	0	0	0	0	0	0	0	0	0	0	0	0	0	0	0	0	0	0	0	0	0	0	0	0	0
851	atcctatttttcgaaaacaaacaaaagttcataaagacagaataaaaatacaaaag	Salicaceae.sequence.type6	Salicaceae	Saliceae	0.964286	Salicaceae	0.964912	3688	3260_CMP_0687	3688	JN873533	694	0	0	0	0	0	0	0	0	0	0	0	0	0	0	0	0	0	0	0	0	0	0	0	0	0	0	0	0	0	0	0	0	0	0	0	0	0
852	atcctattcttcgaaaacaaacaaaggttcataaagacagaataagaatacaaaag	Salicaceae.sequence.type60	Salicaceae	Saliceae	0.982143	Saliceae	0.982143	238069	3260_CMP_0687	238069	AB685313	3325	0	0	0	0	0	0	0	0	0	0	0	0	0	0	0	0	0	0	0	0	0	0	0	0	0	0	0	0	0	0	0	0	0	0	0	0	0
853	atcctatttttcgaaaacagacaaaggttcataaagacagaataagaatacaaaag	Salicaceae.sequence.type61	Salicaceae	Saliceae	0.982143	Saliceae	0.982143	238069	3260_CMP_0687	238069	AB685313	3179	0	0	0	0	0	0	0	0	0	0	0	0	0	0	0	0	0	0	0	0	0	0	0	0	0	0	0	0	0	0	0	0	0	0	0	0	0
854	atcctatttttcgagaacaaacaaaggttcataaagacagaataagaatacaaaag	Salicaceae.sequence.type62	Salicaceae	Saliceae	0.982143	Saliceae	0.982143	238069	3260_CMP_0687	238069	AB685313	3027	0	0	0	0	0	0	0	0	0	0	0	0	0	0	0	0	0	0	0	0	0	0	0	0	0	0	0	0	0	0	0	0	0	0	0	0	0
855	atcctatttttcgaaaacaaacaaaggttcgtaaagacagaataagaatacaaaag	Salicaceae.sequence.type63	Salicaceae	Saliceae	0.982143	Saliceae	0.982143	238069	3260_CMP_0687	238069	AB685313	2763	0	0	0	0	0	0	0	0	0	0	0	0	0	0	0	0	0	0	0	0	0	0	0	0	0	0	0	0	0	0	0	0	0	0	0	0	0
856	gtcctatttttcgaaaacaaacaaaggttcataaagacagaataagaatacaaaag	Salicaceae.sequence.type64	Salicaceae	Saliceae	0.982143	Saliceae	0.982143	238069	3260_CMP_0687	238069	AB685313	2800	0	0	0	0	0	0	0	0	0	0	0	0	0	0	0	0	0	0	0	0	0	0	0	0	0	0	0	0	0	0	0	0	0	0	0	0	0
857	atcctatttttcgaaaacaaacaaaggttcatagagacagaataagaatacaaaag	Salicaceae.sequence.type65	Salicaceae	Saliceae	0.982143	Saliceae	0.982143	238069	3260_CMP_0687	238069	AB685313	2655	0	0	0	0	0	0	0	0	0	0	0	0	0	0	0	0	0	0	0	0	0	0	0	0	0	0	0	0	0	0	0	0	0	0	0	0	0
858	atcctatttttcgaaaacaaacaaaggttcataaagacagaataagaataaaaaag	Salicaceae.sequence.type66	Salicaceae	Saliceae	0.982143	Saliceae	0.982143	238069	3260_CMP_0687	238069	AB685313	2325	0	0	0	0	0	0	0	0	0	0	0	0	0	0	0	0	0	0	0	0	0	0	0	0	0	0	0	0	0	0	0	0	0	0	0	0	0
859	atcccatttttcgaaaacaaacaaaggttcataaagacagaataagaatacaaaag	Salicaceae.sequence.type67	Salicaceae	Saliceae	0.982143	Saliceae	0.982143	238069	3260_CMP_0687	238069	AB685313	2029	0	0	0	0	0	0	0	0	0	0	0	0	0	0	0	0	0	0	0	0	0	0	0	0	0	0	0	0	0	0	0	0	0	0	0	0	0
860	atcctattttccgaaaacaaacaaaggttcataaagacagaataagaatacaaaag	Salicaceae.sequence.type68	Salicaceae	Saliceae	0.982143	Saliceae	0.982143	238069	3260_CMP_0687	238069	AB685313	1627	0	0	0	0	0	0	0	0	0	0	0	0	0	0	0	0	0	0	0	0	0	0	0	0	0	0	0	0	0	0	0	0	0	0	0	0	0
861	atcctatttttcgaaaacaaacaaaggttcatgaagacagaataagaatacaaaag	Salicaceae.sequence.type69	Salicaceae	Saliceae	0.982143	Saliceae	0.982143	238069	3260_CMP_0687	238069	AB685313	1156	0	0	0	0	0	0	0	0	0	0	0	0	0	0	0	0	0	0	0	0	0	0	0	0	0	0	0	0	0	0	0	0	0	0	0	0	0
862	atcctatttttcgaaaacaaacaaagattcataaagacagaataagaatacaaaaa	Salicaceae.sequence.type7	Salicaceae	Saliceae	0.964286	Salicaceae	0.964286	3688	3260_CMP_0687	3688	AB685313	393	0	0	0	0	0	0	0	0	0	0	0	0	0	0	0	0	0	0	0	0	0	0	0	0	0	0	0	0	0	0	0	0	0	0	0	0	0
863	atcctatttttagaaaacaaacaaaggttcataaagacagaataagaatacaaaag	Salicaceae.sequence.type70	Salicaceae	Saliceae	0.982143	Saliceae	0.982143	238069	3260_CMP_0687	238069	AB685313	1166	0	0	0	0	0	0	0	0	0	0	0	0	0	0	0	0	0	0	0	0	0	0	0	0	0	0	0	0	0	0	0	0	0	0	0	0	0
864	atcctatttttcgaaaacaaacaaaggttcataaaaacaaaataagaatacaaaag	Salicaceae.sequence.type71	Salicaceae	Saliceae	0.964286	Saliceae	0.964286	238069	3260_CMP_0687	238069	AB685313	777	0	0	0	0	0	0	0	0	0	0	0	0	0	0	0	0	0	0	0	0	0	0	0	0	0	0	0	0	0	0	0	0	0	0	0	0	0
865	attttatttttcgaaaacaaacaaaggttcataaagacagaataagaatacaaaag	Salicaceae.sequence.type72	Salicaceae	Saliceae	0.964286	Saliceae	0.964286	238069	3260_CMP_0687	238069	AB685313	932	0	0	0	0	0	0	0	0	0	0	0	0	0	0	0	0	0	0	0	0	0	0	0	0	0	0	0	0	0	0	0	0	0	0	0	0	0
866	atcctatttttcgaaaacaaacaaaggttcataaagacagaataagaacacaaaag	Salicaceae.sequence.type73	Salicaceae	Saliceae	0.982143	Saliceae	0.982143	238069	3260_CMP_0687	238069	AB685313	794	0	0	0	0	0	0	0	0	0	0	0	0	0	0	0	0	0	0	0	0	0	0	0	0	0	0	0	0	0	0	0	0	0	0	0	0	0
867	atcatatttttcgaaaacaaacaaaggttcataaagacagaataagaatacaaaag	Salicaceae.sequence.type74	Salicaceae	Saliceae	0.982143	Saliceae	0.982143	238069	3260_CMP_0687	238069	AB685313	670	0	0	0	0	0	0	0	0	0	0	0	0	0	0	0	0	0	0	0	0	0	0	0	0	0	0	0	0	0	0	0	0	0	0	0	0	0
868	atcctatttttcgaaaacaaacaaaggttcataaagacagaataagtatacaaaag	Salicaceae.sequence.type75	Salicaceae	Saliceae	0.982143	Saliceae	0.982143	238069	3260_CMP_0687	238069	AB685313	646	0	0	0	0	0	0	0	0	0	0	0	0	0	0	0	0	0	0	0	0	0	0	0	0	0	0	0	0	0	0	0	0	0	0	0	0	0
869	atcctatttttcgaaaataaacaaaggttcataaagacagaataagaatataaaag	Salicaceae.sequence.type76	Salicaceae	Saliceae	0.964286	Saliceae	0.964286	238069	3260_CMP_0687	238069	AB685313	593	0	0	0	0	0	0	0	0	0	0	0	0	0	0	0	0	0	0	0	0	0	0	0	0	0	0	0	0	0	0	0	0	0	0	0	0	0
870	atccttttttcgcaaacaaacaaaggttcataaagacagaataagaatacaaaag	Salicaceae.sequence.type77	Salicaceae	Saliceae	0.964286	Saliceae	0.964286	238069	3260_CMP_0687	238069	AB685313	520	0	0	0	0	0	0	0	0	0	0	0	0	0	0	0	0	0	0	0	0	0	0	0	0	0	0	0	0	0	0	0	0	0	0	0	0	0
871	atcctatttttcgaaaacaaacaaaggttcataaagacaaaataaaaatacaaaag	Salicaceae.sequence.type78	Salicaceae	Saliceae	0.964286	Saliceae	0.964286	238069	3260_CMP_0687	238069	AB685313	395	0	0	0	0	0	0	0	0	0	0	0	0	0	0	0	0	0	0	0	0	0	0	0	0	0	0	0	0	0	0	0	0	0	0	0	0	0
872	atcctatttttcgaaaacaaacaaaggttcataaagacagaataagaatagaaaag	Salicaceae.sequence.type79	Salicaceae	Saliceae	0.982143	Saliceae	0.982143	238069	3260_CMP_0687	238069	AB685313	376	0	0	0	0	0	0	0	0	0	0	0	0	0	0	0	0	0	0	0	0	0	0	0	0	0	0	0	0	0	0	0	0	0	0	0	0	0
873	atcctattttacgaaaacaaacaaaggttcataaagacagaataagaatacaaaag	Salicaceae.sequence.type8	Salicaceae	Saliceae	0.982143	Salicaceae	0.982143	3688	3260_CMP_0687	3688	AB685313	301	0	0	0	0	0	0	0	0	0	0	0	0	0	0	0	0	0	0	0	0	0	0	0	0	0	0	0	0	0	0	0	0	0	0	0	0	0
874	atactatttttcgaaaacaaacaaaggttcataaagacagaataagaatacaaaag	Salicaceae.sequence.type80	Salicaceae	Saliceae	0.982143	Saliceae	0.982143	238069	3260_CMP_0687	238069	AB685313	364	0	0	0	0	0	0	0	0	0	0	0	0	0	0	0	0	0	0	0	0	0	0	0	0	0	0	0	0	0	0	0	0	0	0	0	0	0
875	attctatttttcgaaaacaaacaaaggttcataaagacagaataagaatataaaag	Salicaceae.sequence.type81	Salicaceae	Saliceae	0.964286	Saliceae	0.964286	238069	3260_CMP_0687	238069	AB685313	57	0	0	0	0	0	0	0	0	0	0	0	0	0	0	0	0	0	0	0	0	0	0	0	0	0	0	0	0	0	0	0	0	0	0	0	0	0
876	atcctatttttcgaaaataaataaaggttcataaagacagaataagaatacaaaag	Salicaceae.sequence.type82	Salicaceae	Saliceae	0.964286	Saliceae	0.964286	238069	3260_CMP_0687	238069	AB685313	312	0	0	0	0	0	0	0	0	0	0	0	0	0	0	0	0	0	0	0	0	0	0	0	0	0	0	0	0	0	0	0	0	0	0	0	0	0
877	cctatttttcgaaaacaaacaaaggttcataaagacagaataagaatacaaaag	Salicaceae.sequence.type83	Salicaceae	Saliceae	0.964286	Saliceae	0.964286	238069	3260_CMP_0687	238069	AB685313	258	0	0	0	0	0	0	0	0	0	0	0	0	0	0	0	0	0	0	0	0	0	0	0	0	0	0	0	0	0	0	0	0	0	0	0	0	0
878	aacctatttttcgaaaacaaacaaaggttcataaagacagaataagaatacaaaag	Salicaceae.sequence.type84	Salicaceae	Saliceae	0.982143	Saliceae	0.982143	238069	3260_CMP_0687	238069	AB685313	183	0	0	0	0	0	0	0	0	0	0	0	0	0	0	0	0	0	0	0	0	0	0	0	0	0	0	0	0	0	0	0	0	0	0	0	0	0
879	atcctatatttcgaaaacaaacaaaggttcataaagacagaataagaatacaaaag	Salicaceae.sequence.type85	Salicaceae	Saliceae	0.982143	Saliceae	0.982143	238069	3260_CMP_0687	238069	AB685313	137	0	0	0	0	0	0	0	0	0	0	0	0	0	0	0	0	0	0	0	0	0	0	0	0	0	0	0	0	0	0	0	0	0	0	0	0	0
880	atcctatttttcgaaaacaaataaaggttcataaagacagaataagaatataaaag	Salicaceae.sequence.type86	Salicaceae	Saliceae	0.964286	Saliceae	0.964286	238069	3260_CMP_0687	238069	AB685313	137	0	0	0	0	0	0	0	0	0	0	0	0	0	0	0	0	0	0	0	0	0	0	0	0	0	0	0	0	0	0	0	0	0	0	0	0	0
881	atcctattttttgaaaacaaacaaaggtttataaagacagaataagaatacaaaag	Salicaceae.sequence.type87	Salicaceae	Saliceae	0.964286	Saliceae	0.964286	238069	3260_CMP_0687	238069	AB685313	106	0	0	0	0	0	0	0	0	0	0	0	0	0	0	0	0	0	0	0	0	0	0	0	0	0	0	0	0	0	0	0	0	0	0	0	0	0
882	attctatttttcgaaaacaaataaaggttcataaagacagaataagaatacaaaag	Salicaceae.sequence.type88	Salicaceae	Saliceae	0.964286	Saliceae	0.964286	238069	3260_CMP_0687	238069	AB685313	43	0	0	0	0	0	0	0	0	0	0	0	0	0	0	0	0	0	0	0	0	0	0	0	0	0	0	0	0	0	0	0	0	0	0	0	0	0
883	atcctatttttcgaaaataaacaaaggttcataaagacaaaataagaatacaaaag	Salicaceae.sequence.type89	Salicaceae	Saliceae	0.964286	Saliceae	0.964286	238069	3260_CMP_0687	238069	AB685313	33	0	0	0	0	0	0	0	0	0	0	0	0	0	0	0	0	0	0	0	0	0	0	0	0	0	0	0	0	0	0	0	0	0	0	0	0	0
884	atcctatttttcaaaaacaaacaaaggttcataaagacaaaataagaatacaaaag	Salicaceae.sequence.type9	Salicaceae	Saliceae	0.964286	Salicaceae	0.964286	3688	3260_CMP_0687	3688	AB685313	259	0	0	0	0	0	0	0	0	0	0	0	0	0	0	0	0	0	0	0	0	0	0	0	0	0	0	0	0	0	0	0	0	0	0	0	0	0
885	atcctgttttacgaaaaaaaaaag	Saxifragaceae.sequence.type1	Saxifragaceae	root	NA	Micranthes	1	759618	NA	759618	KR065694	308	0	0	0	0	0	0	0	0	24	0	0	0	0	0	0	0	0	11	0	0	0	0	0	0	0	0	0	0	0	0	0	0	0	0	0	0	0
886	atcctgttttaggaaaacaaaacacaagggttccgaaagagagaataaaaaag	Saxifragaceae.sequence.type10	Saxifragaceae	Saxifraga hirculus	0.981132	Saxifraga	0.981132	3798	GQ245496_1829	3798	AF374781	12958	0	0	12	0	12660	0	0	0	0	17	0	19	0	0	0	14	0	0	0	0	0	0	39	0	0	0	0	0	0	0	0	0	0	0	0	0	15
887	tcctgttttaagaaaacaaaacacaagggttccgaaagagagaataaaaaag	Saxifragaceae.sequence.type11	Saxifragaceae	Saxifraga hirculus	0.981132	Saxifraga	0.981132	3798	GQ245496_1829	3798	AF374781	7571	0	0	50	35	441	47	60	40	61	64	76	125	18	32	45	68	21	55	20	43	58	32	756	129	138	55	0	0	42	53	148	39	0	310	0	0	170
888	atcctgttttaagaaaacaaaacacaagggttccgaaagaaagaataaaaaag	Saxifragaceae.sequence.type12	Saxifragaceae	Saxifraga hirculus	0.981132	Saxifraga	0.981132	3798	GQ245496_1829	3798	AF374781	7215	0	0	0	0	0	0	21	105	0	0	0	0	0	0	0	298	0	0	0	0	0	0	18	0	0	0	0	0	0	0	6593	0	0	0	0	0	0
889	atcctgttttaagaaaacaaaacacaagggttccgaaagagagaataaaaaa	Saxifragaceae.sequence.type13	Saxifragaceae	Saxifraga hirculus	0.962264	Saxifraga	0.962264	3798	GQ245496_1829	3798	AF374781	4115	0	0	59	19	338	69	67	37	34	53	34	36	0	40	12	54	11	39	12	20	35	17	405	111	74	39	0	0	39	22	109	37	0	272	0	0	118
890	atcctgttttaagaaaataaaacacaagggttccgaaagagagaataaaaaag	Saxifragaceae.sequence.type14	Saxifragaceae	Saxifraga hirculus	0.981132	Saxifraga	0.981132	3798	GQ245496_1829	3798	AF374781	2926	0	0	1083	0	28	0	0	0	0	0	0	0	0	66	0	0	0	0	0	0	0	0	22	0	0	0	0	0	0	0	0	0	0	16	0	0	1573
891	atcctgttttaagaaaacaaaacacaagggttccgaaagagagaataaaaaaa	Saxifragaceae.sequence.type15	Saxifragaceae	Saxifraga hirculus	0.981132	Saxifraga	0.981132	3798	GQ245496_1829	3798	AF374781	2100	0	0	0	140	19	561	0	0	0	11	0	989	0	91	0	43	0	32	0	0	0	0	47	0	14	0	0	0	0	0	13	11	0	47	0	0	10
892	atcctgttttaagaaaacaaaacacaagggttccgaaagagagaataaaaag	Saxifragaceae.sequence.type16	Saxifragaceae	Saxifraga hirculus	0.981132	Saxifraga	0.981132	3798	GQ245496_1829	3798	AF374781	2085	0	0	18	27	106	55	38	46	17	33	16	53	0	29	16	54	0	32	0	14	15	11	175	29	49	17	0	0	18	14	46	0	0	72	0	0	53
893	atcctgttttaagaaaacaaaacacaagggttccgaaagagagaataaaaagg	Saxifragaceae.sequence.type17	Saxifragaceae	Saxifraga hirculus	0.981132	Saxifraga	0.981132	3798	GQ245496_1829	3798	AF374781	1623	0	0	26	0	159	0	27	14	17	17	16	29	0	10	15	28	0	14	0	0	10	0	164	26	38	20	0	0	16	15	44	0	0	71	0	0	46
894	atcctgttttaagaaaacaaaacacaaaggttccgaaagagagaataaaaaag	Saxifragaceae.sequence.type18	Saxifragaceae	Saxifraga hirculus	0.981132	Saxifraga	0.981132	3798	GQ245496_1829	3798	AF374781	1516	0	0	0	0	0	0	0	0	0	0	0	0	0	0	0	0	0	0	0	0	0	0	29	0	0	0	1275	0	0	0	0	0	0	40	0	0	0
895	atcctgttctaagaaaacaaaacacaagggttccgaaagagagaataaaaaag	Saxifragaceae.sequence.type19	Saxifragaceae	Saxifraga hirculus	0.981132	Saxifraga	0.981132	3798	GQ245496_1829	3798	AF374781	1423	0	0	17	0	46	1067	14	10	0	0	0	16	0	0	0	14	0	10	0	0	0	0	26	0	13	0	0	0	0	0	0	0	0	18	0	0	11
896	atcctgttttacgaaaaaaaag	Saxifragaceae.sequence.type2	Saxifragaceae	Saxifragaceae	0.954545	Micranthes divaricata	1	1529525	GQ245519_1810	1529525	LM654438	703	0	0	0	0	0	0	0	0	71	0	0	0	0	0	0	0	12	38	0	0	0	383	0	0	0	0	0	0	40	0	0	0	0	0	0	0	0
897	atcctgttttaagaaaacaaaacacaagagttccgaaagagagaataaaaaag	Saxifragaceae.sequence.type20	Saxifragaceae	Saxifraga hirculus	0.981132	Saxifraga	0.981132	3798	GQ245496_1829	3798	AF374781	1337	0	0	0	0	23	0	0	120	0	0	0	0	0	0	0	0	0	0	0	0	0	0	32	0	974	0	0	0	0	0	0	0	0	24	0	0	0
898	atcttgttttaagaaaacaaaacacaagggttccgaaagagagaataaaaaag	Saxifragaceae.sequence.type21	Saxifragaceae	Saxifraga hirculus	0.981132	Saxifraga	0.981132	3798	GQ245496_1829	3798	AF374781	1303	0	0	0	0	25	0	12	0	0	0	0	0	0	0	0	0	0	0	0	0	0	0	25	0	0	347	0	0	0	0	10	0	0	0	0	0	12
899	atcctgttttaagaaaacaaaacacaggggttccgaaagagagaataaaaaag	Saxifragaceae.sequence.type22	Saxifragaceae	Saxifraga hirculus	0.981132	Saxifraga	0.981132	3798	GQ245496_1829	3798	AF374781	1255	0	0	0	58	130	0	28	10	16	22	10	26	0	0	12	12	0	22	0	0	10	0	133	22	26	12	0	0	0	0	22	0	0	53	0	0	29
900	atcctgctttaagaaaacaaaacacaagggttccgaaagagagaataaaaaag	Saxifragaceae.sequence.type23	Saxifragaceae	Saxifraga hirculus	0.981132	Saxifraga	0.981132	3798	GQ245496_1829	3798	AF374781	1230	0	0	14	11	69	18	18	17	11	20	0	22	0	0	0	11	0	19	0	21	0	0	83	18	16	0	0	0	0	0	12	14	0	34	0	0	36
901	atcctgttttaagaaaacaaaccacaagggttccgaaagagagaataaaaaag	Saxifragaceae.sequence.type24	Saxifragaceae	Saxifraga hirculus	0.981132	Saxifraga	0.981132	3798	GQ245496_1829	3798	AF374781	1229	0	0	0	0	0	0	0	0	0	0	0	0	0	0	0	0	0	0	0	0	0	0	19	1134	0	0	0	0	0	0	0	0	0	0	0	0	0
902	atcctgttttaagaaaacaaaacaaaaggattccgaaagagagaataaaaaag	Saxifragaceae.sequence.type25	Saxifragaceae	Saxifraga hirculus	0.962264	Saxifraga	0.962264	3798	GQ245496_1829	3798	AF374781	1050	0	0	0	0	0	0	0	0	0	0	0	0	0	0	0	0	0	0	0	0	921	0	0	0	0	0	0	0	0	0	0	0	0	0	0	0	0
903	atcctgttttaagaaaacaaaacacgagggttccgaaagagagaataaaaaag	Saxifragaceae.sequence.type26	Saxifragaceae	Saxifraga hirculus	0.981132	Saxifraga	0.981132	3798	GQ245496_1829	3798	AF374781	910	0	0	74	0	93	11	19	11	11	0	25	22	0	0	0	0	0	15	0	0	0	0	87	24	19	0	0	0	0	11	0	0	0	26	0	0	26
904	atcccgttttaagaaaacaaaacacaagggttccgaaagagagaataaaaaag	Saxifragaceae.sequence.type27	Saxifragaceae	Saxifraga hirculus	0.981132	Saxifraga	0.981132	3798	GQ245496_1829	3798	AF374781	874	0	0	14	0	53	11	0	17	0	0	14	23	0	0	0	0	0	15	0	0	0	0	90	15	19	0	0	0	11	0	13	18	0	98	0	0	31
905	accctgttttaagaaaacaaaacacaagggttccgaaagagagaataaaaaag	Saxifragaceae.sequence.type28	Saxifragaceae	Saxifraga hirculus	0.981132	Saxifraga	0.981132	3798	GQ245496_1829	3798	AF374781	815	0	0	0	0	51	10	18	0	0	12	0	15	0	0	0	13	0	0	0	0	11	0	77	13	27	0	0	0	0	0	17	0	0	166	0	0	24
906	atcctgttttaagaaaacaaaacacaagggttccgaaagagagaatagaaaag	Saxifragaceae.sequence.type29	Saxifragaceae	Saxifraga hirculus	0.981132	Saxifraga	0.981132	3798	GQ245496_1829	3798	AF374781	768	0	0	0	0	44	0	0	0	0	11	11	0	0	19	0	0	0	0	0	0	0	0	48	10	0	0	0	0	0	0	12	0	0	27	0	0	10
907	atcctgttttaagaaaacaaaacacaagggttcagaaagcgaaaatcaaaaag	Saxifragaceae.sequence.type3	Saxifragaceae	root	NA	Saxifraga	0.962264	3798	NA	3798	KR065685	148	0	0	0	0	11	65	0	10	0	0	0	0	0	0	0	0	0	11	0	0	0	0	40	0	0	0	0	0	11	0	0	0	0	0	0	0	0
908	atcctgttttaagaaaacaaaacacaagggctccgaaagagagaataaaaaag	Saxifragaceae.sequence.type30	Saxifragaceae	Saxifraga hirculus	0.981132	Saxifraga	0.981132	3798	GQ245496_1829	3798	AF374781	765	0	0	14	10	55	19	17	11	0	24	0	19	0	0	0	11	0	22	0	99	0	0	87	43	14	0	0	0	0	0	16	0	0	15	0	0	19
909	atcctgttttaagaaaacaaaacacaagggttccgaaagagaaaataaaaaag	Saxifragaceae.sequence.type31	Saxifragaceae	Saxifraga hirculus	0.981132	Saxifraga	0.981132	3798	GQ245496_1829	3798	AF374781	743	0	0	0	0	0	0	0	117	0	0	0	0	0	35	0	0	0	0	0	0	0	0	18	0	0	0	0	0	480	0	0	0	0	0	0	0	0
910	atcctgttttaagaaaacgaaacacaagggttccgaaagagagaataaaaaag	Saxifragaceae.sequence.type32	Saxifragaceae	Saxifraga hirculus	0.981132	Saxifraga	0.981132	3798	GQ245496_1829	3798	AF374781	684	0	0	0	0	54	385	0	0	0	0	0	18	0	0	0	0	0	26	0	0	0	0	28	0	0	0	0	0	0	0	0	0	0	0	0	0	18
911	atcctgttttaagaaaacaaaatacaagggttccgaaagagagaataaaaaag	Saxifragaceae.sequence.type33	Saxifragaceae	Saxifraga hirculus	0.981132	Saxifraga	0.981132	3798	GQ245496_1829	3798	AF374781	658	0	0	273	200	13	0	0	0	0	38	0	0	0	0	0	0	0	0	0	0	0	0	21	0	0	0	0	0	0	0	0	0	0	10	0	0	0
912	atcctgttttaagaaagcaaaacacaagggttccgaaagagagaataaaaaag	Saxifragaceae.sequence.type34	Saxifragaceae	Saxifraga hirculus	0.981132	Saxifraga	0.981132	3798	GQ245496_1829	3798	AF374781	601	0	0	19	0	45	0	15	14	0	18	21	24	0	0	24	22	0	12	0	0	0	0	74	0	0	0	0	0	0	0	0	0	0	13	0	0	0
913	atcctgttttaagaaaacagaacacaagggttccgaaagagagaataaaaaag	Saxifragaceae.sequence.type35	Saxifragaceae	Saxifraga hirculus	0.981132	Saxifraga	0.981132	3798	GQ245496_1829	3798	AF374781	593	0	0	0	0	44	0	0	0	0	11	0	18	0	0	154	18	0	12	0	0	0	0	51	12	0	0	0	0	0	0	0	0	0	15	0	0	15
914	atcctgttttaagaaaacaagacacaagggttccgaaagagagaataaaaaag	Saxifragaceae.sequence.type36	Saxifragaceae	Saxifraga hirculus	0.981132	Saxifraga	0.981132	3798	GQ245496_1829	3798	AF374781	554	0	0	0	0	36	14	0	11	0	12	0	15	0	0	0	17	0	14	0	0	0	0	68	17	13	0	0	0	0	0	13	0	0	27	0	0	23
915	atcctgttttaagaaaacaaaacacaagggttccgaaagagagaataagaaag	Saxifragaceae.sequence.type37	Saxifragaceae	Saxifraga hirculus	0.981132	Saxifraga	0.981132	3798	GQ245496_1829	3798	AF374781	476	0	0	0	0	84	0	0	10	0	15	0	0	0	0	0	0	0	0	0	0	0	0	17	0	0	0	0	0	0	0	0	0	0	10	0	0	0
916	atcctgttttaagaaaacaaaacacaagggtttcgaaagagagaataaaaaag	Saxifragaceae.sequence.type38	Saxifragaceae	Saxifraga hirculus	0.981132	Saxifraga	0.981132	3798	GQ245496_1829	3798	AF374781	462	0	0	0	0	23	0	0	0	0	0	0	0	0	0	0	0	216	0	0	0	0	0	24	0	0	0	0	0	0	0	0	0	0	10	0	0	0
917	atcctgttttaagaaaacaaaacataagggttccgaaagagagaataaaaaag	Saxifragaceae.sequence.type39	Saxifragaceae	Saxifraga hirculus	0.981132	Saxifraga	0.981132	3798	GQ245496_1829	3798	AF374781	427	0	0	0	0	14	0	36	0	0	0	0	0	0	141	0	0	0	0	0	0	0	0	30	0	0	0	0	0	0	0	0	0	0	14	0	0	0
918	atcctattttaagaaaacaaaacacaagggttcagaaagagagaataaaaaag	Saxifragaceae.sequence.type4	Saxifragaceae	Saxifraga	1	Saxifraga	1	3798	GQ245517_1812	3798	EU326095	4182	0	0	773	227	0	0	0	0	0	0	0	0	104	50	0	0	0	0	0	0	0	0	0	0	0	0	0	0	0	0	0	0	0	0	0	0	0
919	atcctgttttaagaaaacaaaacacaagggttccgaaaaagagaataaaaaag	Saxifragaceae.sequence.type40	Saxifragaceae	Saxifraga hirculus	0.981132	Saxifraga	0.981132	3798	GQ245496_1829	3798	AF374781	415	0	0	0	0	10	0	0	0	0	0	0	0	0	0	0	0	0	157	0	0	97	0	30	0	0	0	0	0	0	0	0	0	0	0	0	0	0
920	atcctgttttaagaaaacaaaacacaagggttccaaaagagagaataaaaaag	Saxifragaceae.sequence.type41	Saxifragaceae	Saxifraga hirculus	0.981132	Saxifraga	0.981132	3798	GQ245496_1829	3798	AF374781	405	0	0	0	0	29	0	0	0	0	0	0	0	0	41	0	0	0	0	0	0	0	0	55	0	0	0	0	0	0	0	0	0	0	17	0	0	17
921	tcctgttttaagaaaacaaaacacaaggattccgaaagagagaataaaaaag	Saxifragaceae.sequence.type42	Saxifragaceae	Saxifraga hirculus	0.962264	Saxifraga	0.962264	3798	GQ245496_1829	3798	AF374781	234	0	0	0	0	0	0	0	0	0	0	0	0	0	0	0	0	0	0	0	0	0	0	0	15	0	0	0	0	0	0	0	0	0	0	0	0	0
922	atcctgttttaaaaaaacaaaacacaagggttccgaaagagagaataaaaaag	Saxifragaceae.sequence.type43	Saxifragaceae	Saxifraga hirculus	0.981132	Saxifraga	0.981132	3798	GQ245496_1829	3798	AF374781	224	0	0	0	0	10	0	0	93	0	0	0	0	0	0	0	0	0	0	0	0	34	0	16	0	0	0	0	0	0	0	0	0	0	0	0	0	0
923	atcctgttttaagaaaacaaaacacaagggttccgaaatagagaataaaaaag	Saxifragaceae.sequence.type44	Saxifragaceae	Saxifraga hirculus	0.981132	Saxifraga	0.981132	3798	GQ245496_1829	3798	AF374781	173	0	0	0	0	18	0	16	0	0	0	0	0	0	0	0	0	0	0	0	0	0	0	22	0	0	0	0	0	0	0	0	0	0	0	0	0	0
924	atcctgatttaagaaaacaaaacacaagggttccgaaagagagaataaaaaag	Saxifragaceae.sequence.type45	Saxifragaceae	Saxifraga hirculus	0.981132	Saxifraga	0.981132	3798	GQ245496_1829	3798	AF374781	135	0	0	0	0	10	0	0	0	0	0	0	0	0	0	0	0	0	0	0	0	0	0	18	0	0	0	0	0	0	0	0	0	0	15	0	0	0
925	atcatgttttaagaaaacaaaacacaagggttccgaaagagagaataaaaaag	Saxifragaceae.sequence.type46	Saxifragaceae	Saxifraga hirculus	0.981132	Saxifraga	0.981132	3798	GQ245496_1829	3798	AF374781	124	0	0	0	0	0	0	0	0	0	0	0	0	0	0	0	0	0	0	0	0	0	0	21	0	0	0	0	0	0	0	0	0	0	0	0	0	0
926	atcctgttttaagaaaacaaaacacaagggttccgagagagagaataaaaaag	Saxifragaceae.sequence.type47	Saxifragaceae	Saxifraga hirculus	0.981132	Saxifraga	0.981132	3798	GQ245496_1829	3798	AF374781	118	0	0	0	0	11	0	0	0	0	0	0	0	0	0	0	0	0	0	0	0	0	0	12	0	0	0	0	0	0	0	0	0	0	0	0	0	0
927	atcacgttttaagaaaacaaaacacaagggttccgaaagagagaataaaaaag	Saxifragaceae.sequence.type48	Saxifragaceae	Saxifraga hirculus	0.962963	Saxifraga	0.962963	3798	GQ245496_1829	3798	AF374781	114	0	0	0	0	0	14	0	11	0	13	0	0	0	10	0	13	0	0	0	0	0	0	28	0	0	0	0	0	0	12	0	0	0	13	0	0	0
928	atcctgttttaagaaaacaaaacacaaggattccgaaagagagaataaaaag	Saxifragaceae.sequence.type49	Saxifragaceae	Saxifraga hirculus	0.962264	Saxifraga	0.962264	3798	GQ245496_1829	3798	AF374781	114	0	0	0	0	0	0	0	0	0	0	0	0	0	0	0	0	0	0	0	0	0	0	0	11	0	0	0	0	0	0	0	0	0	0	0	0	0
929	atcctattttaagaaaacaaaacacaaggattcagaaagagagaataaaaaag	Saxifragaceae.sequence.type5	Saxifragaceae	Saxifraga	0.981132	Saxifraga	0.981132	3798	GQ245517_1812	3798	EU326095	568	0	0	545	0	0	0	0	0	0	0	0	0	0	0	0	0	0	0	0	0	0	0	0	0	0	0	0	0	0	0	0	0	0	0	0	0	0
930	cctgttttaagaaaacaaaacacaagggttccgaaagagagaataaaaaag	Saxifragaceae.sequence.type50	Saxifragaceae	Saxifraga hirculus	0.962264	Saxifraga	0.962264	3798	GQ245496_1829	3798	AF374781	101	0	0	0	0	12	0	0	0	0	0	0	0	0	0	0	0	0	0	0	0	0	0	23	0	0	0	0	0	0	0	0	0	0	0	0	0	0
931	atcctgttttaagaaaacaaaacacaagggttccgaaagagagantaaaaaag	Saxifragaceae.sequence.type51	Saxifragaceae	Saxifraga hirculus	0.981132	Saxifraga	0.981132	3798	GQ245496_1829	3798	AF374781	97	0	0	0	0	13	0	0	0	0	0	0	0	0	0	0	0	0	0	0	0	0	0	15	0	0	0	0	0	0	0	0	0	0	10	0	0	0
932	atcctgttttaagnaaacaaaacacaagggttccgaaagagagaataaaaaag	Saxifragaceae.sequence.type52	Saxifragaceae	Saxifraga hirculus	0.981132	Saxifraga	0.981132	3798	GQ245496_1829	3798	AF374781	96	0	0	0	0	10	0	0	0	0	0	0	0	0	0	0	0	0	0	0	0	0	0	17	0	0	0	0	0	0	0	0	0	0	0	0	0	0
933	atcctgttttaataaaacaaaacacaagggttccgaaagagagaataaaaaag	Saxifragaceae.sequence.type53	Saxifragaceae	Saxifraga hirculus	0.981132	Saxifraga	0.981132	3798	GQ245496_1829	3798	AF374781	87	0	0	0	0	0	0	0	0	0	0	0	0	0	0	0	0	0	0	0	0	0	0	13	0	0	0	0	0	0	0	0	0	0	0	0	0	0
934	atcctgttttaagaaaacaaaacaaagggttccgaaagagagaataaaaaag	Saxifragaceae.sequence.type54	Saxifragaceae	Saxifraga hirculus	0.981132	Saxifraga	0.981132	3798	GQ245496_1829	3798	AF374781	83	0	0	0	0	11	0	0	0	0	0	0	0	0	0	0	0	0	0	0	0	0	0	0	0	0	0	0	0	0	0	0	0	0	0	0	0	0
935	atcctgttttaagaaaacaaaacacaaagattccgaaagagagaataaaaaag	Saxifragaceae.sequence.type55	Saxifragaceae	Saxifraga hirculus	0.962264	Saxifraga	0.962264	3798	GQ245496_1829	3798	AF374781	67	0	0	0	0	0	0	0	0	0	0	0	0	0	0	0	0	0	0	0	0	0	0	0	0	0	0	0	0	0	0	0	0	0	0	0	0	0
936	atcctgttttaagaaaacaaaacacaagggttccgaaaggaagaataaaaaag	Saxifragaceae.sequence.type56	Saxifragaceae	Saxifraga hirculus	0.962963	Saxifraga	0.962963	3798	GQ245496_1829	3798	AF374781	27	0	0	0	0	0	0	0	0	0	0	0	0	0	0	0	0	0	0	0	0	0	0	0	0	0	0	0	0	0	0	15	0	0	0	0	0	0
937	atcctgctttcagaaaacaaaacacaagggttccgaaagagagaataaaaaag	Saxifragaceae.sequence.type57	Saxifragaceae	Saxifraga hirculus	0.962264	Saxifraga	0.981132	3798	GQ245496_1829	3798	KR065677	21	0	0	0	0	0	0	0	0	0	0	0	0	0	0	0	0	0	10	0	0	0	0	0	0	11	0	0	0	0	0	0	0	0	0	0	0	0
938	atcctgttttaagaaaacaaaacacaagggttcagaaagagagaataaaaaag	Saxifragaceae.sequence.type58	Saxifragaceae	Saxifraga serpyllifolia	1	Saxifraga	1	3798	GQ245515_1814	3798	GQ245514	42715	0	0	3525	442	6716	2949	3125	273	5017	44	0	1497	260	167	0	0	39	595	0	0	889	0	34	10	14	963	0	0	3073	0	0	0	0	16	0	4352	3013
939	atcctgttttaagaaaacaaaacacaagggttcagaaagagagaataaaaaaag	Saxifragaceae.sequence.type59	Saxifragaceae	Saxifraga serpyllifolia	0.981481	Saxifraga	0.981481	3798	GQ245515_1814	3798	GQ245514	1485	0	0	0	211	0	0	194	0	0	0	0	0	0	0	0	0	0	156	0	0	912	0	0	0	0	0	0	0	0	0	0	0	0	0	0	12	0
940	atcctattttaagaaaacaaaacacaagggttccgaaagagagaataaaaaag	Saxifragaceae.sequence.type6	Saxifragaceae	Saxifraga	0.981132	Saxifraga	0.981132	3798	GQ245517_1812	3798	AF374781	286	0	0	0	0	14	10	0	0	0	0	0	0	0	16	0	0	0	0	0	0	0	0	31	0	0	0	0	0	0	0	0	0	0	10	0	0	0
941	atcctgttttaagaaaacaaaacacaaggattcagaaagagagaataaaaaag	Saxifragaceae.sequence.type60	Saxifragaceae	Saxifraga serpyllifolia	0.981132	Saxifraga	0.981132	3798	GQ245515_1814	3798	GQ245514	1337	0	0	0	0	0	0	0	0	0	0	0	0	0	0	0	0	0	0	0	0	0	0	0	0	0	0	0	1284	0	0	0	0	0	0	0	0	0
942	atcctgttttaagaaaataaaacacaagggttcagaaagagagaataaaaaag	Saxifragaceae.sequence.type61	Saxifragaceae	Saxifraga serpyllifolia	0.981132	Saxifraga	0.981132	3798	GQ245515_1814	3798	GQ245514	796	0	0	0	0	0	0	764	0	32	0	0	0	0	0	0	0	0	0	0	0	0	0	0	0	0	0	0	0	0	0	0	0	0	0	0	0	0
943	tcctgttttaagaaaacaaaacacaagggttcagaaagagagaataaaaaag	Saxifragaceae.sequence.type62	Saxifragaceae	Saxifraga serpyllifolia	0.981132	Saxifraga	0.981132	3798	GQ245515_1814	3798	GQ245514	372	0	0	28	0	66	26	24	0	72	0	0	22	0	0	0	0	0	0	0	0	0	0	0	0	0	11	0	0	19	0	0	0	0	0	0	19	32
944	atcttgttttaagaaaacaaaacacaagggttcagaaagagagaataaaaaag	Saxifragaceae.sequence.type63	Saxifragaceae	Saxifraga serpyllifolia	0.981132	Saxifraga	0.981132	3798	GQ245515_1814	3798	GQ245514	297	0	0	0	0	0	0	0	0	0	0	0	0	0	0	0	0	0	0	0	0	278	0	0	0	0	0	0	0	0	0	0	0	0	0	0	0	0
945	atcctgttttaagaaaacaaaacacaagggtccagaaagagagaataaaaaag	Saxifragaceae.sequence.type64	Saxifragaceae	Saxifraga serpyllifolia	0.981132	Saxifraga	0.981132	3798	GQ245515_1814	3798	GQ245514	99	0	0	0	0	79	0	10	0	0	0	0	10	0	0	0	0	0	0	0	0	0	0	0	0	0	0	0	0	0	0	0	0	0	0	0	0	0
946	atccctgttttgagaaaacaaaacacaagggttccgaaagagagaataaaaaag	Saxifragaceae.sequence.type65	Saxifragaceae	Saxifraga hirculus	0.962963	Saxifraga	0.962963	3798	GQ245496_1829	3798	AF374781	61	0	0	0	0	0	0	0	0	0	0	0	0	0	0	0	0	0	0	0	0	0	0	0	0	0	0	0	0	0	0	0	0	0	25	0	0	0
947	atccggttttcagaaaacaaaacacaagggttccgaaagagagaataaaaaag	Saxifragaceae.sequence.type66	Saxifragaceae	Saxifraga hirculus	0.962264	Saxifraga	0.981132	3798	GQ245496_1829	3798	KR065677	58	0	0	0	0	0	0	0	0	0	0	0	0	0	0	0	12	0	0	0	0	0	0	0	0	0	0	0	0	0	0	0	0	0	0	0	0	0
948	atcctgttttaagaaaacaaaacacaaggattccgaaagagagagtaaaaaag	Saxifragaceae.sequence.type67	Saxifragaceae	Saxifraga hirculus	0.962264	Saxifraga	0.962264	3798	GQ245496_1829	3798	AF374781	58	0	0	0	0	0	0	0	0	0	0	0	0	0	0	0	0	0	0	0	0	0	0	0	0	0	0	0	0	0	0	0	0	0	0	0	0	0
949	atcctgttttacgaaaaaaaaag	Saxifragaceae.sequence.type68	Saxifragaceae	Saxifragaceae	0.956522	Saxifragaceae	1	3792	GQ245520_1809	3792	JQ895147	3986	0	0	45	0	0	0	0	0	1249	0	0	0	80	15	0	0	162	353	0	0	0	0	0	0	0	0	0	0	448	0	0	0	0	0	0	0	0
950	atcctgttttaagaaaacaaaacacaagggttccgaaagagagaataaaaaag	Saxifragaceae.sequence.type7	Saxifragaceae	Saxifraga hirculus	1	Saxifraga	1	3798	GQ245496_1829	3798	AF374781	668531	0	0	7129	3462	40296	6266	9059	5311	5568	6832	7399	11258	1154	2760	3969	6289	1753	5276	2436	4584	6119	2893	69070	13334	13671	5257	0	75	6343	5712	12748	4514	136	33220	0	0	15030
951	atcctgttttaagaaaacaaaacacaaggattccgaaagagagaataaaaaag	Saxifragaceae.sequence.type8	Saxifragaceae	Saxifraga hirculus	0.981132	Saxifraga	0.981132	3798	GQ245496_1829	3798	AF374781	25401	0	0	0	251	19	0	0	0	606	0	0	0	0	0	0	0	238	68	0	0	0	0	19	2197	0	0	0	0	0	0	0	0	0	12	0	0	249
952	atcctgttttaagaaaacaaaacacaaaagttccgaaagagagaataaaaaag	Saxifragaceae.sequence.type9	Saxifragaceae	Saxifraga hirculus	0.962264	Saxifraga	0.962264	3798	GQ245496_1829	3798	AF374781	24337	0	0	0	0	0	0	0	0	0	0	0	0	0	0	0	0	0	0	0	0	0	0	0	0	0	0	0	0	0	0	0	0	0	24225	57	0	0
953	atcctgttttctcaaaacaaaggttcaaaaggcgaaaaag	Scrophulariaceae	Scrophulariaceae	Lamiales	0.975	Scrophularia	1	39249	EC_2869_CMP_1103	39249	KC692671	476	0	0	0	0	0	0	0	0	0	0	0	0	0	0	0	0	0	0	0	0	0	0	0	0	0	0	0	0	0	0	0	0	0	0	0	0	0
954	atcctgttttctgaaaacaaacaaaggttcagaaaaaag	Solanaceae.sequence.type1	Solanaceae	root	NA	Solanaceae	1	4070	NA	4070	AJ492268	196	0	0	0	0	0	0	0	0	0	0	0	0	0	0	0	0	0	0	0	0	0	0	0	0	0	0	0	0	0	0	0	15	0	0	0	0	0
955	atcctgttttctgaaaacaaacaaaggttcagaaaaaaag	Solanaceae.sequence.type2	Solanaceae	root	NA	Solanoideae	1	424551	NA	424551	AB036562	22820	0	0	0	0	0	0	0	16	0	0	0	0	0	0	0	0	142	0	0	0	0	1215	0	0	0	0	0	0	0	0	0	3971	0	0	0	0	0
956	ctcctgttttcaaaaatcaaaaagtaaaaaaaaattcttaaagcgataataaataatg	Tamaricaceae.sequence.type1	Tamaricaceae	Myricaria germanica	0.982759	Myricaria	1	189782	EC_3344_CMP_1308	189782	KJ729807	10728	0	0	0	0	0	0	855	13	0	0	0	0	0	0	0	0	0	0	0	0	0	0	0	0	0	0	0	0	0	0	0	0	0	0	0	0	0
957	ctcctgttttcaaaaatcaaaaagtaaaaaaaaaaattcttaaagcgataataaataatg	Tamaricaceae.sequence.type10	Tamaricaceae	root	NA	Myricaria	0.983333	189782	NA	189782	KJ729806	167	0	0	0	0	0	0	10	0	0	0	0	0	0	0	0	0	0	0	0	0	0	0	0	0	0	0	0	0	0	0	0	0	0	0	0	0	33
958	ctcctgttttcaaaaatcaaaaagtaaaaaaaatttttaaagcgataataaataatg	Tamaricaceae.sequence.type11	Tamaricaceae	root	NA	Myricaria	0.982456	189782	NA	189782	KJ808637	80	0	0	0	0	0	0	0	0	0	0	0	0	0	0	0	0	0	0	0	0	0	0	0	0	0	0	0	0	0	0	0	0	0	0	0	0	0
959	cttctgttttcaaaaatcaaaaagtaaaaaaaaattcttaaagcgataataaataatg	Tamaricaceae.sequence.type12	Tamaricaceae	Myricaria germanica	0.965517	Myricaria	0.982759	189782	EC_3344_CMP_1308	189782	KJ729807	24	0	0	0	0	0	0	0	0	0	0	0	0	0	0	0	0	0	0	0	0	0	0	0	0	0	0	0	0	0	0	0	0	0	0	0	0	0
960	ctcctgttttcaaaaatcaaaaagtaaaaaaaattcttaaagcgataataaataatg	Tamaricaceae.sequence.type13	Tamaricaceae	Myricaria germanica	0.965517	Myricaria elegans	1	194560	EC_3344_CMP_1308	194560	KJ808637	166	0	0	0	0	0	0	24	0	0	0	0	0	0	0	0	0	0	0	0	0	0	0	0	0	0	0	0	0	0	0	0	0	0	0	0	0	0
961	ctcctgttttcaaaaatcaaaaagtaaaaaaaaaattcttaaagcgataataaataatg	Tamaricaceae.sequence.type2	Tamaricaceae	Myricaria germanica	0.966102	Myricaria	1	189782	EC_3344_CMP_1308	189782	KJ729806	5027	0	0	0	0	0	0	350	0	0	0	0	0	0	0	0	0	0	0	0	0	0	0	0	0	0	0	0	0	0	0	0	0	0	0	0	0	62
962	ctcctgttttcaaaaatcaaaaagtaaaaaaaaatttttaaagcgataataaataatg	Tamaricaceae.sequence.type3	Tamaricaceae	Myricaria germanica	0.965517	Myricaria	0.982759	189782	EC_3344_CMP_1308	189782	KJ729807	3903	0	0	0	0	0	0	0	0	0	0	0	0	0	0	0	0	0	0	0	0	0	0	0	0	0	0	0	0	0	0	0	0	0	0	0	0	0
963	ctcctgttttcaaaaatccaaaagtaaaaaaaaattcttaaagcgataataaataatg	Tamaricaceae.sequence.type4	Tamaricaceae	Myricaria germanica	0.965517	Myricaria	0.982759	189782	EC_3344_CMP_1308	189782	KJ729807	513	0	0	0	0	0	0	0	0	0	0	0	0	0	0	0	0	0	0	0	0	0	0	0	0	0	0	0	0	0	0	0	0	0	0	0	0	0
964	ctcctgttttcaaaaatcaaaaagtaaaaaaaaattcttaaaacgataataaataatg	Tamaricaceae.sequence.type5	Tamaricaceae	Myricaria germanica	0.965517	Myricaria	0.982759	189782	EC_3344_CMP_1308	189782	KJ729807	209	0	0	0	0	0	0	0	0	0	0	0	0	0	0	0	0	0	0	0	0	0	0	0	0	0	0	0	0	0	0	0	0	0	0	0	0	0
965	ctcctgttttcaaaaatcaaaaagtaaaaaaaaattcttaaagtgataataaataatg	Tamaricaceae.sequence.type6	Tamaricaceae	Myricaria germanica	0.965517	Myricaria	0.982759	189782	EC_3344_CMP_1308	189782	KJ729807	49	0	0	0	0	0	0	0	0	0	0	0	0	0	0	0	0	0	0	0	0	0	0	0	0	0	0	0	0	0	0	0	0	0	0	0	0	0
966	atcctgttttcaaaaatcaaaaagtaaaaaaaaattcttaaagcgataataaataatg	Tamaricaceae.sequence.type7	Tamaricaceae	Myricaria germanica	0.965517	Myricaria	0.982759	189782	EC_3344_CMP_1308	189782	KJ729807	32	0	0	0	0	0	0	0	0	0	0	0	0	0	0	0	0	0	0	0	0	0	0	0	0	0	0	0	0	0	0	0	0	0	0	0	0	0
967	ctcctgttttcaaaaattaaaaagtaaaaaaaaattcttaaagcgataataaataatg	Tamaricaceae.sequence.type8	Tamaricaceae	Myricaria germanica	0.982759	Myricaria	0.982759	189782	EC_3344_CMP_1308	189782	HQ680688	27	0	0	0	0	0	0	0	0	0	0	0	0	0	0	0	0	0	0	0	0	0	0	0	0	0	0	0	0	0	0	0	0	0	0	0	0	0
968	ctcctgttttcaaaaatcaaaaaataaaaaaaaattcttaaagcgataataaataatg	Tamaricaceae.sequence.type9	Tamaricaceae	Myricaria germanica	0.966102	Myricaria	0.982759	189782	EC_3344_CMP_1308	189782	KJ729807	26	0	0	0	0	0	0	0	0	0	0	0	0	0	0	0	0	0	0	0	0	0	0	0	0	0	0	0	0	0	0	0	0	0	0	0	0	0
969	atctgtttttataaaaacaagcgataaaaaaaaag	Urticaceae.sequence.type1	Urticaceae	root	NA	Urtica	1	3500	NA	3500	KF138426	63699	0	1956	840	321	0	1608	24	462	0	790	274	0	591	266	381	81	211	674	0	0	4309	2414	0	829	799	182	1426	0	0	0	0	0	0	994	406	0	0
970	atctgtgtttataaaaacaagcgataaaaaaaaaa	Urticaceae.sequence.type10	Urticaceae	root	NA	Urtica	0.971429	3500	NA	3500	KF138431	27	0	0	0	0	0	0	0	0	0	0	0	0	0	0	0	0	0	0	0	0	0	0	0	0	0	0	0	0	0	0	0	0	0	0	0	0	0
971	atctgtttttataaaaacaagcgataaaaaaaa	Urticaceae.sequence.type11	Urticaceae	root	NA	Urtica	0.970588	3500	NA	3500	FJ432264	23	0	0	0	0	0	0	0	0	0	0	0	0	0	0	0	0	0	0	0	0	0	0	0	0	0	0	0	0	0	0	0	0	0	0	0	0	0
972	atctgtgtttataaaaacaagcgataaaaaaaaag	Urticaceae.sequence.type12	Urticaceae	root	NA	Urtica triangularis subsp. pinnatifida	1	1399761	NA	1399761	KF138431	7751	0	0	528	0	0	0	0	138	0	0	0	0	0	0	0	0	173	410	0	0	846	262	0	0	0	0	0	0	0	549	221	365	0	0	0	0	0
973	atctgtgtttataaaaacaagcgataaaaaaaaaag	Urticaceae.sequence.type13	Urticaceae	root	NA	Urtica triangularis subsp. pinnatifida	0.972222	1399761	NA	1399761	KF138431	153	0	0	14	0	0	0	0	0	0	0	0	0	0	0	0	0	0	10	0	0	0	0	0	0	0	0	0	0	0	12	0	0	0	0	0	0	0
974	atccgtttttataaaaacaagcgataaaaaaaaag	Urticaceae.sequence.type2	Urticaceae	root	NA	Urtica	0.971429	3500	NA	3500	KF138426	6337	0	0	0	0	1456	0	0	0	0	0	0	0	0	0	0	0	39	0	0	0	0	0	0	0	0	0	0	0	0	0	0	0	0	0	0	0	0
975	atctgtttttataaaaacaagcgataaaaaaaag	Urticaceae.sequence.type3	Urticaceae	root	NA	Urtica	0.971429	3500	NA	3500	KF138426	5105	0	129	145	40	0	151	0	35	0	57	15	0	52	51	24	11	34	59	0	0	254	199	0	49	33	10	79	0	0	0	0	0	0	47	11	0	0
976	atctgtttttataaaaacaagcgataaaaaaaaaag	Urticaceae.sequence.type4	Urticaceae	root	NA	Urtica	0.972222	3500	NA	3500	KF138426	943	0	27	17	0	0	58	0	0	0	0	0	0	10	0	0	0	0	11	0	32	159	39	0	0	0	0	18	0	0	0	0	0	0	0	0	0	0
977	atctgtgtttataaaaacaagcgataaaaaaaag	Urticaceae.sequence.type5	Urticaceae	root	NA	Urtica	0.971429	3500	NA	3500	KF138431	567	0	0	30	0	0	0	0	0	0	0	0	0	0	0	0	0	82	37	0	0	59	14	0	0	0	0	0	0	0	28	19	13	0	0	0	0	0
978	atctgtttttataaaaacaagcgataaaaaaaaa	Urticaceae.sequence.type6	Urticaceae	root	NA	Urtica	1	3500	NA	3500	FJ432264	383	0	0	12	0	0	27	0	0	0	0	0	0	0	0	0	0	0	14	0	0	24	17	0	0	0	0	0	0	0	0	0	0	0	0	0	0	0
979	atctgtttttataaaaacaaacgataaaaaaaaag	Urticaceae.sequence.type7	Urticaceae	root	NA	Urtica	0.971429	3500	NA	3500	KF138426	306	0	0	0	0	0	0	0	0	0	0	0	0	0	0	0	0	0	0	0	0	0	0	0	0	0	0	0	0	0	0	0	0	0	0	0	0	0
980	atctatttttataaaaacaagcgataaaaaaaaag	Urticaceae.sequence.type8	Urticaceae	root	NA	Urtica	0.971429	3500	NA	3500	KF138426	238	0	0	0	0	0	0	0	0	0	0	0	0	0	0	0	105	0	0	0	0	0	0	0	0	0	0	0	0	0	0	0	0	0	0	0	0	0
981	acctgtttttataaaaacaagcgataaaaaaaaag	Urticaceae.sequence.type9	Urticaceae	root	NA	Urtica	0.971429	3500	NA	3500	KF138426	41	0	0	0	0	0	0	0	0	0	0	0	0	0	0	0	0	21	0	0	0	0	0	0	0	0	0	0	0	0	0	0	0	0	0	0	0	0
982	atccggttttagttttccgaaaacaaacagaggttcagaaagctaaaataaaaaag	Valerianaceae.sequence.type1	Valerianaceae	root	NA	Nardostachys jatamansi	1	179860	NA	179860	AF366918	838	0	0	0	0	0	0	0	0	0	0	0	0	0	0	0	0	0	0	0	0	0	0	0	0	0	0	0	0	0	0	0	0	0	0	0	0	0
983	atccggttttagttttccgaaaacaaacagaagttcagaaagctaaaataaaaaag	Valerianaceae.sequence.type2	Valerianaceae	root	NA	Nardostachys jatamansi	0.982143	179860	NA	179860	AF366918	54	0	0	0	0	0	0	0	0	0	0	0	0	0	0	0	0	0	0	0	0	0	0	0	0	0	0	0	0	0	0	0	0	0	0	0	0	0
984	atccggttttcgttttccgaaaacaaacagaggttcagaaagctaaaataaaaaag	Valerianaceae.sequence.type3	Valerianaceae	root	NA	Nardostachys jatamansi	0.982143	179860	NA	179860	AF366918	52	0	0	0	0	0	0	0	0	0	0	0	0	0	0	0	0	0	0	0	0	0	0	0	0	0	0	0	0	0	0	0	0	0	0	0	0	0
											SUM	6800864	51224	38223	83453	31059	89076	43310	92631	38229	74344	53699	65669	48607	15586	21862	20063	34012	15651	32331	46073	18832	112042	98319	201491	89171	79421	31197	55457	17037	65601	27613	123278	100631	94365	289451	32165	93793	119689
[truncated: 107 more columns]

## Sheet: Contorls_Data
No.	sequence	final name	family_name	scientific_name_by_db.arctborbryo_gh	best_identity.arctborbryo_gh	scientific_name_by_db:g_h_embl127_new_taxon_good	best_identity.g_h_embl127_new_taxon_good	taxid_by_db.arctborbryo_gh	best_match.arctborbryo_gh	taxid_by_db:g_h_embl127_new_taxon_good	best_match.g_h_embl127_new_taxon_good	ESL010a	ESL010b	ESL010c	ESL020a	ESL020b	ESL030a	ESL030b	ESL040a	ESL040b	ESL050a	ESL050b	ESL060a	ESL060b	ESL070a	ESL070b	ESL080a	ESL080b	NTC3	NTC4	NTC5	NTC6	NTC7	NTC10	NTC11	NTC12	NTC13	NTC14	NTC16	NTC17	NTC18	NTC19	NTC20	NTC21	NTC22	NTC24
1	atctttattttttgaaaaacaagggtttaaaaaagagaataaaaaag	Amaryllidaceae	Amaryllidaceae	Allium	1	Allium	1	4678	EC_2017_CMP_0729	4678	AB477113	0	0	0	0	0	0	0	0	0	0	0	0	0	0	0	0	0	0	0	0	0	0	0	0	0	0	0	0	0	0	0	0	0	0	0
2	atcctgttttccaaaaacaaacaaaggcccagaaggtgaaaaa	Apiaceae.sequence.type1	Apiaceae	root	NA	Apiaceae	0.954545	4037	NA	4037	FJ475185	0	0	0	0	0	0	0	0	0	0	0	0	0	0	0	0	0	0	0	0	0	0	0	0	0	0	0	0	0	0	0	0	0	0	0
3	atcctatatttccaaaaacaaacaaaggcccagaaggtgaaaaaag	Apiaceae.sequence.type10	Apiaceae	Apiaceae	0.978261	Apioideae	0.978261	241778	2046_CMP_0492	241778	AF444007	0	0	0	0	0	0	0	0	0	0	0	0	0	0	0	0	0	0	0	0	0	0	0	0	0	0	0	0	0	0	0	0	0	0	0
4	atcctatgtttccaaaaacgaacaaaggcccagaaggtgaaaaaag	Apiaceae.sequence.type11	Apiaceae	Apiaceae	0.978261	Apioideae	0.978261	241778	EC_2050_CMP_0750	241778	FJ475190	0	0	0	0	0	0	0	0	0	0	0	0	0	0	0	0	0	0	0	0	0	0	0	0	0	0	0	0	0	0	0	0	0	0	0
5	atcctatgtttccaaaaacaaacaaaggcccaaaaggtgaaaaaag	Apiaceae.sequence.type12	Apiaceae	Apiaceae	0.978261	Apioideae	0.978261	241778	EC_2050_CMP_0750	241778	AY379286	0	0	0	0	0	0	0	0	0	0	0	0	0	0	0	0	0	0	0	0	0	0	0	0	0	0	0	0	0	0	0	0	0	0	0
6	atcctatgtttccaaaaacaaacaaaagcccagaaggtgaaaaaag	Apiaceae.sequence.type13	Apiaceae	Apiaceae	0.978261	Apioideae	0.978261	241778	EC_2050_CMP_0750	241778	FJ475190	0	0	0	0	0	0	0	0	0	0	0	0	0	0	0	0	0	0	0	0	0	0	0	0	0	0	0	0	0	0	0	0	0	0	0
7	atcctatgtttccaaaaacaaacaaaggtccagaaggtgaaaaaag	Apiaceae.sequence.type14	Apiaceae	Apiaceae	0.978261	Apioideae	0.978261	241778	EC_2050_CMP_0750	241778	AY379229	0	0	0	0	0	0	0	0	0	0	0	0	0	0	0	0	0	0	0	0	0	0	0	0	0	0	0	0	0	0	0	0	0	0	0
8	atcctatgtttccaaaaacaaacaaaggcccagaaggtaaaaaaag	Apiaceae.sequence.type15	Apiaceae	Apiaceae	0.978261	Apioideae	0.978261	241778	EC_2050_CMP_0750	241778	FJ475190	0	0	0	0	0	0	0	0	0	0	0	0	0	0	0	0	0	0	0	0	0	0	0	0	0	0	0	0	0	0	0	0	0	0	0
9	atcccatgtttccaaaaacaaacaaaggcccagaaggtgaaaaaag	Apiaceae.sequence.type16	Apiaceae	Apiaceae	0.978261	Apioideae	0.978261	241778	EC_2050_CMP_0750	241778	FJ475190	0	0	0	0	0	0	0	0	0	0	0	0	0	0	0	0	0	0	0	0	0	0	0	0	0	0	0	0	0	0	0	0	0	0	0
10	atcctatgtttctaaaaacaaacaaaggcccagaaggtgaaaaaag	Apiaceae.sequence.type17	Apiaceae	Apiaceae	0.978261	Apioideae	0.978261	241778	EC_2050_CMP_0750	241778	FJ475190	0	0	0	0	0	0	0	0	0	0	0	0	0	0	0	0	0	0	0	0	0	0	0	0	0	0	0	0	0	0	0	0	0	0	0
11	atcctatgtttccaaaaataaacaaaggcccagaaggtgaaaaaag	Apiaceae.sequence.type18	Apiaceae	Apiaceae	0.978261	Apioideae	0.978261	241778	EC_2050_CMP_0750	241778	FJ475190	0	0	0	0	0	0	0	0	0	0	0	0	0	0	0	0	0	0	0	0	0	0	0	0	0	0	0	0	0	0	0	0	0	0	0
12	atcctgttttccaaaaacaaacaaaggcccagaaggtgaaaaaa	Apiaceae.sequence.type19	Apiaceae	Apiaceae	0.954545	Apioideae	0.977273	241778	EC_2043_CMP_0746	241778	FJ475185	0	0	0	0	0	0	0	0	0	0	0	0	0	0	0	0	0	0	0	0	0	0	0	0	0	0	0	0	0	0	0	0	0	0	0
13	atcctgttttccaaaaacaaacaaaggcccagaaggtgaaaaaag	Apiaceae.sequence.type2	Apiaceae	Apiaceae	0.977778	Apioideae	1	241778	2046_CMP_0492	241778	FJ475180	0	0	0	0	0	0	0	0	0	0	0	0	0	0	0	0	0	0	0	0	0	0	0	0	0	0	0	0	0	0	0	0	0	0	0
14	atcttatgtttccaaaaacaaacaaaggcccagaaggtgaaaaaag	Apiaceae.sequence.type20	Apiaceae	Apiaceae	0.978261	Apioideae	0.978261	241778	EC_2050_CMP_0750	241778	FJ475190	0	0	0	0	0	0	0	0	0	0	0	0	0	0	0	0	0	0	0	0	0	0	0	0	0	0	0	0	0	0	0	0	0	0	0
15	atcctatgttttcaaaaacaaacaaaggcccagaaggtgaaaaaag	Apiaceae.sequence.type21	Apiaceae	Apiaceae	0.978261	Apioideae	0.978261	241778	EC_2050_CMP_0750	241778	FJ475190	0	0	0	0	0	0	0	0	0	0	0	0	0	0	0	0	0	0	0	0	0	0	0	0	0	0	0	0	0	0	0	0	0	0	0
16	atcctgttttccaaaaacaaacaaaggcccagaagatgaaaaag	Apiaceae.sequence.type22	Apiaceae	Apiaceae	0.954545	Apioideae	0.977273	241778	EC_2043_CMP_0746	241778	FJ475185	0	0	0	0	0	0	0	0	0	0	0	0	0	0	0	0	0	0	0	0	0	0	0	0	0	0	0	0	0	0	0	0	0	0	0
17	atcctatttttcgaaaacaaacaaaggcccagaaggtgaaaaaag	Apiaceae.sequence.type23	Apiaceae	Apiaceae	0.955556	Apioideae	0.977778	241778	2046_CMP_0492	241778	KP665028	0	0	0	0	0	0	0	0	0	0	0	0	0	0	0	0	0	0	0	0	0	0	0	0	0	0	0	0	0	0	0	0	0	0	0
18	atcctatgtttccaaaaacaaacaaaggcccagaaggtgaaaaag	Apiaceae.sequence.type24	Apiaceae	Apiaceae	0.978261	Apioideae	0.978261	241778	EC_2050_CMP_0750	241778	FJ475190	0	0	0	0	0	0	0	0	0	0	0	0	0	0	0	0	0	0	0	0	0	0	0	0	0	0	0	0	0	0	0	0	0	0	0
19	atcctatgtttccaaaacaaacaaaggcccagaaggtgaaaaaag	Apiaceae.sequence.type25	Apiaceae	Apiaceae	0.978261	Apioideae	0.978261	241778	EC_2050_CMP_0750	241778	FJ475190	0	0	0	0	0	0	0	0	0	0	0	0	0	0	0	0	0	0	0	0	0	0	0	0	0	0	0	0	0	0	0	0	0	0	0
20	tcctgttttccaaaaacaaacaaaggcccagaaggtgaaaaag	Apiaceae.sequence.type26	Apiaceae	Apiaceae	0.954545	Apioideae	0.977273	241778	EC_2043_CMP_0746	241778	FJ475185	0	0	0	0	0	0	0	0	0	0	0	0	0	0	0	0	0	0	0	0	0	0	0	0	0	0	0	0	0	0	0	0	0	0	0
21	atcctatgtttccaaaaacaaacaaaggcccagaaggtgaaaagag	Apiaceae.sequence.type27	Apiaceae	Apiaceae	0.978261	Apioideae	0.978261	241778	EC_2050_CMP_0750	241778	FJ475190	0	0	0	0	0	0	0	0	0	0	0	0	0	0	0	0	0	0	0	0	0	0	0	0	0	0	0	0	0	0	0	0	0	0	0
22	atcctgttttccaaaaacaaacaaaggcccagaaggcgaaaaaag	Apiaceae.sequence.type28	Apiaceae	Apiaceae	0.977778	Apioideae	0.977778	241778	EC_2073_CMP_0763	241778	FJ475180	0	0	0	0	0	0	0	0	0	0	0	0	0	0	0	0	0	0	0	0	0	0	0	0	0	0	0	0	0	0	0	0	0	0	0
23	atcctatgtttccaaaaacaaacaaaggccaagaaggtgaaaaaag	Apiaceae.sequence.type29	Apiaceae	Apiaceae	0.978261	Apioideae	0.978261	241778	EC_2050_CMP_0750	241778	FJ475190	0	0	0	0	0	0	0	0	0	0	0	0	0	0	0	0	0	0	0	0	0	0	0	0	0	0	0	0	0	0	0	0	0	0	0
24	atcctgttttccaaaaacaaacaaaggcccagaaggtgaaaaag	Apiaceae.sequence.type3	Apiaceae	Apiaceae	0.977273	Apioideae	1	241778	EC_2043_CMP_0746	241778	FJ475185	0	0	0	0	0	0	0	0	0	0	0	0	0	0	0	0	0	0	0	0	0	0	0	0	0	0	0	0	0	0	0	0	0	0	0
25	attctatgtttccaaaaacaaacaaaggcccagaaggtgaaaaaag	Apiaceae.sequence.type30	Apiaceae	Apiaceae	0.978261	Apioideae	0.978261	241778	EC_2050_CMP_0750	241778	FJ475190	0	0	0	0	0	0	0	0	0	0	0	0	0	0	0	0	0	0	0	0	0	0	0	0	0	0	0	0	0	0	0	0	0	0	0
26	atcctatgtttccaaaaacaaacaaaaacccagaaggtgaaaaaag	Apiaceae.sequence.type31	Apiaceae	Apiaceae	0.956522	Apioideae	0.956522	241778	EC_2050_CMP_0750	241778	FJ475190	0	0	0	0	0	0	0	0	0	0	0	0	0	0	0	0	0	0	0	0	0	0	0	0	0	0	0	0	0	0	0	0	0	0	0
27	atcctatgtttccaaaaacaaacaaaggctcagaaggtgaaaaaag	Apiaceae.sequence.type32	Apiaceae	Apiaceae	0.978261	Apioideae	0.978261	241778	EC_2050_CMP_0750	241778	FJ475190	0	0	0	0	0	0	0	0	0	0	0	0	0	0	0	0	0	0	0	0	0	0	0	0	0	0	0	0	0	0	0	0	0	0	0
28	atcctattttccaaaaacaaacaaaggccctgaaggtgaaaaaag	Apiaceae.sequence.type33	Apiaceae	Apiaceae	0.977778	Apioideae	0.977778	241778	2046_CMP_0492	241778	AF444007	0	0	0	0	0	0	0	0	0	0	0	0	0	0	0	0	0	0	0	0	0	0	0	0	0	0	0	0	0	0	0	0	0	0	0
29	atcctgttttccaaaaacaaacaaaggcccagaagatgaaaaaag	Apiaceae.sequence.type34	Apiaceae	Apiaceae	0.955556	Apioideae	0.977778	241778	2046_CMP_0492	241778	FJ475180	0	0	0	0	0	0	0	0	0	0	0	0	0	0	0	0	0	0	0	0	0	0	0	0	0	0	0	0	0	0	0	0	0	0	0
30	atcctgttttccgaaaacaaacaaaggcccagaaggtgaaaaaag	Apiaceae.sequence.type35	Apiaceae	Apiaceae	0.955556	Apioideae	0.977778	241778	2046_CMP_0492	241778	FJ475180	0	0	0	0	0	0	0	0	0	0	0	0	0	0	0	0	0	0	0	0	0	0	0	0	0	0	0	0	0	0	0	0	0	0	0
31	atcctgttttccaaaagcaaacaaaggcccagaaggtgaaaaaag	Apiaceae.sequence.type36	Apiaceae	Apiaceae	0.955556	Apioideae	0.977778	241778	2046_CMP_0492	241778	FJ475180	0	0	0	0	0	0	0	0	0	0	0	0	0	0	0	0	0	0	0	0	0	0	0	0	0	0	0	0	0	0	0	0	0	0	0
32	atcacgttttccaaaaacaaacaaaggcccagaaggtgaaaaaag	Apiaceae.sequence.type37	Apiaceae	root	NA	Apioideae	0.956522	241778	NA	241778	AY379274	0	0	0	0	0	0	0	0	0	0	0	0	0	0	0	0	0	0	0	0	0	0	0	0	0	0	0	0	0	0	0	0	0	0	0
33	atcctatgtttccaaaaacaaacaaaggcccagaaggtgaaaaaag	Apiaceae.sequence.type38	Apiaceae	Selineae	1	Apioideae	1	241778	EC_2050_CMP_0750	241778	FJ475190	0	0	0	0	0	0	0	0	0	0	0	0	0	0	0	0	0	0	0	0	1711	0	0	0	0	0	0	0	0	0	0	0	0	0	0
34	atcctgttttccaaaaacaaataaaggcccagaaggtgaaaaag	Apiaceae.sequence.type39	Apiaceae	Apiaceae	0.954545	Apioideae	0.977778	241778	EC_2043_CMP_0746	241778	FJ475218	0	0	0	0	0	0	0	0	0	0	0	0	0	0	0	0	0	0	0	0	0	0	0	0	0	0	0	0	0	0	0	0	0	0	0
35	atcctatgtttccaaaaacaaacaaaggcccagaagatgaaaaaag	Apiaceae.sequence.type4	Apiaceae	Apiaceae	0.978261	Apioideae	0.978261	241778	EC_2050_CMP_0750	241778	FJ475190	0	0	0	0	0	0	0	0	0	0	0	0	0	0	0	0	0	0	0	0	0	0	0	0	0	0	0	0	0	0	0	0	0	0	0
36	atcctatgtttccaaaaacaaacaaaggcctagaaggtgaaaaaag	Apiaceae.sequence.type40	Apiaceae	Apiaceae	0.978261	Apioideae	0.978261	241778	EC_2050_CMP_0750	241778	FJ475190	0	0	0	0	0	0	0	0	0	0	0	0	0	0	0	0	0	0	0	0	0	0	0	0	0	0	0	0	0	0	0	0	0	0	0
37	atcctattttccaaaaacaaacaaaggcccagaaggtgaaaaaag	Apiaceae.sequence.type5	Apiaceae	Apiaceae	1	Apioideae	1	241778	2046_CMP_0492	241778	AF444007	0	0	0	0	0	0	0	0	0	0	0	0	0	0	0	0	0	0	0	0	0	0	0	0	0	0	0	0	0	0	0	0	0	0	0
38	atcctatgtttccaaaaacaaacaaagacccagaaggtgaaaaaag	Apiaceae.sequence.type6	Apiaceae	Apiaceae	0.978261	Apioideae	0.978261	241778	EC_2050_CMP_0750	241778	FJ475190	0	0	0	0	0	0	0	0	0	0	0	0	0	0	0	0	0	0	0	0	0	0	0	0	0	0	0	0	0	0	0	0	0	0	0
39	tcctatgtttccaaaaacaaacaaaggcccagaaggtgaaaaaag	Apiaceae.sequence.type7	Apiaceae	Apiaceae	0.978261	Apioideae	0.978261	241778	EC_2050_CMP_0750	241778	FJ475190	0	0	0	0	0	0	0	0	0	0	0	0	0	0	0	0	0	0	0	0	10	0	0	0	0	0	0	0	0	0	0	0	0	0	0
40	atcctatgtttccaaaaacaaacaaaggcccagaaagtgaaaaaag	Apiaceae.sequence.type8	Apiaceae	Apiaceae	0.978261	Apioideae	0.978261	241778	EC_2050_CMP_0750	241778	FJ475190	0	0	0	0	0	0	0	0	0	0	0	0	0	0	0	0	0	0	0	0	0	0	0	0	0	0	0	0	0	0	0	0	0	0	0
41	atcctatgtttccaaaaacaaacaaaggcccagaaggtgaaaaaaa	Apiaceae.sequence.type9	Apiaceae	Apiaceae	0.978261	Apioideae	0.978261	241778	EC_2050_CMP_0750	241778	FJ475190	0	0	0	0	0	0	0	0	0	0	0	0	0	0	0	0	0	0	0	0	0	0	0	0	0	0	0	0	0	0	0	0	0	0	0
42	atcacgttttccgaaaacaaacaaaggttcagaaagcgaaaagaaaaaaaaa	Asteraceae.sequence.type1	Asteraceae	Anthemideae	1	Anthemideae	1	102810	GQ245579	102810	AF098856	0	0	0	0	0	0	0	0	0	0	0	0	0	0	0	0	0	0	0	0	0	0	0	0	0	0	0	0	0	0	0	0	0	0	0
43	atcacgttttccgaaaacaaacaaaggttcagaaagcgaaaatcaaaaaa	Asteraceae.sequence.type10	Asteraceae	Asteraceae	0.98	Arctotidinae	1	746524	GQ245063	746524	AY504786	0	0	0	0	0	0	0	0	0	0	0	0	0	0	0	0	0	0	0	0	0	0	0	0	0	0	0	0	0	0	0	0	0	0	0
44	atcacgttttccgaaaccaaacaaaggttcagaaagcgaaaagaaaaaaaa	Asteraceae.sequence.type100	Asteraceae	Anthemideae	0.980392	Asteraceae	0.961538	4210	GQ245580	4210	AF098856	0	0	0	0	0	0	0	0	0	0	0	0	0	0	0	0	0	0	0	0	0	0	0	0	0	0	0	0	0	0	0	0	0	0	0
45	atcacgttttccgnaaacaaacaaaggttcagaaagcgaaaagaaaaaaaa	Asteraceae.sequence.type101	Asteraceae	Anthemideae	0.980392	Asteraceae	0.961538	4210	GQ245580	4210	AF098856	0	0	0	0	0	0	0	0	0	0	0	0	0	0	0	0	0	0	0	0	0	0	0	0	0	0	0	0	0	0	0	0	0	0	0
46	atcacgttttccgaaaacaaacaaagattcagaaagcgaaaataaaaaa	Asteraceae.sequence.type102	Asteraceae	Asteraceae	0.96	Asteraceae	0.979592	4210	EC_2134_CMP_0799	4210	AF141712	0	0	0	0	0	0	0	0	0	0	0	0	0	0	0	0	0	0	0	0	0	0	0	0	0	0	0	0	0	0	0	0	0	0	0
47	atcacgttttccgaaaacaaacaaaggttcagaaagagaaaataaaaaag	Asteraceae.sequence.type103	Asteraceae	Asteraceae	0.98	Asteraceae	1	4210	GQ245595	4210	AF528388	0	0	0	0	0	0	0	0	0	0	0	0	0	0	0	0	0	0	0	0	0	0	0	0	0	0	0	0	0	0	0	0	0	0	0
48	atcacgttttccgaaaacaagcaaaggttcagaaaacgaaaatcaaaaag	Asteraceae.sequence.type104	Asteraceae	Asteroideae	0.98	Asteraceae	0.98	4210	GQ245578	4210	GQ244965	0	0	0	0	0	0	0	0	0	0	0	0	0	0	0	0	0	0	0	0	0	0	0	0	0	0	0	0	0	0	0	0	0	0	0
49	atcacgttttccgaaaataaacaaaggttcagaaagcgaaaataaaaag	Asteraceae.sequence.type105	Asteraceae	Gnaphalieae	0.979592	Asteraceae	0.98	4210	GQ245154	4210	AY216052	0	0	0	0	0	0	0	0	0	0	0	0	0	0	0	0	0	0	0	0	0	0	0	0	0	0	0	0	0	0	0	0	0	0	0
50	atcacgttttccgaaaacaaacaaaagttcagaaagcgaaaataaaaag	Asteraceae.sequence.type106	Asteraceae	Gnaphalieae	0.979592	Asteraceae	0.98	4210	GQ245154	4210	AF468188	0	0	0	0	0	0	0	0	0	0	0	0	0	0	0	0	0	0	0	0	0	0	0	0	0	0	0	0	0	0	0	0	0	0	0
51	atcacgttttccgaaaacaaacaaaggttcagaaagcgaaaatcaaaaag	Asteraceae.sequence.type107	Asteraceae	Asteraceae	1	Asterales	0.980392	4209	GQ245063	4209	AY216034	0	0	0	0	0	0	0	0	0	0	0	0	0	0	0	0	0	0	0	0	2057	0	0	0	0	0	0	0	0	0	0	0	0	0	0
52	atcacgttttccgaaaacaaacaaaggttcagaaagcgaaaataaaaaag	Asteraceae.sequence.type108	Asteraceae	Asteraceae	1	Asterales	0.980392	4209	GQ245595	4209	AB817362	0	0	0	0	0	0	0	0	0	0	0	0	0	0	0	0	0	0	0	0	448	0	0	0	0	0	0	0	0	0	0	0	0	0	0
53	atcacgttttccgaaaacaaacaaaggttcagaaagtgaaaatcaaaaag	Asteraceae.sequence.type109	Asteraceae	Asteraceae	0.98	Asterales	0.960784	4209	GQ245063	4209	AY216034	0	0	0	0	0	0	0	0	0	0	0	0	0	0	0	0	0	0	0	0	0	0	0	0	0	0	0	0	0	0	0	0	0	0	0
54	atcacgttttccgaaaacaaacaaaaattcagaaagcgaaaagaaaaaaaa	Asteraceae.sequence.type11	Asteraceae	Asteroideae	0.960784	Artemisia frigida	0.960784	395280	GQ245580	395280	JX293720	0	0	0	0	0	0	0	0	0	0	0	0	0	0	0	0	0	0	0	0	0	0	0	0	0	0	0	0	0	0	0	0	0	0	0
55	tcacgttttccgaaaacaaacaaaggttcagaaagcgaaaataaaaaag	Asteraceae.sequence.type110	Asteraceae	Asteraceae	0.98	Asterales	0.960784	4209	GQ245595	4209	AB817362	0	0	0	0	0	0	0	0	0	0	0	0	0	0	0	0	0	0	0	0	0	0	0	0	0	0	0	0	0	0	0	0	0	0	0
56	atcacgttttccgaaaacaaacaaaggttcagagagcgaaaataaaaaag	Asteraceae.sequence.type111	Asteraceae	Asteraceae	0.98	Asterales	0.960784	4209	GQ245595	4209	AB817362	0	0	0	0	0	0	0	0	0	0	0	0	0	0	0	0	0	0	0	0	0	0	0	0	0	0	0	0	0	0	0	0	0	0	0
57	attacgttttccgaaaacaaacaaaggttcagaaagcgaaaataaaaaag	Asteraceae.sequence.type112	Asteraceae	Asteraceae	0.98	Asterales	0.960784	4209	GQ245595	4209	AB817362	0	0	0	0	0	0	0	0	0	0	0	0	0	0	0	0	0	0	0	0	0	0	0	0	0	0	0	0	0	0	0	0	0	0	0
58	atcacgttttccgaaaacaaacaaaggctcagaaagcgaaaataaaaaag	Asteraceae.sequence.type113	Asteraceae	Asteraceae	0.98	Asterales	0.960784	4209	GQ245595	4209	AB817362	0	0	0	0	0	0	0	0	0	0	0	0	0	0	0	0	0	0	0	0	0	0	0	0	0	0	0	0	0	0	0	0	0	0	0
59	atcacgttttccgcaaacaaacaaaggttcagaaagcgaaaatcaaaaag	Asteraceae.sequence.type114	Asteraceae	Asteraceae	0.98	Asterales	0.960784	4209	GQ245063	4209	AF129828	0	0	0	0	0	0	0	0	0	0	0	0	0	0	0	0	0	0	0	0	0	0	0	0	0	0	0	0	0	0	0	0	0	0	0
60	ctcacgttttccgaaaacaaacaaaggttcagaaagcgaaaataaaaaag	Asteraceae.sequence.type115	Asteraceae	Asteraceae	0.98	Asterales	0.960784	4209	GQ245595	4209	AB817362	0	0	0	0	0	0	0	0	0	0	0	0	0	0	0	0	0	0	0	0	0	0	0	0	0	0	0	0	0	0	0	0	0	0	0
61	atcacgtcttccgaaaacaaacaaaggttcagaaagcgaaaataaaaaag	Asteraceae.sequence.type116	Asteraceae	Asteraceae	0.98	Asterales	0.960784	4209	GQ245595	4209	AB817362	0	0	0	0	0	0	0	0	0	0	0	0	0	0	0	0	0	0	0	0	0	0	0	0	0	0	0	0	0	0	0	0	0	0	0
62	atcacgttttccgaaaacaaacaaaggttcagaaagcgaaantcaaaaag	Asteraceae.sequence.type117	Asteraceae	Asteraceae	0.98	Asterales	0.960784	4209	GQ245063	4209	AY216034	0	0	0	0	0	0	0	0	0	0	0	0	0	0	0	0	0	0	0	0	0	0	0	0	0	0	0	0	0	0	0	0	0	0	0
63	atcacgttttccgnaaacaaacaaaggttcagaaagcgaaaatcaaaaag	Asteraceae.sequence.type118	Asteraceae	Asteraceae	0.98	Asterales	0.960784	4209	GQ245063	4209	AF129828	0	0	0	0	0	0	0	0	0	0	0	0	0	0	0	0	0	0	0	0	0	0	0	0	0	0	0	0	0	0	0	0	0	0	0
64	tcacgttttccgaaaacaaacaaaggttcagaaagcgaaaataaaaag	Asteraceae.sequence.type119	Asteraceae	Gnaphalieae	0.979592	Asterales	0.96	4209	GQ245154	4209	AF412913	0	0	0	0	0	0	0	0	0	0	0	0	0	0	0	0	0	0	0	0	0	0	0	0	0	0	0	0	0	0	0	0	0	0	0
65	atcacgttttccgaaaacaaacaaaggttcagaaagcgaaaagaaaaaaaag	Asteraceae.sequence.type12	Asteraceae	Artemisia gmelinii	1	Artemisiinae	1	886714	EC_2112_CMP_0785	886714	JN867592	0	0	0	0	0	0	0	0	0	0	0	0	0	0	0	0	0	0	0	0	0	0	0	0	0	0	0	0	0	0	0	0	0	0	0
66	atcacgttttccgaaaacaaacaaaggttcagaaagcgaagataaaaag	Asteraceae.sequence.type120	Asteraceae	Gnaphalieae	0.979592	Asterales	0.96	4209	GQ245154	4209	AF412913	0	0	0	0	0	0	0	0	0	0	0	0	0	0	0	0	0	0	0	0	0	0	0	0	0	0	0	0	0	0	0	0	0	0	0
67	atcacgttttccgagaacaaacaaaggttcagaaagcgaaaataaaaag	Asteraceae.sequence.type121	Asteraceae	Gnaphalieae	0.979592	Asterales	0.96	4209	GQ245154	4209	AF412913	0	0	0	0	0	0	0	0	0	0	0	0	0	0	0	0	0	0	0	0	0	0	0	0	0	0	0	0	0	0	0	0	0	0	0
68	atcacgttttccgaagacaaacaaaggttcagaaagcgaaaataaaaag	Asteraceae.sequence.type122	Asteraceae	Gnaphalieae	0.979592	Asterales	0.96	4209	GQ245154	4209	AF412913	0	0	0	0	0	0	0	0	0	0	0	0	0	0	0	0	0	0	0	0	0	0	0	0	0	0	0	0	0	0	0	0	0	0	0
69	atcacgttttccgaaaacaaacaaaggctcagaaagcgaaaataaaaag	Asteraceae.sequence.type123	Asteraceae	Gnaphalieae	0.979592	Asterales	0.96	4209	GQ245154	4209	AF412913	0	0	0	0	0	0	0	0	0	0	0	0	0	0	0	0	0	0	0	0	0	0	0	0	0	0	0	0	0	0	0	0	0	0	0
70	atcacgttttccgaaagcaaacaaaggttcagaaagcgaaaataaaaag	Asteraceae.sequence.type124	Asteraceae	Gnaphalieae	0.979592	Asterales	0.96	4209	GQ245154	4209	AF412913	0	0	0	0	0	0	0	0	0	0	0	0	0	0	0	0	0	0	0	0	0	0	0	0	0	0	0	0	0	0	0	0	0	0	0
71	atcacgttttttgaaaacaaacaaaggttcagaaagcgaaaatcaaaaag	Asteraceae.sequence.type125	Asteraceae	Asteraceae	0.96	Asterales	0.98	4209	GQ245063	4209	AB355569	0	0	0	0	0	0	0	0	0	0	0	0	0	0	0	0	0	0	0	0	0	0	0	0	0	0	0	0	0	0	0	0	0	0	0
72	atcacgttttctgaaaacaagcaaaggttcagaaagcgaaaataaaaaag	Asteraceae.sequence.type126	Asteraceae	Asteroideae	0.98	Asterales	0.98	4209	2137_CMP_0504	4209	AB355594	0	0	0	0	0	0	0	0	0	0	0	0	0	0	0	0	0	0	0	0	0	0	0	0	0	0	0	0	0	0	0	0	0	0	0
73	atcacgttttccgaaaacaaacaaaggttcagaaagtgaaaataaaaag	Asteraceae.sequence.type127	Asteraceae	Gnaphalieae	0.979592	Asterales	0.96	4209	GQ245154	4209	AF412913	0	0	0	0	0	0	0	0	0	0	0	0	0	0	0	0	0	0	0	0	0	0	0	0	0	0	0	0	0	0	0	0	0	0	0
74	ctcacgttttccgaaaacaaacaaaggttcagaaagcgaaaataaaaag	Asteraceae.sequence.type128	Asteraceae	Gnaphalieae	0.979592	Asterales	0.96	4209	GQ245154	4209	AF412913	0	0	0	0	0	0	0	0	0	0	0	0	0	0	0	0	0	0	0	0	0	0	0	0	0	0	0	0	0	0	0	0	0	0	0
75	atcacattttccgaaaacaagcaaaggttcagaaagcgaaaataaaaaag	Asteraceae.sequence.type129	Asteraceae	Asteroideae	0.98	asterids	0.96	71274	2137_CMP_0504	71274	AY572954	0	0	0	0	0	0	0	0	0	0	0	0	0	0	0	0	0	0	0	0	0	0	0	0	0	0	0	0	0	0	0	0	0	0	0
76	atcacgttttccgaaaacaaacaaagattcagaaagcgaaaagaaaaaaaa	Asteraceae.sequence.type13	Asteraceae	Anthemideae	0.980392	Asteraceae	0.961538	4210	GQ245580	4210	AF098856	0	0	0	0	0	0	0	0	0	0	0	0	0	0	0	0	0	0	0	0	0	0	0	0	0	0	0	0	0	0	0	0	0	0	0
77	atcacgttttccgaaaacaagcaaaggttcagaaagtgaaaataaaaaag	Asteraceae.sequence.type130	Asteraceae	Asteroideae	0.98	asterids	0.96	71274	2137_CMP_0504	71274	AF528388	0	0	0	0	0	0	0	0	0	0	0	0	0	0	0	0	0	0	0	0	0	0	0	0	0	0	0	0	0	0	0	0	0	0	0
78	attacgttttccgaaaacaagcaaaggttcagaaagcgaaaataaaaaag	Asteraceae.sequence.type131	Asteraceae	Asteroideae	0.98	asterids	0.96	71274	2137_CMP_0504	71274	AY572954	0	0	0	0	0	0	0	0	0	0	0	0	0	0	0	0	0	0	0	0	0	0	0	0	0	0	0	0	0	0	0	0	0	0	0
79	tcacgttttccgaaaacaagcaaaggttcagaaagcgaaaataaaaaag	Asteraceae.sequence.type132	Asteraceae	Asteroideae	0.98	asterids	0.96	71274	2137_CMP_0504	71274	AY572954	0	0	0	0	0	0	0	0	0	0	0	0	0	0	0	0	0	0	0	0	0	0	0	0	0	0	0	0	0	0	0	0	0	0	0
80	atcacgttttccgaaaataagcaaaggttcagaaagcgaaaataaaaaag	Asteraceae.sequence.type133	Asteraceae	Asteroideae	0.98	asterids	0.96	71274	2137_CMP_0504	71274	AF098857	0	0	0	0	0	0	0	0	0	0	0	0	0	0	0	0	0	0	0	0	0	0	0	0	0	0	0	0	0	0	0	0	0	0	0
81	atcacgttttccgaaaacaagcaaaggttcaaaaagcgaaaataaaaaag	Asteraceae.sequence.type134	Asteraceae	Asteroideae	0.98	asterids	0.96	71274	2137_CMP_0504	71274	AY216073	0	0	0	0	0	0	0	0	0	0	0	0	0	0	0	0	0	0	0	0	0	0	0	0	0	0	0	0	0	0	0	0	0	0	0
82	tcacgttttccgaaaacaaacaaagattcagaaagcgaaaataaaaaag	Asteraceae.sequence.type135	Asteraceae	Asteraceae	0.96	asterids	0.96	71274	GQ245595	71274	AF141712	0	0	0	0	0	0	0	0	0	0	0	0	0	0	0	0	0	0	0	0	0	0	0	0	0	0	0	0	0	0	0	0	0	0	0
83	atcacgttttccgaaaacaaacaaaggttcagaaagcgaaaatcaaaag	Asteraceae.sequence.type136	Asteraceae	Anaphalis margaritacea	1	Asteroideae	1	102804	EC_2100_CMP_0775	102804	AF098814	0	0	0	0	0	0	0	0	0	0	0	0	0	0	0	0	0	0	0	0	0	0	0	0	0	0	0	0	0	0	0	0	0	0	0
84	atcacgttttccgaaaacaaacaaaggttcagaaagcgaaaagaaaaaaaa	Asteraceae.sequence.type137	Asteraceae	Anthemideae	1	Asteroideae	0.980769	102804	GQ245580	102804	AF098856	0	0	0	0	0	0	0	0	0	0	0	0	0	0	0	0	0	0	0	0	0	0	0	0	0	0	0	0	0	0	0	0	0	0	0
85	atcacgttttccgaaaacaaacaaaggttcagaaagcgaaaagaaagaaaa	Asteraceae.sequence.type138	Asteraceae	Anthemideae	0.980392	Asteroideae	0.980392	102804	GQ245030	102804	AF452496	0	0	0	0	0	0	0	0	0	0	0	0	0	0	0	0	0	0	0	0	0	0	0	0	0	0	0	0	0	0	0	0	0	0	0
86	atcacgttttccgaaaacaaacaaaggttcagaaagcgaaaagaagaaaaa	Asteraceae.sequence.type139	Asteraceae	Anthemideae	0.980392	Asteroideae	0.980392	102804	GQ245030	102804	AF452496	0	0	0	0	0	0	0	0	0	0	0	0	0	0	0	0	0	0	0	0	0	0	0	0	0	0	0	0	0	0	0	0	0	0	0
87	atcacgttttccgaaaacaaacaaaggttcagaaagcgaaaaaaaaaaaaa	Asteraceae.sequence.type14	Asteraceae	Anthemideae	0.980769	Asteraceae	0.980769	4210	GQ245579	4210	AB219594	0	0	0	0	0	0	0	0	0	0	0	0	0	0	0	0	0	0	0	0	0	0	0	0	0	0	0	0	0	0	0	0	0	0	0
88	atcacgttttccgaaaacaaacaaaggttcagaaagcgaaaagagaaaaaa	Asteraceae.sequence.type140	Asteraceae	Anthemideae	0.980392	Asteroideae	0.980392	102804	GQ245030	102804	AF452496	0	0	0	0	0	0	0	0	0	0	0	0	0	0	0	0	0	0	0	0	0	0	0	0	0	0	0	0	0	0	0	0	0	0	0
89	atcacgttttccgaaaacaaacaaaggttcagaaagcgaaaagaaaaagaa	Asteraceae.sequence.type141	Asteraceae	Anthemideae	0.980392	Asteroideae	0.980392	102804	GQ245030	102804	AF452496	0	0	0	0	0	0	0	0	0	0	0	0	0	0	0	0	0	0	0	0	0	0	0	0	0	0	0	0	0	0	0	0	0	0	0
90	atcacgttttccgaaaacaagcaaaggttcagaaagcgaaaatcaaaaag	Asteraceae.sequence.type142	Asteraceae	Asteroideae	1	Asteroideae	1	102804	GQ245578	102804	GQ244965	0	0	0	0	0	0	0	0	0	0	0	0	0	0	0	0	0	0	0	0	0	0	0	0	0	0	0	0	0	0	0	0	0	0	0
91	atcacgttttccgaaaacaaacaaaggttcagaaagcgaaaagaaaaaaag	Asteraceae.sequence.type143	Asteraceae	Asteroideae	0.980769	Asteroideae	1	102804	EC_2112_CMP_0785	102804	AY952925	0	0	0	0	0	0	0	0	0	0	0	0	0	0	0	0	0	0	0	0	0	0	0	0	0	0	0	0	0	0	0	0	0	0	0
92	atcacgttttccgaaaacaaacaaaggttcagaaagcgaaaaaaaaaag	Asteraceae.sequence.type144	Asteraceae	Asteroideae	1	Asteroideae	1	102804	GQ245153	102804	EU047835	0	0	0	0	0	0	0	0	0	0	0	0	0	0	0	0	0	0	0	0	0	0	0	0	0	0	0	0	0	0	0	0	0	0	0
93	atcacgttttccgaaaacaaacaaaggttcagaaagcgaaaagaaaaag	Asteraceae.sequence.type145	Asteraceae	Asteroideae	0.98	Asteroideae	1	102804	2177_CMP_0515	102804	AY216101	0	0	0	0	0	0	0	0	0	0	0	0	0	0	0	0	0	0	0	0	0	0	0	0	0	0	0	0	0	0	0	0	0	0	0
94	atcacgttttccgaaaacaaacaaaggttcagagagcgaaaataaaaag	Asteraceae.sequence.type146	Asteraceae	Gnaphalieae	0.979592	Asteroideae	0.979592	102804	GQ245154	102804	JX564671	0	0	0	0	0	0	0	0	0	0	0	0	0	0	0	0	0	0	0	0	0	0	0	0	0	0	0	0	0	0	0	0	0	0	0
95	atcacgttttccgaaaacaaacaaaggttcagaaagcgaaaagaaaaaaa	Asteraceae.sequence.type147	Asteraceae	Hulteniella integrifolia	1	Asteroideae	1	102804	GQ245030	102804	AF452496	0	0	0	0	0	0	0	0	0	0	0	0	0	0	0	0	0	0	0	0	0	0	0	0	0	0	0	0	0	0	0	0	0	0	0
96	atcacgttttccgaaaacaaacaaaggttcagaaagcgaaaaaaaaaaa	Asteraceae.sequence.type148	Asteraceae	Hulteniella integrifolia	0.98	Asteroideae	1	102804	GQ245030	102804	AF141679	0	0	0	0	0	0	0	0	0	0	0	0	0	0	0	0	0	0	0	0	0	0	0	0	0	0	0	0	0	0	0	0	0	0	0
97	atcacgttttccgaaaacaaacaaaggttcagaaagcgaaaataaagag	Asteraceae.sequence.type149	Asteraceae	Gnaphalieae	0.979592	campanulids	0.96	91882	GQ245154	91882	AF098814	0	0	0	0	0	0	0	0	0	0	0	0	0	0	0	0	0	0	0	0	0	0	0	0	0	0	0	0	0	0	0	0	0	0	0
98	atcacgttttccgaaaacaaacaaaggttcagaaagtgaaaagaaaaaaaa	Asteraceae.sequence.type15	Asteraceae	Anthemideae	0.980392	Asteraceae	0.961538	4210	GQ245580	4210	AF098856	0	0	0	0	0	0	0	0	0	0	0	0	0	0	0	0	0	0	0	0	0	0	0	0	0	0	0	0	0	0	0	0	0	0	0
99	atcacgttttccgaaaacaaacaaaggttcagaaagcgaaaataagaag	Asteraceae.sequence.type150	Asteraceae	Gnaphalieae	0.979592	campanulids	0.96	91882	GQ245154	91882	AF098814	0	0	0	0	0	0	0	0	0	0	0	0	0	0	0	0	0	0	0	0	0	0	0	0	0	0	0	0	0	0	0	0	0	0	0
100	atcacgttttccgaaaacagacaaaggttcagaaagcgaaaataaaaag	Asteraceae.sequence.type151	Asteraceae	Gnaphalieae	0.979592	campanulids	0.96	91882	GQ245154	91882	AF412891	0	0	0	0	0	0	0	0	0	0	0	0	0	0	0	0	0	0	0	0	0	0	0	0	0	0	0	0	0	0	0	0	0	0	0
101	atcacgttttccgaaaacaaacaaaggttccgaaagcgaaaatcaaaaag	Asteraceae.sequence.type152	Asteraceae	Asteraceae	0.98	Cardueae	1	102818	GQ245063	102818	AY328102	0	0	0	0	0	0	0	0	0	0	0	0	0	0	0	0	0	0	0	0	0	0	0	0	0	0	0	0	0	0	0	0	0	0	0
102	atcacgttttccgaaaacaaacaaaggttcggaaagcgaaaatcaaaaag	Asteraceae.sequence.type153	Asteraceae	Asteraceae	0.98	Cardueae	0.98	102818	GQ245063	102818	AY328102	0	0	0	0	0	0	0	0	0	0	0	0	0	0	0	0	0	0	0	0	0	0	0	0	0	0	0	0	0	0	0	0	0	0	0
103	atcacattttccgaaaacaaacaaaggttcagaaagcgaaaatcaaaaag	Asteraceae.sequence.type154	Asteraceae	Asteraceae	0.98	Carduoideae	1	219103	GQ245063	219103	AY772372	0	0	0	0	0	0	0	0	0	0	0	0	0	0	0	0	0	0	0	0	0	0	0	0	0	0	0	0	0	0	0	0	0	0	0
104	atcacgttttccgaaaacaaacaaaggtacagaaagcgaaaataaaaaag	Asteraceae.sequence.type155	Asteraceae	Asteraceae	0.98	Chaetanthera	0.98	130240	GQ245595	130240	EF530301	0	0	0	0	0	0	0	0	0	0	0	0	0	0	0	0	0	0	0	0	0	0	0	0	0	0	0	0	0	0	0	0	0	0	0
105	atcacgttttccgaaaacaaacaaaggttcagaaagcgaaaattaaaaag	Asteraceae.sequence.type156	Asteraceae	Asteraceae	0.98	Cichorieae	1	219121	GQ245154	219121	EU385110	0	0	0	0	0	0	0	0	0	0	0	0	0	0	0	0	0	0	0	0	0	0	0	0	0	0	0	0	0	0	0	0	0	0	0
106	atcacgttttccgaaagttcagaaagcgaaaataaaaaag	Asteraceae.sequence.type157	Asteraceae	root	NA	Crepidinae	1	745067	NA	745067	HQ436131	0	0	0	0	0	0	0	0	0	0	0	0	0	0	0	0	0	0	0	0	0	0	0	0	0	0	0	0	0	0	0	0	0	0	0
107	tcacgttttccgaaagttcagaaagcgaaaataaaaaag	Asteraceae.sequence.type158	Asteraceae	root	NA	Crepidinae	0.975	745067	NA	745067	HQ436131	0	0	0	0	0	0	0	0	0	0	0	0	0	0	0	0	0	0	0	0	0	0	0	0	0	0	0	0	0	0	0	0	0	0	0
108	atcacgttttccgaaagttcagaaagcgaaaataaaaag	Asteraceae.sequence.type159	Asteraceae	root	NA	Crepidinae	0.975	745067	NA	745067	HQ436131	0	0	0	0	0	0	0	0	0	0	0	0	0	0	0	0	0	0	0	0	0	0	0	0	0	0	0	0	0	0	0	0	0	0	0
109	attacgttttccgaaaacaaacaaaggttcagaaagcgaaaagaaaaaaaa	Asteraceae.sequence.type16	Asteraceae	Anthemideae	0.980392	Asteraceae	0.961538	4210	GQ245580	4210	AF098856	0	0	0	0	0	0	0	0	0	0	0	0	0	0	0	0	0	0	0	0	0	0	0	0	0	0	0	0	0	0	0	0	0	0	0
110	atcacgttttccgaaagttcagaaagcgaaaatcaaaaag	Asteraceae.sequence.type160	Asteraceae	root	NA	Crepidinae	0.975	745067	NA	745067	HQ436131	0	0	0	0	0	0	0	0	0	0	0	0	0	0	0	0	0	0	0	0	0	0	0	0	0	0	0	0	0	0	0	0	0	0	0
111	atcacgttttccgaaaacaaacaaaggttcggaaagcgaaaataaaaag	Asteraceae.sequence.type161	Asteraceae	Gnaphalieae	0.979592	Gnaphalieae	0.979592	102808	GQ245154	102808	FR822639	0	0	0	0	0	0	0	0	0	0	0	0	0	0	0	0	0	0	0	0	0	0	0	0	0	0	0	0	0	0	0	0	0	0	0
112	atcacgctttccgaaaacaaacaaaggttcagaaagcgaaaataaaaag	Asteraceae.sequence.type162	Asteraceae	Gnaphalieae	0.979592	Gnaphalieae	0.979592	102808	GQ245154	102808	FN645792	0	0	0	0	0	0	0	0	0	0	0	0	0	0	0	0	0	0	0	0	0	0	0	0	0	0	0	0	0	0	0	0	0	0	0
113	atcacgtttcccgaaaacaaacaaaggttcagaaagcgaaaataaaaag	Asteraceae.sequence.type163	Asteraceae	Gnaphalieae	0.979592	Gnaphalieae	0.979592	102808	GQ245154	102808	FN645792	0	0	0	0	0	0	0	0	0	0	0	0	0	0	0	0	0	0	0	0	0	0	0	0	0	0	0	0	0	0	0	0	0	0	0
114	atcacgttttccgaaaacaaacaaaggttcagaaagcgagaataaaaaag	Asteraceae.sequence.type164	Asteraceae	Asteraceae	0.98	Pentapetalae	0.960784	1437201	GQ245595	1437201	AB817362	0	0	0	0	0	0	0	0	0	0	0	0	0	0	0	0	0	0	0	0	0	0	0	0	0	0	0	0	0	0	0	0	0	0	0
115	cacgttttccgaaaacaaacaaaggttcagaaagcgaaaagaaaaaaaa	Asteraceae.sequence.type165	Asteraceae	Asteroideae	0.960784	root	NA	1	GQ245580	1		0	0	0	0	0	0	0	0	0	0	0	0	0	0	0	0	0	0	0	0	0	0	0	0	0	0	0	0	0	0	0	0	0	0	0
116	atcacgttttccgaaaacaaacaaaggttcagaaagcgaaaatccaaaag	Asteraceae.sequence.type166	Asteraceae	Saussurea	1	Saussurea	1	41629	EC_2175_CMP_0819	41629	AJ606148	0	0	0	0	0	0	0	0	0	0	0	0	0	0	0	0	0	0	0	0	0	0	0	0	0	0	0	0	0	0	0	0	0	0	0
117	atcacgttttccgaaaacaaacaaaggttcagaaagcgaaaataaaaaaaa	Asteraceae.sequence.type17	Asteraceae	Anthemideae	0.980392	Asteraceae	1	4210	GQ245580	4210	AY952892	0	0	0	0	0	0	0	0	0	0	0	0	0	0	0	0	0	0	0	0	0	0	0	0	0	0	0	0	0	0	0	0	0	0	0
118	atcacgttttccgaaaacaaacaaaagttcagaaagcgaaaagaaaaaaaa	Asteraceae.sequence.type18	Asteraceae	Anthemideae	0.980392	Asteraceae	0.961538	4210	GQ245580	4210	AF098856	0	0	0	0	0	0	0	0	0	0	0	0	0	0	0	0	0	0	0	0	0	0	0	0	0	0	0	0	0	0	0	0	0	0	0
119	atcacgttttccgaaaacaaacaaaggctcagaaagcgaaaagaaaaaaaa	Asteraceae.sequence.type19	Asteraceae	Anthemideae	0.980392	Asteraceae	0.961538	4210	GQ245580	4210	AF098856	0	0	0	0	0	0	0	0	0	0	0	0	0	0	0	0	0	0	0	0	0	0	0	0	0	0	0	0	0	0	0	0	0	0	0
120	atcacattttccgaaaacaaacaaaggttcagaaagcgaaaagaaaaaaaa	Asteraceae.sequence.type2	Asteraceae	Anthemideae	0.980392	Anthemideae	0.961538	102810	GQ245580	102810	AF098856	0	0	0	0	0	0	0	0	0	0	0	0	0	0	0	0	0	0	0	0	0	0	0	0	0	0	0	0	0	0	0	0	0	0	0
121	atcacgttttccgcaaacaaacaaaggttcagaaagcgaaaagaaaaaaaa	Asteraceae.sequence.type20	Asteraceae	Anthemideae	0.980392	Asteraceae	0.961538	4210	GQ245580	4210	AF098856	0	0	0	0	0	0	0	0	0	0	0	0	0	0	0	0	0	0	0	0	0	0	0	0	0	0	0	0	0	0	0	0	0	0	0
122	atcatgttttccgaaaacaaacaaaggttcagaaagcgaaaagaaaaaaaa	Asteraceae.sequence.type21	Asteraceae	Anthemideae	0.980392	Asteraceae	0.961538	4210	GQ245580	4210	AF098856	0	0	0	0	0	0	0	0	0	0	0	0	0	0	0	0	0	0	0	0	0	0	0	0	0	0	0	0	0	0	0	0	0	0	0
123	atcacgttttccgaaaacaagcaaaggttcagaaagcgaaaagaaaaaaaa	Asteraceae.sequence.type22	Asteraceae	Anthemideae	0.980392	Asteraceae	0.961538	4210	GQ245580	4210	AF098856	0	0	0	0	0	0	0	0	0	0	0	0	0	0	0	0	0	0	0	0	0	0	0	0	0	0	0	0	0	0	0	0	0	0	0
124	atcacgttttccgaaaacaaacaaaggttcagaaagcgaaaggaaaaaaaa	Asteraceae.sequence.type23	Asteraceae	Anthemideae	0.980392	Asteraceae	0.961538	4210	GQ245580	4210	AF098856	0	0	0	0	0	0	0	0	0	0	0	0	0	0	0	0	0	0	0	0	0	0	0	0	0	0	0	0	0	0	0	0	0	0	0
125	atcacgttttccgaaaacaaacaaaggttcaaaaagcgaaaagaaaaaaaa	Asteraceae.sequence.type24	Asteraceae	Anthemideae	0.980392	Asteraceae	0.961538	4210	GQ245580	4210	AF098856	0	0	0	0	0	0	0	0	0	0	0	0	0	0	0	0	0	0	0	0	0	0	0	0	0	0	0	0	0	0	0	0	0	0	0
126	atcacgttttccgaaaacaaataaaggttcagaaagcgaaaagaaaaaaaa	Asteraceae.sequence.type25	Asteraceae	Anthemideae	0.980392	Asteraceae	0.961538	4210	GQ245580	4210	AF098856	0	0	0	0	0	0	0	0	0	0	0	0	0	0	0	0	0	0	0	0	0	0	0	0	0	0	0	0	0	0	0	0	0	0	0
127	atcacgttttccgaaaacaaacaaaggttcaggaagcgaaaagaaaaaaaa	Asteraceae.sequence.type26	Asteraceae	Anthemideae	0.980392	Asteraceae	0.961538	4210	GQ245580	4210	AF098856	0	0	0	0	0	0	0	0	0	0	0	0	0	0	0	0	0	0	0	0	0	0	0	0	0	0	0	0	0	0	0	0	0	0	0
128	atcacgttttccgaaaacaaacaaaggttcggaaagcgaaaagaaaaaaaa	Asteraceae.sequence.type27	Asteraceae	Anthemideae	0.980392	Asteraceae	0.961538	4210	GQ245580	4210	AF098856	0	0	0	0	0	0	0	0	0	0	0	0	0	0	0	0	0	0	0	0	0	0	0	0	0	0	0	0	0	0	0	0	0	0	0
129	atcacgttttccgaaaacaaacaaaggttcagaaaacgaaaagaaaaaaaa	Asteraceae.sequence.type28	Asteraceae	Anthemideae	0.980392	Asteraceae	0.961538	4210	GQ245580	4210	AF098856	0	0	0	0	0	0	0	0	0	0	0	0	0	0	0	0	0	0	0	0	0	0	0	0	0	0	0	0	0	0	0	0	0	0	0
130	atcacgttttccgaaaacagacaaaggttcagaaagcgaaaagaaaaaaaa	Asteraceae.sequence.type29	Asteraceae	Anthemideae	0.980392	Asteraceae	0.961538	4210	GQ245580	4210	AF098856	0	0	0	0	0	0	0	0	0	0	0	0	0	0	0	0	0	0	0	0	0	0	0	0	0	0	0	0	0	0	0	0	0	0	0
131	atcacgtttttcgaaaacaaacaaaggttcagaaagcgaaaagaaaaaaaa	Asteraceae.sequence.type3	Asteraceae	Anthemideae	0.980392	Anthemideae	0.961538	102810	GQ245580	102810	AF098856	0	0	0	0	0	0	0	0	0	0	0	0	0	0	0	0	0	0	0	0	0	0	0	0	0	0	0	0	0	0	0	0	0	0	0
132	atcacgttttctgaaaacaaacaaaggttcagaaagcgaaaagaaaaaaaa	Asteraceae.sequence.type30	Asteraceae	Anthemideae	0.980392	Asteraceae	0.961538	4210	GQ245580	4210	AF098856	0	0	0	0	0	0	0	0	0	0	0	0	0	0	0	0	0	0	0	0	0	0	0	0	0	0	0	0	0	0	0	0	0	0	0
133	atcacgttttccgaaaacaaacaaaggttcagagagcgaaaagaaaaaaaa	Asteraceae.sequence.type31	Asteraceae	Anthemideae	0.980392	Asteraceae	0.961538	4210	GQ245580	4210	AF098856	0	0	0	0	0	0	0	0	0	0	0	0	0	0	0	0	0	0	0	0	0	0	0	0	0	0	0	0	0	0	0	0	0	0	0
134	atcacgttttccgaaaacaaacgaaggttcagaaagcgaaaagaaaaaaaa	Asteraceae.sequence.type32	Asteraceae	Anthemideae	0.980392	Asteraceae	0.961538	4210	GQ245580	4210	AF098856	0	0	0	0	0	0	0	0	0	0	0	0	0	0	0	0	0	0	0	0	0	0	0	0	0	0	0	0	0	0	0	0	0	0	0
135	atcacgttttccgaaaacaaacaaaggttcagaaagcgagaagaaaaaaaa	Asteraceae.sequence.type33	Asteraceae	Anthemideae	0.980392	Asteraceae	0.961538	4210	GQ245580	4210	AF098856	0	0	0	0	0	0	0	0	0	0	0	0	0	0	0	0	0	0	0	0	0	0	0	0	0	0	0	0	0	0	0	0	0	0	0
136	atcacgttttccgaaaacaaacagaggttcagaaagcgaaaagaaaaaaaa	Asteraceae.sequence.type34	Asteraceae	Anthemideae	0.980392	Asteraceae	0.961538	4210	GQ245580	4210	AF098856	0	0	0	0	0	0	0	0	0	0	0	0	0	0	0	0	0	0	0	0	0	0	0	0	0	0	0	0	0	0	0	0	0	0	0
137	atcacgttttacgaaaacaaacaaaggttcagaaagcgaaaagaaaaaaaa	Asteraceae.sequence.type35	Asteraceae	Anthemideae	0.980392	Asteraceae	0.961538	4210	GQ245580	4210	AF098856	0	0	0	0	0	0	0	0	0	0	0	0	0	0	0	0	0	0	0	0	0	0	0	0	0	0	0	0	0	0	0	0	0	0	0
138	atcacgttttccgaaaacaaacaaaggttcagaaagcaaaaagaaaaaaaa	Asteraceae.sequence.type36	Asteraceae	Anthemideae	0.980392	Asteraceae	0.961538	4210	GQ245580	4210	AF098856	0	0	0	0	0	0	0	0	0	0	0	0	0	0	0	0	0	0	0	0	0	0	0	0	0	0	0	0	0	0	0	0	0	0	0
139	atcacgtcttccgaaaacaaacaaaggttcagaaagcgaaaagaaaaaaaa	Asteraceae.sequence.type37	Asteraceae	Anthemideae	0.980392	Asteraceae	0.961538	4210	GQ245580	4210	AF098856	0	0	0	0	0	0	0	0	0	0	0	0	0	0	0	0	0	0	0	0	0	0	0	0	0	0	0	0	0	0	0	0	0	0	0
140	atcacgttttccgaaaacaaacaaagattcagaaagcgaaaataaaaaag	Asteraceae.sequence.type38	Asteraceae	Asteraceae	0.98	Asteraceae	0.98	4210	GQ245595	4210	AF141712	0	0	0	0	0	0	0	0	0	0	0	0	0	0	0	0	0	0	0	0	0	0	0	0	0	0	0	0	0	0	0	0	0	0	0
141	atcacgttttctgaaaacaaacaaaggttcagaaagcgaaaatcaaaaag	Asteraceae.sequence.type39	Asteraceae	Asteraceae	0.98	Asteraceae	1	4210	GQ245063	4210	AB355569	0	0	0	0	0	0	0	0	0	0	0	0	0	0	0	0	0	0	0	0	0	0	0	0	0	0	0	0	0	0	0	0	0	0	0
142	atcacgctttccgaaaacaaacaaaggttcagaaagcgaaaagaaaaaaaa	Asteraceae.sequence.type4	Asteraceae	Anthemideae	0.980392	Anthemideae	0.961538	102810	GQ245580	102810	AF098856	0	0	0	0	0	0	0	0	0	0	0	0	0	0	0	0	0	0	0	0	0	0	0	0	0	0	0	0	0	0	0	0	0	0	0
143	atcatgttttccgaaaacaaacaaaggttcagaaagcgaaaatcaaaaag	Asteraceae.sequence.type40	Asteraceae	Asteraceae	0.98	Asteraceae	0.98	4210	GQ245063	4210	HQ158459	0	0	0	0	0	0	0	0	0	0	0	0	0	0	0	0	0	0	0	0	47	0	0	0	0	0	0	0	0	0	0	0	0	0	0
144	atcacgttttccgaaaataaacaaaggttcagaaagcgaaaatcaaaaag	Asteraceae.sequence.type41	Asteraceae	Asteraceae	0.98	Asteraceae	1	4210	GQ245063	4210	AY216052	0	0	0	0	0	0	0	0	0	0	0	0	0	0	0	0	0	0	0	0	0	0	0	0	0	0	0	0	0	0	0	0	0	0	0
145	atcacgttttccgaaaacaaacaaaggttcagaaaacgaaaatcaaaaag	Asteraceae.sequence.type42	Asteraceae	Asteraceae	0.98	Asteraceae	0.98	4210	GQ245063	4210	AF468164	0	0	0	0	0	0	0	0	0	0	0	0	0	0	0	0	0	0	0	0	0	0	0	0	0	0	0	0	0	0	0	0	0	0	0
146	atcacgttttccgaaaacaaacaaaagttcagaaagcgaaaataaaaaag	Asteraceae.sequence.type43	Asteraceae	Asteraceae	0.98	Asteraceae	1	4210	GQ245595	4210	AF468188	0	0	0	0	0	0	0	0	0	0	0	0	0	0	0	0	0	0	0	0	0	0	0	0	0	0	0	0	0	0	0	0	0	0	0
147	atcacgttttccaaaaacaaacaaaggttcagaaagcgaaaatcaaaag	Asteraceae.sequence.type44	Asteraceae	Asteraceae	0.979592	Asteraceae	0.979592	4210	EC_2100_CMP_0775	4210	AF098814	0	0	0	0	0	0	0	0	0	0	0	0	0	0	0	0	0	0	0	0	0	0	0	0	0	0	0	0	0	0	0	0	0	0	0
148	atcacgtttttcgaaaacaaacaaaggttcagaaagcgaaaataaaaaag	Asteraceae.sequence.type45	Asteraceae	Asteraceae	0.98	Asteraceae	1	4210	GQ245595	4210	AF412900	0	0	0	0	0	0	0	0	0	0	0	0	0	0	0	0	0	0	0	0	0	0	0	0	0	0	0	0	0	0	0	0	0	0	0
149	atcacattttccgaaaacaaacaaaggttcagaaagcgaaaataaaaaag	Asteraceae.sequence.type46	Asteraceae	Asteraceae	0.98	Asteraceae	0.98	4210	GQ245595	4210	AY772372	0	0	0	0	0	0	0	0	0	0	0	0	0	0	0	0	0	0	0	0	0	0	0	0	0	0	0	0	0	0	0	0	0	0	0
150	atcacgttttccgaaaacaaataaaggttcagaaagcgaaaatcaaaaag	Asteraceae.sequence.type47	Asteraceae	Asteraceae	0.98	Asteraceae	0.98	4210	GQ245063	4210	AY216070	0	0	0	0	0	0	0	0	0	0	0	0	0	0	0	0	0	0	0	0	0	0	0	0	0	0	0	0	0	0	0	0	0	0	0
151	atcacgttttccgaaaacaaacaaaggttcagaaggcgaaaatcaaaaag	Asteraceae.sequence.type48	Asteraceae	Asteraceae	0.98	Asteraceae	1	4210	GQ245063	4210	AB070917	0	0	0	0	0	0	0	0	0	0	0	0	0	0	0	0	0	0	0	0	0	0	0	0	0	0	0	0	0	0	0	0	0	0	0
152	atcacgttttccgaaaacaaacaagggttcagaaagcgaaaatcaaaaag	Asteraceae.sequence.type49	Asteraceae	Asteraceae	0.98	Asteraceae	0.980392	4210	GQ245063	4210	EF374326	0	0	0	0	0	0	0	0	0	0	0	0	0	0	0	0	0	0	0	0	0	0	0	0	0	0	0	0	0	0	0	0	0	0	0
153	atcacgttttccaaaaacaaacaaaggttcagaaagcgaaaagaaaaaaaa	Asteraceae.sequence.type5	Asteraceae	Anthemideae	0.980392	Anthemideae	0.961538	102810	GQ245580	102810	AF098856	0	0	0	0	0	0	0	0	0	0	0	0	0	0	0	0	0	0	0	0	0	0	0	0	0	0	0	0	0	0	0	0	0	0	0
154	atcacgttttccgaaaacaaacaaaggttcagaaagcgaaaatcaaaagg	Asteraceae.sequence.type50	Asteraceae	Asteraceae	0.98	Asteraceae	0.98	4210	GQ245063	4210	AF098814	0	0	0	0	0	0	0	0	0	0	0	0	0	0	0	0	0	0	0	0	0	0	0	0	0	0	0	0	0	0	0	0	0	0	0
155	atcacgttttccgaaaacaaacaaaggttcagaaagcgaaaataaaaa	Asteraceae.sequence.type51	Asteraceae	Asteraceae	0.959184	Asteraceae	0.979592	4210	GQ245154	4210	AF141741	0	0	0	0	0	0	0	0	0	0	0	0	0	0	0	0	0	0	0	0	0	0	0	0	0	0	0	0	0	0	0	0	0	0	0
156	atcacgttttccgaaaacaaacaaaggttcagaaagcgaaaataaaaaaa	Asteraceae.sequence.type52	Asteraceae	Asteraceae	0.98	Asteraceae	1	4210	GQ245030	4210	AB217693	0	0	0	0	0	0	0	0	0	0	0	0	0	0	0	0	0	0	0	0	0	0	0	0	0	0	0	0	0	0	0	0	0	0	0
157	atcacgttttccgaaaacaaacaaaggttcagaaagcgaaaatcaaaa	Asteraceae.sequence.type53	Asteraceae	Asteraceae	0.959184	Asteraceae	0.979592	4210	EC_2100_CMP_0775	4210	AF141741	0	0	0	0	0	0	0	0	0	0	0	0	0	0	0	0	0	0	0	0	0	0	0	0	0	0	0	0	0	0	0	0	0	0	0
158	atcacgttttccgaaaacaaacaaaggttcagaaagcgaaaataaaaagg	Asteraceae.sequence.type54	Asteraceae	Asteraceae	0.98	Asteraceae	1	4210	GQ245154	4210	AF412913	0	0	0	0	0	0	0	0	0	0	0	0	0	0	0	0	0	0	0	0	0	0	0	0	0	0	0	0	0	0	0	0	0	0	0
159	atcacgttttccgaaaacaaacaaaggttcagaaagagaaaatcaaaaag	Asteraceae.sequence.type55	Asteraceae	Asteraceae	0.98	Asteraceae	0.98	4210	GQ245063	4210	AF528388	0	0	0	0	0	0	0	0	0	0	0	0	0	0	0	0	0	0	0	0	0	0	0	0	0	0	0	0	0	0	0	0	0	0	0
160	atcacgttttccgaaaacaaacaaaggttcataaagcgaaaatcaaaaag	Asteraceae.sequence.type56	Asteraceae	Asteraceae	0.98	Asteraceae	0.98	4210	GQ245063	4210	AY216073	0	0	0	0	0	0	0	0	0	0	0	0	0	0	0	0	0	0	0	0	0	0	0	0	0	0	0	0	0	0	0	0	0	0	0
161	atcacgttttccgaaaacaaacaaaggttcagaaagtgaaaataaaaaag	Asteraceae.sequence.type57	Asteraceae	Asteraceae	0.98	Asteraceae	0.98	4210	GQ245595	4210	AF528388	0	0	0	0	0	0	0	0	0	0	0	0	0	0	0	0	0	0	0	0	0	0	0	0	0	0	0	0	0	0	0	0	0	0	0
162	atcacgttttccgaaaacaagcaaaggttcagaaagcgaaaataaaaaa	Asteraceae.sequence.type58	Asteraceae	Asteraceae	0.96	Asteraceae	0.98	4210	GQ245578	4210	KP057636	0	0	0	0	0	0	0	0	0	0	0	0	0	0	0	0	0	0	0	0	0	0	0	0	0	0	0	0	0	0	0	0	0	0	0
163	atcacgttttctgaaaacaaacaaaggttcagaaagcgaaaataaaaaag	Asteraceae.sequence.type59	Asteraceae	Asteraceae	0.98	Asteraceae	1	4210	GQ245595	4210	AB355594	0	0	0	0	0	0	0	0	0	0	0	0	0	0	0	0	0	0	0	0	0	0	0	0	0	0	0	0	0	0	0	0	0	0	0
164	accacgttttccgaaaacaaacaaaggttcagaaagcgaaaagaaaaaaaa	Asteraceae.sequence.type6	Asteraceae	Anthemideae	0.980392	Anthemideae	0.961538	102810	GQ245580	102810	AF098856	0	0	0	0	0	0	0	0	0	0	0	0	0	0	0	0	0	0	0	0	0	0	0	0	0	0	0	0	0	0	0	0	0	0	0
165	atcacgttttccgaaaacaaacaaaggttcagaaagcaaaaataaaaaag	Asteraceae.sequence.type60	Asteraceae	Asteraceae	0.98	Asteraceae	1	4210	GQ245595	4210	HQ158418	0	0	0	0	0	0	0	0	0	0	0	0	0	0	0	0	0	0	0	0	0	0	0	0	0	0	0	0	0	0	0	0	0	0	0
166	atcacgttttccgaaaacaaacaaaagttcagaaagcgaaaatccaaaag	Asteraceae.sequence.type61	Asteraceae	Asteraceae	0.98	Asteraceae	0.98	4210	EC_2175_CMP_0819	4210	AF528368	0	0	0	0	0	0	0	0	0	0	0	0	0	0	0	0	0	0	0	0	0	0	0	0	0	0	0	0	0	0	0	0	0	0	0
167	atcacgttttccgaaaacaaacaaagattcagaaagcgaaaatccaaaag	Asteraceae.sequence.type62	Asteraceae	Asteraceae	0.98	Asteraceae	0.98	4210	EC_2134_CMP_0799	4210	AF460132	0	0	0	0	0	0	0	0	0	0	0	0	0	0	0	0	0	0	0	0	0	0	0	0	0	0	0	0	0	0	0	0	0	0	0
168	atcatgttttccgaaaacaaacaaaggttcagaaagcgaaaatccaaaag	Asteraceae.sequence.type63	Asteraceae	Asteraceae	0.98	Asteraceae	0.98	4210	EC_2175_CMP_0819	4210	AJ606148	0	0	0	0	0	0	0	0	0	0	0	0	0	0	0	0	0	0	0	0	0	0	0	0	0	0	0	0	0	0	0	0	0	0	0
169	cacgttttccgaaaacaaacaaaggttcagaaagcgaaaatcaaaaag	Asteraceae.sequence.type64	Asteraceae	Asteraceae	0.96	Asteraceae	0.979592	4210	GQ245063	4210	EF374306	0	0	0	0	0	0	0	0	0	0	0	0	0	0	0	0	0	0	0	0	0	0	0	0	0	0	0	0	0	0	0	0	0	0	0
170	atcacgttttccgaaaacaaacaaaggttcagaaagagagaataaaaaag	Asteraceae.sequence.type65	Asteraceae	Asteraceae	0.96	Asteraceae	0.98	4210	GQ245595	4210	AF528388	0	0	0	0	0	0	0	0	0	0	0	0	0	0	0	0	0	0	0	0	0	0	0	0	0	0	0	0	0	0	0	0	0	0	0
171	atcacgttttccgaaaacaaataaaggttcagaaagcgaaaatccaaaag	Asteraceae.sequence.type66	Asteraceae	Asteraceae	0.98	Asteraceae	0.98	4210	EC_2175_CMP_0819	4210	AJ606148	0	0	0	0	0	0	0	0	0	0	0	0	0	0	0	0	0	0	0	0	0	0	0	0	0	0	0	0	0	0	0	0	0	0	0
172	atcacattttccgaaaacaaacaaaagttcagaaagcgaaaataaaaaag	Asteraceae.sequence.type67	Asteraceae	Asteraceae	0.96	Asteraceae	0.98	4210	GQ245595	4210	AF468188	0	0	0	0	0	0	0	0	0	0	0	0	0	0	0	0	0	0	0	0	0	0	0	0	0	0	0	0	0	0	0	0	0	0	0
173	atcacgttttccgaaaacaaacaaaggttcagaaagtgaaaatccaaaag	Asteraceae.sequence.type68	Asteraceae	Asteraceae	0.98	Asteraceae	0.98	4210	EC_2175_CMP_0819	4210	AJ606148	0	0	0	0	0	0	0	0	0	0	0	0	0	0	0	0	0	0	0	0	0	0	0	0	0	0	0	0	0	0	0	0	0	0	0
174	atcacgttttccgaaaacaaacaaaggttcagaaagcgaaaataaaag	Asteraceae.sequence.type69	Asteraceae	Asteraceae	0.979592	Asteraceae	0.979592	4210	GQ245154	4210	AF098814	0	0	0	0	0	0	0	0	0	0	0	0	0	0	0	0	0	0	0	0	0	0	0	0	0	0	0	0	0	0	0	0	0	0	0
175	atcacgttctccgaaaacaaacaaaggttcagaaagcgaaaagaaaaaaaa	Asteraceae.sequence.type7	Asteraceae	Anthemideae	0.980392	Anthemideae	0.961538	102810	GQ245580	102810	AF098856	0	0	0	0	0	0	0	0	0	0	0	0	0	0	0	0	0	0	0	0	0	0	0	0	0	0	0	0	0	0	0	0	0	0	0
176	atcacgttttccgaaaacaaacaaaggttcagaaagcaagaatcaaaaag	Asteraceae.sequence.type70	Asteraceae	Asteraceae	0.960784	Asteraceae	0.98	4210	GQ245063	4210	GU134589	0	0	0	0	0	0	0	0	0	0	0	0	0	0	0	0	0	0	0	0	0	0	0	0	0	0	0	0	0	0	0	0	0	0	0
177	atcacattttccgaaaacaaacaaaggttcagaaagcgaaaatccaaaag	Asteraceae.sequence.type71	Asteraceae	Asteraceae	0.98	Asteraceae	0.98	4210	EC_2175_CMP_0819	4210	AJ606148	0	0	0	0	0	0	0	0	0	0	0	0	0	0	0	0	0	0	0	0	0	0	0	0	0	0	0	0	0	0	0	0	0	0	0
178	atcacattttccaaaaacaaacaaaggttcagaaagcgaaaatcaaaaag	Asteraceae.sequence.type72	Asteraceae	Asteraceae	0.96	Asteraceae	0.98	4210	GQ245063	4210	AY772372	0	0	0	0	0	0	0	0	0	0	0	0	0	0	0	0	0	0	0	0	0	0	0	0	0	0	0	0	0	0	0	0	0	0	0
179	atcacgttttccgaaaacaaacaaaggttcaaaaagcgaaaatcaaaag	Asteraceae.sequence.type73	Asteraceae	Asteraceae	0.979592	Asteraceae	0.979592	4210	EC_2100_CMP_0775	4210	AF098814	0	0	0	0	0	0	0	0	0	0	0	0	0	0	0	0	0	0	0	0	0	0	0	0	0	0	0	0	0	0	0	0	0	0	0
180	atcacgttttccgaaaataaacaaaggttcagaaagcgaaaatcaaaaa	Asteraceae.sequence.type74	Asteraceae	Asteraceae	0.959184	Asteraceae	0.979592	4210	EC_2100_CMP_0775	4210	AF141741	0	0	0	0	0	0	0	0	0	0	0	0	0	0	0	0	0	0	0	0	0	0	0	0	0	0	0	0	0	0	0	0	0	0	0
181	atcacgttttccgaaaacaaacaaaggttcagaaagcgcgaataaaaaag	Asteraceae.sequence.type75	Asteraceae	Asteraceae	0.96	Asteraceae	0.96	4210	GQ245595	4210	EF155843	0	0	0	0	0	0	0	0	0	0	0	0	0	0	0	0	0	0	0	0	0	0	0	0	0	0	0	0	0	0	0	0	0	0	0
182	atccggttttcagaaaacaaacaaaggttcagaaagcgaaaataaaaaag	Asteraceae.sequence.type76	Asteraceae	asterids	0.96	Asteraceae	0.960784	4210	GQ245111	4210	EF538094	0	0	0	0	0	0	0	0	0	0	0	0	0	0	0	0	0	0	0	0	0	0	0	0	0	0	0	0	0	0	0	0	0	0	0
183	atcacgttttccgaaaacaagcaaaggttcagaaagcgaaaataaaaaag	Asteraceae.sequence.type77	Asteraceae	Asteroideae	1	Asteraceae	0.98	4210	2137_CMP_0504	4210	AY572954	0	0	0	0	0	0	0	0	0	0	0	0	0	0	0	0	0	0	0	0	0	0	0	0	0	0	0	0	0	0	0	0	0	0	0
184	atcacgttttccgaaaacaagcaaagattcagaaagcgaaaataaaaaag	Asteraceae.sequence.type78	Asteraceae	Asteroideae	0.98	Asteraceae	0.98	4210	2137_CMP_0504	4210	GU480710	0	0	0	0	0	0	0	0	0	0	0	0	0	0	0	0	0	0	0	0	0	0	0	0	0	0	0	0	0	0	0	0	0	0	0
185	atcacgttttccgaaaacaagcaaaggttcagaaagcgaaaataaaaag	Asteraceae.sequence.type79	Asteraceae	Asteroideae	0.98	Asteraceae	0.98	4210	GQ245578	4210	GQ244965	0	0	0	0	0	0	0	0	0	0	0	0	0	0	0	0	0	0	0	0	0	0	0	0	0	0	0	0	0	0	0	0	0	0	0
186	atcacgttttccgaaaacaaacaaaggttcagaaagcgaaaagaaaaaaaaaa	Asteraceae.sequence.type8	Asteraceae	Anthemideae	0.981132	Anthemideae	1	102810	GQ245579	102810	HM000086	0	0	0	0	0	0	0	0	0	0	0	0	0	0	0	0	0	0	0	0	0	0	0	0	0	0	0	0	0	0	0	0	0	0	0
187	atcacgttttccgaaaacaagtaaaggttcagaaagcgaaaataaaaaag	Asteraceae.sequence.type80	Asteraceae	Asteroideae	0.98	Asteraceae	0.98	4210	2137_CMP_0504	4210	AY216070	0	0	0	0	0	0	0	0	0	0	0	0	0	0	0	0	0	0	0	0	0	0	0	0	0	0	0	0	0	0	0	0	0	0	0
188	atcacgttttccgaaaacaagcaaaggttcagaaagcgaaaataaaaaaa	Asteraceae.sequence.type81	Asteraceae	Asteroideae	0.98	Asteraceae	0.98	4210	2137_CMP_0504	4210	AB217693	0	0	0	0	0	0	0	0	0	0	0	0	0	0	0	0	0	0	0	0	0	0	0	0	0	0	0	0	0	0	0	0	0	0	0
189	atcacgttttccgaaaacaaacaaaggttcagaaagcgaaaggaaaaaaa	Asteraceae.sequence.type82	Asteraceae	Asteroideae	0.98	Asteraceae	0.98	4210	GQ245030	4210	AF452496	0	0	0	0	0	0	0	0	0	0	0	0	0	0	0	0	0	0	0	0	0	0	0	0	0	0	0	0	0	0	0	0	0	0	0
190	atcacgttttccgaaaacaaacaaagattcagaaagcgaaaatcaaaaag	Asteraceae.sequence.type83	Asteraceae	Crepidinae	1	Asteraceae	1	4210	EC_2134_CMP_0799	4210	AF460132	0	0	0	0	0	0	0	0	0	0	0	0	0	0	0	0	0	0	0	0	0	0	0	0	0	0	0	0	0	0	0	0	0	0	0
191	atcacgttttccaaaaacaaacaaagattcagaaagcgaaaatcaaaaag	Asteraceae.sequence.type84	Asteraceae	Crepidinae	0.98	Asteraceae	0.98	4210	EC_2134_CMP_0799	4210	AF460132	0	0	0	0	0	0	0	0	0	0	0	0	0	0	0	0	0	0	0	0	0	0	0	0	0	0	0	0	0	0	0	0	0	0	0
192	atcacgttttccgaaaacaaacaaaaattcagaaagcgaaaatcaaaaag	Asteraceae.sequence.type85	Asteraceae	Crepidinae	0.98	Asteraceae	0.98	4210	EC_2134_CMP_0799	4210	AF460132	0	0	0	0	0	0	0	0	0	0	0	0	0	0	0	0	0	0	0	0	0	0	0	0	0	0	0	0	0	0	0	0	0	0	0
193	tcacgttttccgaaaacaaacaaagattcagaaagcgaaaatcaaaaag	Asteraceae.sequence.type86	Asteraceae	Crepidinae	0.98	Asteraceae	0.98	4210	EC_2134_CMP_0799	4210	AF460132	0	0	0	0	0	0	0	0	0	0	0	0	0	0	0	0	0	0	0	0	0	0	0	0	0	0	0	0	0	0	0	0	0	0	0
194	atcacgttttccgaaaacaaacaaaggttcagaaagcgaaaataaaaag	Asteraceae.sequence.type87	Asteraceae	Gnaphalieae	1	Asteraceae	0.98	4210	GQ245154	4210	AF412913	0	0	0	0	0	0	0	0	0	0	0	0	0	0	0	0	0	0	0	0	0	0	0	0	0	0	0	0	0	0	0	0	0	0	0
195	atcacgttttccgaaaacaaataaaggttcagaaagcgaaaataaaaag	Asteraceae.sequence.type88	Asteraceae	Gnaphalieae	0.979592	Asteraceae	0.98	4210	GQ245154	4210	AY216070	0	0	0	0	0	0	0	0	0	0	0	0	0	0	0	0	0	0	0	0	0	0	0	0	0	0	0	0	0	0	0	0	0	0	0
196	atcacattttccgaaaacaaacaaaggttcagaaagcgaaaataaaaag	Asteraceae.sequence.type89	Asteraceae	Gnaphalieae	0.979592	Asteraceae	0.98	4210	GQ245154	4210	AY772372	0	0	0	0	0	0	0	0	0	0	0	0	0	0	0	0	0	0	0	0	0	0	0	0	0	0	0	0	0	0	0	0	0	0	0
197	atcctgttttccgaaaacaaacaaaggttcagaaagcgaaaagaaaaaaaa	Asteraceae.sequence.type9	Asteraceae	Asteroideae	0.961538	Anthemideae	0.961538	102810	GQ245580	102810	AY603334	0	0	0	0	0	0	0	0	0	0	0	0	0	0	0	0	0	0	0	0	0	0	0	0	0	0	0	0	0	0	0	0	0	0	0
198	atcacgttttccgaaaacaaacaaaggttcagaaggcgaaaataaaaag	Asteraceae.sequence.type90	Asteraceae	Gnaphalieae	0.979592	Asteraceae	0.98	4210	GQ245154	4210	AB070917	0	0	0	0	0	0	0	0	0	0	0	0	0	0	0	0	0	0	0	0	0	0	0	0	0	0	0	0	0	0	0	0	0	0	0
199	atcacgttttccgaaaacaaacaaaggttcagaaagcgaaaataaaaaaag	Asteraceae.sequence.type91	Asteraceae	Heliantheae alliance	0.980769	Asteraceae	1	4210	EC_2106_CMP_0779	4210	AB817362	0	0	0	0	0	0	0	0	0	0	0	0	0	0	0	0	0	0	0	0	0	0	0	0	0	0	0	0	0	0	0	0	0	0	0
200	atcacgttttccgaaaacaaacaaaggttcagaaagcgaaaagaaaaaa	Asteraceae.sequence.type92	Asteraceae	Hulteniella integrifolia	0.98	Asteraceae	0.98	4210	GQ245030	4210	AF452496	0	0	0	0	0	0	0	0	0	0	0	0	0	0	0	0	0	0	0	0	0	0	0	0	0	0	0	0	0	0	0	0	0	0	0
201	tcacgttttccgaaaacaaacaaaggttcagaaagcgaaaagaaaaaaa	Asteraceae.sequence.type93	Asteraceae	Hulteniella integrifolia	0.98	Asteraceae	0.98	4210	GQ245030	4210	AF452496	0	0	0	0	0	0	0	0	0	0	0	0	0	0	0	0	0	0	0	0	0	0	0	0	0	0	0	0	0	0	0	0	0	0	0
202	atcctatttttcgaaaacaaacaaaggttcagaaagcgaaaatcaaaaag	Asteraceae.sequence.type94	Asteraceae	root	NA	Asteraceae	0.960784	4210	NA	4210	LN607140	0	0	0	0	0	0	0	0	0	0	0	0	0	0	0	0	0	0	0	0	20	0	0	0	0	0	0	0	0	0	0	0	0	0	0
203	atcacgttttccgaaaacaaacaaaggttccgaaagagagaataaaaaag	Asteraceae.sequence.type95	Asteraceae	root	NA	Asteraceae	0.96	4210	NA	4210	AF528388	0	0	0	0	0	0	0	0	0	0	0	0	0	0	0	0	0	0	0	0	0	0	0	0	0	0	0	0	0	0	0	0	0	0	0
204	atcacgttttccgaaaacaaacaaaggttcagaaagcgaaaagaaaaaag	Asteraceae.sequence.type96	Asteraceae	Senecioninae	1	Asteraceae	1	4210	2177_CMP_0515	4210	AB817411	0	0	0	0	0	0	0	0	0	0	0	0	0	0	0	0	0	0	0	0	0	0	0	0	0	0	0	0	0	0	0	0	0	0	0
205	atcacgttttccgaaaacaaacaaaggttcagaaaacgaaaataaaaag	Asteraceae.sequence.type97	Asteraceae	Tephroseris	0.98	Asteraceae	0.98	4210	GQ245604	4210	AF468164	0	0	0	0	0	0	0	0	0	0	0	0	0	0	0	0	0	0	0	0	0	0	0	0	0	0	0	0	0	0	0	0	0	0	0
206	atcacgttttccgaaaacaaacaaaggttcagaaaacgaaaataaaaaag	Asteraceae.sequence.type98	Asteraceae	Tephroseris	1	Asteraceae	1	4210	GQ245604	4210	AF468164	0	0	0	0	0	0	0	0	0	0	0	0	0	0	0	0	0	0	0	0	0	0	0	0	0	0	0	0	0	0	0	0	0	0	0
207	atcacgttttccgaaaacaaacaaaggttcagaaagcgaaaaaaaaaaaa	Asteraceae.sequence.type99	Asteraceae	Anthemideae	0.980392	Asteraceae	0.980392	4210	GQ245580	4210	AY952892	0	0	0	0	0	0	0	0	0	0	0	0	0	0	0	0	0	0	0	0	0	0	0	0	0	0	0	0	0	0	0	0	0	0	0
208	atcctgttttccgaaaacaaataaaacaaatttaagggttcataaagtgagaataaaaaag	Betulaceae.sequence.type1	Betulaceae	Betula	1	Betulaceae	1	3514	2214_CMP_0529	3514	AB979732	0	0	0	0	0	0	0	0	0	0	0	0	0	0	0	0	0	0	0	0	0	0	0	0	0	0	0	0	0	0	0	0	0	0	0
209	atcctgttttccgaaaacaaataaaacaaatttaagggttcataaagtgaaaataaaaaag	Betulaceae.sequence.type2	Betulaceae	Betula	0.983607	Betulaceae	0.983607	3514	2214_CMP_0529	3514	AB979732	0	0	0	0	0	0	0	0	0	0	0	0	0	0	0	0	0	0	0	0	0	0	0	0	0	0	0	0	0	0	0	0	0	0	0
210	atccggttttccgaaaacaaacaaaagttgaaaaagaaaaag	Boraginaceae.sequence.type1	Boraginaceae	Boraginaceae	0.976744	Boraginaceae	1	21571	EC_2232_CMP_0839	21571	AF284104	0	0	0	0	0	0	0	0	0	0	0	0	0	0	0	0	0	0	0	0	0	0	0	0	0	0	0	0	0	0	0	0	0	0	0
211	atccggttttccgaaaacaaaagttgaaaaagaaaaaag	Boraginaceae.sequence.type10	Boraginaceae	Eritrichium	0.974359	Boraginaceae	1	21571	GQ244957_1471	21571	AB564705	0	0	0	0	0	0	0	0	0	0	0	0	0	0	0	0	0	0	0	0	0	0	0	0	0	0	0	0	0	0	0	0	0	0	0
212	atccggttttccaaaaacaaacaaaagttgaaaaagaaaaag	Boraginaceae.sequence.type11	Boraginaceae	Lappula	0.976744	Boraginaceae	0.976744	21571	2233_CMP_0535	21571	AB758333	0	0	0	0	0	0	0	0	0	0	0	0	0	0	0	0	0	0	0	0	0	0	0	0	0	0	0	0	0	0	0	0	0	0	0
213	atccggttttccgaaaacaaacaaaagttgaaaaagaaaaaaag	Boraginaceae.sequence.type12	Boraginaceae	Lappula deflexa	0.977273	Boraginaceae	0.977778	21571	EC_2232_CMP_0839	21571	AY383276	0	0	0	0	0	0	0	0	0	0	0	0	0	0	0	0	0	0	0	0	0	0	0	0	0	0	0	0	0	0	0	0	0	0	0
214	atcacgttttccgaaaacaaacaaaagttgaaaaagaaaaag	Boraginaceae.sequence.type13	Boraginaceae	root	NA	Boraginaceae	0.953488	21571	NA	21571	AB758344	0	0	0	0	0	0	0	0	0	0	0	0	0	0	0	0	0	0	0	0	0	0	0	0	0	0	0	0	0	0	0	0	0	0	0
215	atccggttttctgaaaacaaacaaaagttgaaaaggaaaaag	Boraginaceae.sequence.type14	Boraginaceae	root	NA	Boraginaceae	0.953488	21571	NA	21571	EU600014	0	0	0	0	0	0	0	0	0	0	0	0	0	0	0	0	0	0	0	0	0	0	0	0	0	0	0	0	0	0	0	0	0	0	0
216	atccggttttccgaaaacaaaagttgaaaaagaaaaag	Boraginaceae.sequence.type15	Boraginaceae	Eritrichium	1	Boraginaceae	1	21571	GQ244957_1471	21571	GQ244952	0	0	0	0	0	0	0	0	0	0	0	0	0	0	0	0	0	0	0	0	0	0	0	0	0	0	0	0	0	0	0	0	0	0	0
217	atccggttttccgaaaacaaacaaaagttgaaaaagaaaaaag	Boraginaceae.sequence.type16	Boraginaceae	Lappula deflexa	1	Boraginaceae	1	21571	EC_2232_CMP_0839	21571	AB758325	0	0	0	0	0	0	0	0	0	0	0	0	0	0	0	0	0	0	0	0	0	0	0	0	0	0	0	0	0	0	0	0	0	0	0
218	atccggtttttcgacaaaagttgaaaaagaaaaaag	Boraginaceae.sequence.type17	Boraginaceae	root	NA	Eritrichium pectinatociliatum	1	1288193	NA	1288193	KC542611	0	0	0	0	0	0	0	0	0	0	0	0	0	0	0	0	0	0	0	0	0	0	0	0	0	0	0	0	0	0	0	0	0	0	0
219	atccggttttccgaaaacaaacaaaagttgaaaaataaaaag	Boraginaceae.sequence.type18	Boraginaceae	Boraginaceae	0.953488	Microula	1	694028	EC_2232_CMP_0839	694028	KC542506	0	0	0	0	0	0	0	0	0	0	0	0	0	0	0	0	0	0	0	0	0	0	0	0	0	0	0	0	0	0	0	0	0	0	0
220	atccggttttctgaaaacaaacaaaagttgaaaaagaaaaag	Boraginaceae.sequence.type2	Boraginaceae	Boraginaceae	0.953488	Boraginaceae	0.976744	21571	EC_2232_CMP_0839	21571	EU600014	0	0	0	0	0	0	0	0	0	0	0	0	0	0	0	0	0	0	0	0	0	0	0	0	0	0	0	0	0	0	0	0	0	0	0
221	atccagttttccgaaaacaaacaaaagttgaaaaagaaaaag	Boraginaceae.sequence.type3	Boraginaceae	Boraginaceae	0.953488	Boraginaceae	0.97619	21571	EC_2232_CMP_0839	21571	AF284104	0	0	0	0	0	0	0	0	0	0	0	0	0	0	0	0	0	0	0	0	0	0	0	0	0	0	0	0	0	0	0	0	0	0	0
222	tccggttttccgaaaacaaacaaaagttgaaaaagaaaaag	Boraginaceae.sequence.type4	Boraginaceae	Boraginaceae	0.953488	Boraginaceae	0.97619	21571	EC_2232_CMP_0839	21571	AF284104	0	0	0	0	0	0	0	0	0	0	0	0	0	0	0	0	0	0	0	0	0	0	0	0	0	0	0	0	0	0	0	0	0	0	0
223	atccggttttccgaaaacaaacaaaagttgaaaaaaaaaaag	Boraginaceae.sequence.type5	Boraginaceae	Boraginaceae	0.976744	Boraginaceae	1	21571	EC_2232_CMP_0839	21571	AB758338	0	0	0	0	0	0	0	0	0	0	0	0	0	0	0	0	0	0	0	0	0	0	0	0	0	0	0	0	0	0	0	0	0	0	0
224	atccggttttccgaaaacaaacaaaggttgaaaaagaaaaag	Boraginaceae.sequence.type6	Boraginaceae	Boraginaceae	0.953488	Boraginaceae	0.97619	21571	EC_2232_CMP_0839	21571	AF284104	0	0	0	0	0	0	0	0	0	0	0	0	0	0	0	0	0	0	0	0	0	0	0	0	0	0	0	0	0	0	0	0	0	0	0
225	atccggttttccgaaaacaaacaaaagttgaaaaagaaaaaa	Boraginaceae.sequence.type7	Boraginaceae	Boraginaceae	0.953488	Boraginaceae	0.97619	21571	EC_2232_CMP_0839	21571	AF284104	0	0	0	0	0	0	0	0	0	0	0	0	0	0	0	0	0	0	0	0	0	0	0	0	0	0	0	0	0	0	0	0	0	0	0
226	atccggttttccgaaaataaacaaaagttgaaaaagaaaaag	Boraginaceae.sequence.type8	Boraginaceae	Boraginaceae	0.953488	Boraginaceae	0.976744	21571	EC_2232_CMP_0839	21571	KC542507	0	0	0	0	0	0	0	0	0	0	0	0	0	0	0	0	0	0	0	0	0	0	0	0	0	0	0	0	0	0	0	0	0	0	0
227	atccggttttcagaaaacaaacaaaagttgaaaaagaaaaag	Boraginaceae.sequence.type9	Boraginaceae	Boraginaceae	0.953488	Boraginaceae	0.97619	21571	EC_2232_CMP_0839	21571	AF284104	0	0	0	0	0	0	0	0	0	0	0	0	0	0	0	0	0	0	0	0	0	0	0	0	0	0	0	0	0	0	0	0	0	0	0
228	atcctggtttacgctaaaaaaccgagtttagaaagcgagaaaaaggg	Brassicaceae.sequence.type1	Brassicaceae	root	NA	Aphragmus oxycarpus	0.958333	347882	NA	347882	DQ479853	0	0	0	0	0	0	0	0	0	0	0	0	0	0	0	0	0	0	0	0	0	0	0	0	0	0	0	0	0	0	0	0	0	0	0
229	atcctggtttacgcgaacaaaccaaagtgtagaaagcgagaaagaagg	Brassicaceae.sequence.type2	Brassicaceae	Draba	1	Arabideae	1	981070	EC_2267_CMP_0861	981070	AF120731	0	0	0	0	0	0	0	0	0	0	0	0	0	0	0	0	0	0	0	0	0	0	0	0	0	0	0	0	0	0	0	0	0	0	0
230	atccttgtttacgcgaacaaaacggagtttagaaagcgagaaaaaagg	Brassicaceae.sequence.type3	Brassicaceae	Brassicaceae	0.979167	Cardamine macrophylla	1	109601	EC_2258_CMP_0855	109601	AF198132	0	0	0	0	0	0	0	0	0	0	0	0	0	0	0	0	0	0	0	0	0	0	0	0	0	0	0	0	0	0	0	0	0	0	0
231	atcctagtttacgcgaacaaaccagagtttagaaagcgagaaaaaggg	Brassicaceae.sequence.type4	Brassicaceae	Eutrema edwardsii	0.979167	Eutrema sp. GH-2015	1	1735202	GQ244967_1464	1735202	KR303794	0	0	0	0	0	0	0	0	0	0	0	0	0	0	0	0	0	0	0	0	0	0	0	0	0	0	0	0	0	0	0	0	0	0	0
232	atcctagtttacgcgaacaaaccagagtttagaaagcgagaaaaaagg	Brassicaceae.sequence.type5	Brassicaceae	Eutrema edwardsii	1	Eutrema	1	98005	GQ244967_1464	98005	DQ649086	0	0	0	0	0	0	0	0	0	0	0	0	0	0	0	0	0	0	0	0	0	0	0	0	0	0	0	0	0	0	0	0	0	0	0
233	atcctagcttacgcgaacaaaccagagtttagaaagcgagaaaaaagg	Brassicaceae.sequence.type6	Brassicaceae	Eutrema edwardsii	0.979167	Pegaeophyton scapiflorum	1	345531	GQ244967_1464	345531	DQ180233	0	0	0	0	0	0	0	0	0	0	0	0	0	0	0	0	0	0	0	0	0	0	0	0	0	0	0	0	0	0	0	0	0	0	0
234	atcccgttttctgaaaacaaacaaagtttcagaaagcgaaaataaaaaag	Campanulaceae	Campanulaceae	campanulids	0.96	Campanulaceae	1	4381	GQ245111	4381	JN851186	0	0	0	0	0	0	0	0	0	0	0	0	0	0	0	0	0	0	0	0	0	0	0	0	0	0	0	0	0	0	0	0	0	0	0
235	atccggttttccgaaaacaaacaagggttcagaaagctaaaatcaaaaag	Caprifoliaceae.sequence.type1	Caprifoliaceae	Linnaea borealis	0.96	Acanthocalyx	1	179857	GQ245080	179857	AF366923	0	0	0	0	0	0	0	0	0	0	0	0	0	0	0	0	0	0	0	0	0	0	0	0	0	0	0	0	0	0	0	0	0	0	0
236	atccagttttccgaaaacaagggtttagaaagcaaaaatcaaaaag	Caprifoliaceae.sequence.type2	Caprifoliaceae	Lonicera	1	Lonicera	1	49606	GQ245088	49606	AF366905	0	0	0	0	0	0	0	0	0	0	0	0	0	0	0	0	0	0	0	0	0	0	0	0	0	0	0	0	0	0	0	0	0	0	0
237	atccagttttccgaaaacaagggtttaaaaagcaaaaatcaaaaag	Caprifoliaceae.sequence.type3	Caprifoliaceae	Lonicera	0.978261	Lonicera	0.978261	49606	GQ245088	49606	AF366905	0	0	0	0	0	0	0	0	0	0	0	0	0	0	0	0	0	0	0	0	0	0	0	0	0	0	0	0	0	0	0	0	0	0	0
238	atccagttttccgaaaacaagggtttagaaaggaaaaatcaaaaag	Caprifoliaceae.sequence.type4	Caprifoliaceae	Lonicera	0.978261	Lonicera tangutica	1	486688	GQ245088	486688	GQ305439	0	0	0	0	0	0	0	0	0	0	0	0	0	0	0	0	0	0	0	0	0	0	0	0	0	0	0	0	0	0	0	0	0	0	0
239	atccggtttttgttttccgaaaacaaacaaaggctaaaatcaaaaaag	Caprifoliaceae.sequence.type5	Caprifoliaceae	Valeriana	1	Valeriana	1	19952	GQ245646	19952	AF366917	0	0	0	0	0	0	0	0	0	0	0	0	0	0	0	0	0	0	0	0	0	0	0	0	0	0	0	0	0	0	0	0	0	0	0
240	ctccttttttcaaaagcaaaaaaaagtattaagaaagaaaaaaag	Caryophyllaceae	Caryophyllaceae	Silene	1	Silene	1	3573	GQ245546	3573	AY116484	0	0	0	0	0	0	0	0	0	0	0	0	0	0	0	0	0	0	0	0	0	0	0	0	0	0	0	0	0	0	0	0	0	0	0
241	atcccattttcataaacgagaatatccaaag	Circaeasteraceae	Circaeasteraceae	root	NA	Circaeaster agrestis	1	39288	NA	39288	AF335298	0	0	0	0	0	0	0	0	0	0	0	0	0	0	0	0	0	0	0	0	0	0	0	0	0	0	0	0	0	0	0	0	0	0	0
242	atcttcttttccgaaatcaaacccaaatacaggggttcaaaaagcgcgaataaaaaag	Crassulaceae.sequence.type1	Crassulaceae	Rhodiola rosea	0.982759	Crassulaceae	0.982759	3781	GQ245394_1902	3781	AB480642	0	0	0	0	0	0	0	0	0	0	0	0	0	0	0	0	0	0	0	0	0	0	0	0	0	0	0	0	0	0	0	0	0	0	0
243	atcttcttttccgaaaccaaacccaaatacaagagttcaaaaagcgcgaataaaaaag	Crassulaceae.sequence.type10	Crassulaceae	Rhodiola rosea	0.965517	Rhodiola	0.965517	202994	GQ245394_1902	202994	AB480671	0	0	0	0	0	0	0	0	0	0	0	0	0	0	0	0	0	0	0	0	0	0	0	0	0	0	0	0	0	0	0	0	0	0	0
244	atcttcttttccgaaaccaaacccaaatacagggattcaaaaagcgcgaataaaaaag	Crassulaceae.sequence.type11	Crassulaceae	Rhodiola rosea	0.982759	Rhodiola	0.982759	202994	GQ245394_1902	202994	AB480671	0	0	0	0	0	0	0	0	0	0	0	0	0	0	0	0	0	0	0	0	0	0	0	0	0	0	0	0	0	0	0	0	0	0	0
245	atcttcttttccgaaaccaaacccaaatataggggttcaaaaagcgcgaataaaaaag	Crassulaceae.sequence.type12	Crassulaceae	Rhodiola rosea	0.982759	Rhodiola	0.982759	202994	GQ245394_1902	202994	AB480671	0	0	0	0	0	0	0	0	0	0	0	0	0	0	0	0	0	0	0	0	0	0	0	0	0	0	0	0	0	0	0	0	0	0	0
246	atcttcttttccgaaaccaaacccaaatacaggagttcaaaaagcgcgaataaaaaag	Crassulaceae.sequence.type13	Crassulaceae	Rhodiola rosea	0.982759	Rhodiola	0.982759	202994	GQ245394_1902	202994	AB480671	0	0	0	0	0	0	0	0	0	0	0	0	0	0	0	0	0	0	0	0	0	0	0	0	0	0	0	0	0	0	0	0	0	0	0
247	atcttcttttccgaaaccaaacccaaatacaggggttcaaaaagcgcgaataaaaag	Crassulaceae.sequence.type14	Crassulaceae	Rhodiola rosea	0.982759	Rhodiola	0.982759	202994	GQ245394_1902	202994	AB480671	0	0	0	0	0	0	0	0	0	0	0	0	0	0	0	0	0	0	0	0	0	0	0	0	0	0	0	0	0	0	0	0	0	0	0
248	atcttcttttccgaaaccaaacccaaatacaggggttcaaaaagcgcgaataaaaaaa	Crassulaceae.sequence.type15	Crassulaceae	Rhodiola rosea	0.982759	Rhodiola	0.982759	202994	GQ245394_1902	202994	AB480671	0	0	0	0	0	0	0	0	0	0	0	0	0	0	0	0	0	0	0	0	0	0	0	0	0	0	0	0	0	0	0	0	0	0	0
249	atcttcctttccgaaaccaaacccaaatacaggggttcaaaaagcgcgaataaaaaag	Crassulaceae.sequence.type16	Crassulaceae	Rhodiola rosea	0.982759	Rhodiola	0.982759	202994	GQ245394_1902	202994	AB480671	0	0	0	0	0	0	0	0	0	0	0	0	0	0	0	0	0	0	0	0	0	0	0	0	0	0	0	0	0	0	0	0	0	0	0
250	atcttctttttcgaaaccaaacccaaatacaggggttcaaaaagcgcgaataaaaaag	Crassulaceae.sequence.type17	Crassulaceae	Rhodiola rosea	0.982759	Rhodiola	0.982759	202994	GQ245394_1902	202994	AB480671	0	0	0	0	0	0	0	0	0	0	0	0	0	0	0	0	0	0	0	0	0	0	0	0	0	0	0	0	0	0	0	0	0	0	0
251	atcttcttttccgaaaccaaacccaaatacgggggttcaaaaagcgcgaataaaaaag	Crassulaceae.sequence.type18	Crassulaceae	Rhodiola rosea	0.982759	Rhodiola	0.983051	202994	GQ245394_1902	202994	KJ570317	0	0	0	0	0	0	0	0	0	0	0	0	0	0	0	0	0	0	0	0	0	0	0	0	0	0	0	0	0	0	0	0	0	0	0
252	atcttcttttccgaaaccaaacccaaatacaggggtccaaaaagcgcgaataaaaaag	Crassulaceae.sequence.type19	Crassulaceae	Rhodiola rosea	0.982759	Rhodiola	0.982759	202994	GQ245394_1902	202994	AB480671	0	0	0	0	0	0	0	0	0	0	0	0	0	0	0	0	0	0	0	0	0	0	0	0	0	0	0	0	0	0	0	0	0	0	0
253	atcttcttttctgaaaccaaacccaaatacaggggttcaaaaagcgcgaataaaaaag	Crassulaceae.sequence.type2	Crassulaceae	Rhodiola rosea	0.982759	Crassulaceae	0.982759	3781	GQ245394_1902	3781	AB480642	0	0	0	0	0	0	0	0	0	0	0	0	0	0	0	0	0	0	0	0	0	0	0	0	0	0	0	0	0	0	0	0	0	0	0
254	atcttcttttccgaaaccaaacccaaatacaggggttcaaaaagcgtgaataaaaaag	Crassulaceae.sequence.type20	Crassulaceae	Rhodiola rosea	0.982759	Rhodiola	0.982759	202994	GQ245394_1902	202994	AB480671	0	0	0	0	0	0	0	0	0	0	0	0	0	0	0	0	0	0	0	0	0	0	0	0	0	0	0	0	0	0	0	0	0	0	0
255	attttcttttccgaaaccaaacccaaatacaggggttcaaaaagcgcgaataaaaaag	Crassulaceae.sequence.type21	Crassulaceae	Rhodiola rosea	0.982759	Rhodiola	0.982759	202994	GQ245394_1902	202994	AB480671	0	0	0	0	0	0	0	0	0	0	0	0	0	0	0	0	0	0	0	0	0	0	0	0	0	0	0	0	0	0	0	0	0	0	0
256	atcttcttttccgaaaccaaacccaaatacaagggttcaaaaagcgcgaataaaaaag	Crassulaceae.sequence.type22	Crassulaceae	Rhodiola rosea	0.982759	Rhodiola	0.982759	202994	GQ245394_1902	202994	AB480671	0	0	0	0	0	0	0	0	0	0	0	0	0	0	0	0	0	0	0	0	0	0	0	0	0	0	0	0	0	0	0	0	0	0	0
257	atcttcttttccgaaaccaaacccaaatacaggggttcaaaaagcgcgaatagaaaag	Crassulaceae.sequence.type23	Crassulaceae	Rhodiola rosea	0.982759	Rhodiola	0.982759	202994	GQ245394_1902	202994	AB480671	0	0	0	0	0	0	0	0	0	0	0	0	0	0	0	0	0	0	0	0	0	0	0	0	0	0	0	0	0	0	0	0	0	0	0
258	atcttcttttccgaaaccaaacccaaatacaggggttcaaaaagcgcggataaaaaag	Crassulaceae.sequence.type24	Crassulaceae	Rhodiola rosea	0.982759	Rhodiola	0.982759	202994	GQ245394_1902	202994	AB480671	0	0	0	0	0	0	0	0	0	0	0	0	0	0	0	0	0	0	0	0	21	0	0	0	0	0	0	0	0	0	0	0	0	0	0
259	atcttcttttccgaaaccaaacccaaatacaggggttcaaaaagcacgaataaaaaag	Crassulaceae.sequence.type25	Crassulaceae	Rhodiola rosea	0.982759	Rhodiola	1	202994	GQ245394_1902	202994	FJ794308	0	0	0	0	0	0	0	0	0	0	0	0	0	0	0	0	0	0	0	0	0	0	0	0	0	0	0	0	0	0	0	0	0	0	0
260	atcttcttttccgaaaccaaacccaaatacaggggttcaaaaagcgcgaataaaagag	Crassulaceae.sequence.type26	Crassulaceae	Rhodiola rosea	0.982759	Rhodiola	0.982759	202994	GQ245394_1902	202994	AB480671	0	0	0	0	0	0	0	0	0	0	0	0	0	0	0	0	0	0	0	0	0	0	0	0	0	0	0	0	0	0	0	0	0	0	0
261	atcttcttttccgaaaccaaacccaaatacagaggttcaaaaagcgcgaataaaaaag	Crassulaceae.sequence.type27	Crassulaceae	Rhodiola rosea	0.982759	Rhodiola	0.982759	202994	GQ245394_1902	202994	AB480671	0	0	0	0	0	0	0	0	0	0	0	0	0	0	0	0	0	0	0	0	0	0	0	0	0	0	0	0	0	0	0	0	0	0	0
262	atcttcttttccgaaaccaaacccaaatacaggggttcaaaaaacgcgaataaaaaag	Crassulaceae.sequence.type28	Crassulaceae	Rhodiola rosea	0.982759	Rhodiola	0.982759	202994	GQ245394_1902	202994	AB480671	0	0	0	0	0	0	0	0	0	0	0	0	0	0	0	0	0	0	0	0	0	0	0	0	0	0	0	0	0	0	0	0	0	0	0
263	atcttcttttccgaaaccaaacccaaatacaggggttcaagaagcgcgaataaaaaag	Crassulaceae.sequence.type29	Crassulaceae	Rhodiola rosea	0.982759	Rhodiola	0.982759	202994	GQ245394_1902	202994	AB480671	0	0	0	0	0	0	0	0	0	0	0	0	0	0	0	0	0	0	0	0	0	0	0	0	0	0	0	0	0	0	0	0	0	0	0
264	atcttcttttccgaaaccaaacccaaatacaggggttcaaaaagcgcgaataaaaaag	Crassulaceae.sequence.type3	Crassulaceae	Rhodiola rosea	1	Rhodiola	1	202994	GQ245394_1902	202994	AB480671	0	0	0	0	0	0	0	0	0	0	0	0	0	0	0	0	0	0	0	0	299	0	0	0	0	0	0	0	0	0	0	0	0	0	0
265	atcttcttttccgagaccaaacccaaatacaggggttcaaaaagcgcgaataaaaaag	Crassulaceae.sequence.type30	Crassulaceae	Rhodiola rosea	0.982759	Rhodiola	0.982759	202994	GQ245394_1902	202994	AB480671	0	0	0	0	0	0	0	0	0	0	0	0	0	0	0	0	0	0	0	0	0	0	0	0	0	0	0	0	0	0	0	0	0	0	0
266	atcttcttttccgaaaccaaacccaaatacaggggttcaaaagcgcgaataaaaaag	Crassulaceae.sequence.type31	Crassulaceae	Rhodiola rosea	0.982759	Rhodiola	0.982759	202994	GQ245394_1902	202994	AB480671	0	0	0	0	0	0	0	0	0	0	0	0	0	0	0	0	0	0	0	0	0	0	0	0	0	0	0	0	0	0	0	0	0	0	0
267	atcctcttttccgaaaccaaacccaaatacaggggttcaaaaagcgcgaataaaaaag	Crassulaceae.sequence.type32	Crassulaceae	Rhodiola rosea	0.982759	Rhodiola tibetica	1	1442785	GQ245394_1902	1442785	KF113834	0	0	0	0	0	0	0	0	0	0	0	0	0	0	0	0	0	0	0	0	0	0	0	0	0	0	0	0	0	0	0	0	0	0	0
268	atcttcttttccgaaaccaaatccaaatacaggggttcaaaaagcgcgaataaaaaag	Crassulaceae.sequence.type4	Crassulaceae	Rhodiola rosea	0.982759	Rhodiola	0.982759	202994	GQ245394_1902	202994	AB480671	0	0	0	0	0	0	0	0	0	0	0	0	0	0	0	0	0	0	0	0	0	0	0	0	0	0	0	0	0	0	0	0	0	0	0
269	atcttcttttccgaaaccaaacccaaatacaggggttcaaaaagcgcaaataaaaaag	Crassulaceae.sequence.type5	Crassulaceae	Rhodiola rosea	0.982759	Rhodiola	0.982759	202994	GQ245394_1902	202994	AB480671	0	0	0	0	0	0	0	0	0	0	0	0	0	0	0	0	0	0	0	0	0	0	0	0	0	0	0	0	0	0	0	0	0	0	0
270	atcttcttttccgaaaccaaacccaaatacaggggtttaaaaagcgcgaataaaaaag	Crassulaceae.sequence.type6	Crassulaceae	Rhodiola rosea	0.982759	Rhodiola	0.982759	202994	GQ245394_1902	202994	AB480671	0	0	0	0	0	0	0	0	0	0	0	0	0	0	0	0	0	0	0	0	0	0	0	0	0	0	0	0	0	0	0	0	0	0	0
271	atcttcttttccgaaaccaaacccaaatacaggggttcaaaaagcgcgaataaaaaa	Crassulaceae.sequence.type7	Crassulaceae	Rhodiola rosea	0.965517	Rhodiola	0.965517	202994	GQ245394_1902	202994	AB480671	0	0	0	0	0	0	0	0	0	0	0	0	0	0	0	0	0	0	0	0	0	0	0	0	0	0	0	0	0	0	0	0	0	0	0
272	atctttttttccgaaaccaaacccaaatacaggggttcaaaaagcgcgaataaaaaag	Crassulaceae.sequence.type8	Crassulaceae	Rhodiola rosea	0.982759	Rhodiola	0.982759	202994	GQ245394_1902	202994	AB480671	0	0	0	0	0	0	0	0	0	0	0	0	0	0	0	0	0	0	0	0	0	0	0	0	0	0	0	0	0	0	0	0	0	0	0
273	tcttcttttccgaaaccaaacccaaatacaggggttcaaaaagcgcgaataaaaaag	Crassulaceae.sequence.type9	Crassulaceae	Rhodiola rosea	0.982759	Rhodiola	0.982759	202994	GQ245394_1902	202994	AB480671	0	0	0	0	0	0	0	0	0	0	0	0	0	0	0	0	0	0	0	0	0	0	0	0	0	0	0	0	0	0	0	0	0	0	0
274	atccgatttctagagacaatagtttcctttccgagaacgg	Cupressaceae	Cupressaceae	Juniperus	1	Cupressaceae	1	3367	GQ245049	3367	AB030064	0	0	0	0	0	0	0	0	0	0	0	0	0	0	0	0	0	0	0	0	0	0	0	0	0	0	0	0	0	0	0	0	0	0	0
275	atcttctttttgagaaaaagaaatatataaaatatttcttatttcagataagaaataatattttttcttatctaatattaaa	Cyperaceae.sequence.type1	Cyperaceae	Carex	1	Carex	1	13398	2369_CMP_0565	13398	AB079405	0	0	0	0	0	0	0	0	0	0	0	0	0	0	0	0	0	0	0	0	447	0	0	0	0	0	0	0	0	0	0	0	0	0	0
276	atcttctttttgagaaaaagaaatatatataatattttttttttcagataagaaataatattttttcttatctaatattaaa	Cyperaceae.sequence.type10	Cyperaceae	Carex atrofusca	0.987805	Carex atrofusca	0.987805	241197	GQ244697_1667	241197	AM085577	0	0	0	0	0	0	0	0	0	0	0	0	0	0	0	0	0	0	0	0	0	0	0	0	0	0	0	0	0	0	0	0	0	0	0
277	atcttctttttgagaaaaagaaatatataaaatatttcttatttcagataagaaagaaataatatttcttatctaatattaaa	Cyperaceae.sequence.type11	Cyperaceae	Carex maritima	1	Carex maritima	1	240694	GQ244723_1645	240694	AY757493	0	0	0	0	0	0	0	0	0	0	0	0	0	0	0	0	0	0	0	0	50	0	0	0	0	0	0	0	0	0	0	0	0	0	0
278	atcttctttttgagaaaaagaaatatataaaatatttcttatttcagataagaaatattttatttcttatttaatattaaa	Cyperaceae.sequence.type12	Cyperaceae	Cariceae	0.987654	Carex parva	1	100285	EC_2439_CMP_0948	100285	AF164935	0	0	0	0	0	0	0	0	0	0	0	0	0	0	0	0	0	0	0	0	0	0	0	0	0	0	0	0	0	0	0	0	0	0	0
279	atcttctttttgagaaaaagaaatatataaaatatttcttatttcagataagaaataatattttttcttatctaatgttaaa	Cyperaceae.sequence.type13	Cyperaceae	Carex supina	1	Carex supina	1	140858	GQ244753_1622	140858	GQ244753	0	0	0	0	0	0	0	0	0	0	0	0	0	0	0	0	0	0	0	0	0	0	0	0	0	0	0	0	0	0	0	0	0	0	0
280	atcttctttttgagaaaaagaaatatataaaatattttttatttcatataagaaatattttatttcttatctaatattaaa	Cyperaceae.sequence.type14	Cyperaceae	Cariceae	0.987654	Cariceae	0.987654	986155	GQ245055	986155	AF284882	0	0	0	0	0	0	0	0	0	0	0	0	0	0	0	0	0	0	0	0	0	0	0	0	0	0	0	0	0	0	0	0	0	0	0
281	atcttctttttgagaaaaagaaatatataaaatatttcttatttcatataagaaatattttattttttatctaatattaaa	Cyperaceae.sequence.type15	Cyperaceae	Cariceae	0.987654	Cariceae	0.987654	986155	GQ245055	986155	AF284882	0	0	0	0	0	0	0	0	0	0	0	0	0	0	0	0	0	0	0	0	0	0	0	0	0	0	0	0	0	0	0	0	0	0	0
282	atcttctttttgagaaaaagaaatatatgaaatatttcttatttcagataagaaataaaatatttcttatctataaa	Cyperaceae.sequence.type16	Cyperaceae	Kobresia	1	Cariceae	1	986155	GQ245057	986155	AF164948	0	0	0	0	0	0	0	0	0	0	0	0	0	0	0	0	0	0	0	0	282	0	0	0	0	0	0	0	0	0	0	0	0	0	0
283	atcttctttttgagaaaaagaaatatataaaatatttcttatttcatataagaaatattttatttcttatctaatattaaa	Cyperaceae.sequence.type17	Cyperaceae	Kobresia	1	Cariceae	1	986155	GQ245055	986155	AF284882	0	0	0	0	0	0	0	0	0	0	0	0	0	0	0	0	0	0	0	0	0	0	0	0	0	0	0	0	0	0	0	0	0	0	0
284	atcttctttttgagaaaaagaaatatataaaatatttcttatttcttataagaaatattttatttcttatctaatattaaa	Cyperaceae.sequence.type18	Cyperaceae	Kobresia	0.987654	Cariceae	0.987654	986155	GQ245055	986155	AF284882	0	0	0	0	0	0	0	0	0	0	0	0	0	0	0	0	0	0	0	0	0	0	0	0	0	0	0	0	0	0	0	0	0	0	0
285	atcttctttttgagaaaaagaaatatataaaatatttcttatttcagataagaaataaaatatttcttatctataaa	Cyperaceae.sequence.type19	Cyperaceae	Kobresia	0.987013	Cariceae	0.987013	986155	GQ245057	986155	AF164948	0	0	0	0	0	0	0	0	0	0	0	0	0	0	0	0	0	0	0	0	0	0	0	0	0	0	0	0	0	0	0	0	0	0	0
286	atcttcttttagagaaaaagaaatatataaaatatttcttatttcagataagaaataatattttttcttatctaatattaaa	Cyperaceae.sequence.type2	Cyperaceae	Carex	0.987805	Carex	0.987805	13398	2369_CMP_0565	13398	AB079405	0	0	0	0	0	0	0	0	0	0	0	0	0	0	0	0	0	0	0	0	0	0	0	0	0	0	0	0	0	0	0	0	0	0	0
287	atcttctttttgagaaaaaaaaatatatgaaatatttcttatttcagataagaaataaaatatttcttatctataaa	Cyperaceae.sequence.type20	Cyperaceae	Kobresia	0.987013	Cariceae	0.987013	986155	GQ245057	986155	AF164948	0	0	0	0	0	0	0	0	0	0	0	0	0	0	0	0	0	0	0	0	0	0	0	0	0	0	0	0	0	0	0	0	0	0	0
288	atcttctttttgagaaaaagaaatatataaaatatttcttatttcatataagaaatatttgatttcttatctaatattaaa	Cyperaceae.sequence.type21	Cyperaceae	Cariceae	0.987654	Kobresia esenbeckii	1	234477	GQ245055	234477	AB643655	0	0	0	0	0	0	0	0	0	0	0	0	0	0	0	0	0	0	0	0	0	0	0	0	0	0	0	0	0	0	0	0	0	0	0
289	atcttctttttgagaaaaagaaatatataaaatatttcttatttcagataaaaaataatattttttcttatctaatattaaa	Cyperaceae.sequence.type3	Cyperaceae	Carex	0.987805	Carex	0.987952	13398	2369_CMP_0565	13398	AF284893	0	0	0	0	0	0	0	0	0	0	0	0	0	0	0	0	0	0	0	0	0	0	0	0	0	0	0	0	0	0	0	0	0	0	0
290	atcttttttttgagaaaaagaaatatataaaatatttcttatttcagataagaaataatattttttcttatctaatattaaa	Cyperaceae.sequence.type4	Cyperaceae	Carex	0.987805	Carex	0.987805	13398	2369_CMP_0565	13398	AB079405	0	0	0	0	0	0	0	0	0	0	0	0	0	0	0	0	0	0	0	0	0	0	0	0	0	0	0	0	0	0	0	0	0	0	0
291	atcttctttttgagaaaaagaaatatataaaatatttcttatttcagataagaaataatattttttcttatttaatattaaa	Cyperaceae.sequence.type5	Cyperaceae	Carex	0.987805	Carex	0.987805	13398	2369_CMP_0565	13398	AB079405	0	0	0	0	0	0	0	0	0	0	0	0	0	0	0	0	0	0	0	0	0	0	0	0	0	0	0	0	0	0	0	0	0	0	0
292	atcttctttttgagaaaaagaaatatataaaatatttcttatttcagataagaaataaaatatttcttatctaatattaaa	Cyperaceae.sequence.type6	Cyperaceae	Carex microglochin	1	Carex	1	13398	GQ244729_1640	13398	AF164929	0	0	0	0	0	0	0	0	0	0	0	0	0	0	0	0	0	0	0	0	0	0	0	0	0	0	0	0	0	0	0	0	0	0	0
293	atcttctttttgagaaaaagaaatatataaaatatttcttatttcagataagaaataatatttttttttatctaatattaaa	Cyperaceae.sequence.type7	Cyperaceae	Carex trautvetteriana	0.987952	Carex	0.987952	13398	2464_CMP_0583	13398	JX644762	0	0	0	0	0	0	0	0	0	0	0	0	0	0	0	0	0	0	0	0	0	0	0	0	0	0	0	0	0	0	0	0	0	0	0
294	atcttctttttaagaaaaagaaatatataaaatatttcttatttcagataagaaataatattttttcttatctaatattaaa	Cyperaceae.sequence.type8	Cyperaceae	Carex	1	Carex	1	13398	2386_CMP_0569	13398	AY757518	0	0	0	0	0	0	0	0	0	0	0	0	0	0	0	0	0	0	0	0	0	0	0	0	0	0	0	0	0	0	0	0	0	0	0
295	atcttctttttgagaaaaagaaatatatataatatttcttttttcagataagaaataatattttttcttatctaatattaaa	Cyperaceae.sequence.type9	Cyperaceae	Carex atrofusca	1	Carex atrofusca	1	241197	GQ244697_1667	241197	AM085577	0	0	0	0	0	0	0	0	0	0	0	0	0	0	0	0	0	0	0	0	75	0	0	0	0	0	0	0	0	0	0	0	0	0	0
296	atccagttttctgattcttaaaacaaacaagggttcagaaagcaatactaaag	Elaeagnaceae	Elaeagnaceae	Shepherdia canadensis	0.962264	Hippophae tibetana	1	193519	GQ245525_1805	193519	DQ838721	0	0	0	0	0	0	0	0	0	0	0	0	0	0	0	0	0	0	0	0	126	0	0	0	0	0	0	0	0	0	0	0	0	0	0
297	atcaaagtcagaggattctctgactaaaaaaggta	Ephedraceae.sequence.type1	Ephedraceae	root	NA	Ephedra	1	3387	NA	3387	AP010819	0	0	0	0	0	0	0	0	0	0	0	0	0	0	0	0	0	0	0	0	0	0	0	0	0	0	0	0	0	0	0	0	0	0	0
298	atcaaagtcagagaattctctgactaaaaaaggta	Ephedraceae.sequence.type2	Ephedraceae	root	NA	Ephedra	0.971429	3387	NA	3387	AP010819	0	0	0	0	0	0	0	0	0	0	0	0	0	0	0	0	0	0	0	0	0	0	0	0	0	0	0	0	0	0	0	0	0	0	0
299	atcaaagtcagaggatcctctgactaaaaaaggta	Ephedraceae.sequence.type3	Ephedraceae	root	NA	Ephedra	0.971429	3387	NA	3387	AP010819	0	0	0	0	0	0	0	0	0	0	0	0	0	0	0	0	0	0	0	0	0	0	0	0	0	0	0	0	0	0	0	0	0	0	0
300	atccttttttcgcaaacaaacaaagattccgaaagctaaaaaaag	Ericaceae.sequence.type1	Ericaceae	Rhododendron	0.978261	Ericoideae	1	217035	2556b_CMP_1345	217035	AB038836	0	0	0	0	0	0	0	0	0	0	0	0	0	0	0	0	0	0	0	0	36	0	0	0	0	0	0	0	0	0	0	0	0	0	0
301	atcctatttttcgcaaacaaacaaagattccgaaagctaaaaaaaag	Ericaceae.sequence.type10	Ericaceae	Rhododendron lapponicum	0.978723	Ericoideae	0.978723	217035	GQ245396_1900	217035	AB038837	0	0	0	0	0	0	0	0	0	0	0	0	0	0	0	0	0	0	0	0	0	0	0	0	0	0	0	0	0	0	0	0	0	0	0
302	attcttttttcgcaaacaaacaaagattccgaaagctaaaaaaaag	Ericaceae.sequence.type11	Ericaceae	Rhododendron lapponicum	0.978261	Ericoideae	0.978261	217035	GQ245396_1900	217035	AB038837	0	0	0	0	0	0	0	0	0	0	0	0	0	0	0	0	0	0	0	0	0	0	0	0	0	0	0	0	0	0	0	0	0	0	0
303	atttttttttcgcaaacaaacaaagattccgaaagctaaaaaaaag	Ericaceae.sequence.type12	Ericaceae	Rhododendron lapponicum	0.956522	Ericoideae	0.957447	217035	GQ245396_1900	217035	AB210053	0	0	0	0	0	0	0	0	0	0	0	0	0	0	0	0	0	0	0	0	0	0	0	0	0	0	0	0	0	0	0	0	0	0	0
304	atccttttttcgcaaacaaataaagattccgaaagttaaaaaaaag	Ericaceae.sequence.type13	Ericaceae	Rhododendron lapponicum	0.956522	Ericoideae	0.956522	217035	GQ245396_1900	217035	AB038837	0	0	0	0	0	0	0	0	0	0	0	0	0	0	0	0	0	0	0	0	0	0	0	0	0	0	0	0	0	0	0	0	0	0	0
305	atccttttttcgcgaacaaacaaagattccgaaagctaaaaaaaag	Ericaceae.sequence.type14	Ericaceae	Rhododendron lapponicum	0.978261	Ericoideae	0.978261	217035	GQ245396_1900	217035	AB038837	0	0	0	0	0	0	0	0	0	0	0	0	0	0	0	0	0	0	0	0	0	0	0	0	0	0	0	0	0	0	0	0	0	0	0
306	atccttttttcgcagacaaacaaagattccgaaagctaaaaaaaag	Ericaceae.sequence.type15	Ericaceae	Rhododendron lapponicum	0.978261	Ericoideae	0.978261	217035	GQ245396_1900	217035	AB038837	0	0	0	0	0	0	0	0	0	0	0	0	0	0	0	0	0	0	0	0	0	0	0	0	0	0	0	0	0	0	0	0	0	0	0
307	atcctcttttcgcaaacaaacaaagattccgaaagctaaaaaaaag	Ericaceae.sequence.type16	Ericaceae	Rhododendron lapponicum	0.978261	Ericoideae	0.978261	217035	GQ245396_1900	217035	AB038837	0	0	0	0	0	0	0	0	0	0	0	0	0	0	0	0	0	0	0	0	0	0	0	0	0	0	0	0	0	0	0	0	0	0	0
308	atccttttttcgcaaataaacaaagattccgaaagttaaaaaaaag	Ericaceae.sequence.type17	Ericaceae	Rhododendron lapponicum	0.956522	Ericoideae	0.956522	217035	GQ245396_1900	217035	AB038837	0	0	0	0	0	0	0	0	0	0	0	0	0	0	0	0	0	0	0	0	0	0	0	0	0	0	0	0	0	0	0	0	0	0	0
309	atccttttttcgcaaacaaacaaagattccaaaaactaaaaaaaag	Ericaceae.sequence.type18	Ericaceae	Rhododendron lapponicum	0.956522	Ericoideae	0.956522	217035	GQ245396_1900	217035	AB038837	0	0	0	0	0	0	0	0	0	0	0	0	0	0	0	0	0	0	0	0	0	0	0	0	0	0	0	0	0	0	0	0	0	0	0
310	atccttttttcgcaaacaaacaaaaattccgaaaactaaaaaaaag	Ericaceae.sequence.type19	Ericaceae	Rhododendron lapponicum	0.956522	Ericoideae	0.978261	217035	GQ245396_1900	217035	AF394256	0	0	0	0	0	0	0	0	0	0	0	0	0	0	0	0	0	0	0	0	0	0	0	0	0	0	0	0	0	0	0	0	0	0	0
311	atccttttttcgcaaacaaacaaagattccgaaagctaaaaaaaa	Ericaceae.sequence.type2	Ericaceae	Rhododendron	0.956522	Ericoideae	0.977778	217035	2556b_CMP_1345	217035	AB038836	0	0	0	0	0	0	0	0	0	0	0	0	0	0	0	0	0	0	0	0	14	0	0	0	0	0	0	0	0	0	0	0	0	0	0
312	atccttttttcgcaaacaaacaaagattccgaaaactaaaaaaag	Ericaceae.sequence.type20	Ericaceae	Rhododendron	0.956522	Ericoideae	0.977778	217035	2556b_CMP_1345	217035	AB038836	0	0	0	0	0	0	0	0	0	0	0	0	0	0	0	0	0	0	0	0	0	0	0	0	0	0	0	0	0	0	0	0	0	0	0
313	atccttttttcgcaaacaaacaaagattccgaaagttaaaaaaag	Ericaceae.sequence.type21	Ericaceae	Rhododendron	0.956522	Ericoideae	0.977778	217035	2556b_CMP_1345	217035	AB038836	0	0	0	0	0	0	0	0	0	0	0	0	0	0	0	0	0	0	0	0	0	0	0	0	0	0	0	0	0	0	0	0	0	0	0
314	atccttttttagcaaacaaacaaagattccgaaaactaaaaaaaag	Ericaceae.sequence.type22	Ericaceae	Rhododendron lapponicum	0.956522	Ericoideae	0.956522	217035	GQ245396_1900	217035	AB038837	0	0	0	0	0	0	0	0	0	0	0	0	0	0	0	0	0	0	0	0	0	0	0	0	0	0	0	0	0	0	0	0	0	0	0
315	atccttttttcgaaaacaaacaaagattccgaaagctaaaaaaaag	Ericaceae.sequence.type23	Ericaceae	Rhododendron lapponicum	0.978261	Ericoideae	0.978261	217035	GQ245396_1900	217035	AB038837	0	0	0	0	0	0	0	0	0	0	0	0	0	0	0	0	0	0	0	0	0	0	0	0	0	0	0	0	0	0	0	0	0	0	0
316	attcttttttcgcaaacaaacaaagattccgaaagttaaaaaaaag	Ericaceae.sequence.type24	Ericaceae	Rhododendron lapponicum	0.956522	Ericoideae	0.956522	217035	GQ245396_1900	217035	AB038837	0	0	0	0	0	0	0	0	0	0	0	0	0	0	0	0	0	0	0	0	0	0	0	0	0	0	0	0	0	0	0	0	0	0	0
317	atccttctttcgcaaacaaacaaagattccaaaagctaaaaaaaaag	Ericaceae.sequence.type25	Ericaceae	Rhododendron	0.957447	Rhododendron	1	4346	GQ245609	4346	AF394248	0	0	0	0	0	0	0	0	0	0	0	0	0	0	0	0	0	0	0	0	0	0	0	0	0	0	0	0	0	0	0	0	0	0	0
318	atccttttttcgcaaacaaacaaagattccgaaagctaaaaaag	Ericaceae.sequence.type26	Ericaceae	Rhododendron	0.956522	Rhododendron	1	4346	2556b_CMP_1345	4346	AF452209	0	0	0	0	0	0	0	0	0	0	0	0	0	0	0	0	0	0	0	0	0	0	0	0	0	0	0	0	0	0	0	0	0	0	0
319	atccttctttcgcaaacaaacaaagattccgaaagctaaaaaaaag	Ericaceae.sequence.type27	Ericaceae	Rhododendron lapponicum	0.978261	Rhododendron	1	4346	GQ245396_1900	4346	AB038845	0	0	0	0	0	0	0	0	0	0	0	0	0	0	0	0	0	0	0	0	0	0	0	0	0	0	0	0	0	0	0	0	0	0	0
320	atccttttttcgcaaacaaacaaagattctgaaagctaaaaaaaag	Ericaceae.sequence.type28	Ericaceae	Rhododendron lapponicum	0.978261	Rhododendron	1	4346	GQ245396_1900	4346	KP979026	0	0	0	0	0	0	0	0	0	0	0	0	0	0	0	0	0	0	0	0	0	0	0	0	0	0	0	0	0	0	0	0	0	0	0
321	atccttttttcgcaaacaaacaaagatttcgaaagctaaaaaaaag	Ericaceae.sequence.type29	Ericaceae	Rhododendron lapponicum	0.978261	Rhododendron	1	4346	GQ245396_1900	4346	AB038799	0	0	0	0	0	0	0	0	0	0	0	0	0	0	0	0	0	0	0	0	0	0	0	0	0	0	0	0	0	0	0	0	0	0	0
322	atccttttttcgcaaacaaacaaagattccgaaaactaaaaaaaag	Ericaceae.sequence.type3	Ericaceae	Rhododendron lapponicum	0.978261	Ericoideae	0.978261	217035	GQ245396_1900	217035	AB038837	0	0	0	0	0	0	0	0	0	0	0	0	0	0	0	0	0	0	0	0	0	0	0	0	0	0	0	0	0	0	0	0	0	0	0
323	atccttctttcgcaaacaaacaaagattccaaaagctaaaaaaaag	Ericaceae.sequence.type30	Ericaceae	Rhododendron lapponicum	0.956522	Rhododendron	1	4346	GQ245396_1900	4346	AF394247	0	0	0	0	0	0	0	0	0	0	0	0	0	0	0	0	0	0	0	0	0	0	0	0	0	0	0	0	0	0	0	0	0	0	0
324	atccttctttcgcaaacaaacaaagattccgaaagctaaaaaaag	Ericaceae.sequence.type31	Ericaceae	Rhododendron	0.956522	Rhodoreae	0.978261	217046	2556b_CMP_1345	217046	AB038845	0	0	0	0	0	0	0	0	0	0	0	0	0	0	0	0	0	0	0	0	0	0	0	0	0	0	0	0	0	0	0	0	0	0	0
325	atccttttttcgcaaacaaacaaagattccgaaagctaaaaaaaag	Ericaceae.sequence.type32	Ericaceae	Rhododendron lapponicum	1	Rhodoreae	1	217046	GQ245396_1900	217046	AB038837	0	0	0	0	0	0	0	0	0	0	0	0	0	0	0	0	0	0	0	0	1595	0	0	0	0	0	0	0	0	0	0	0	0	0	0
326	atccttctttcgcaaacaaacaaagattccgaaagttaaaaaaaag	Ericaceae.sequence.type33	Ericaceae	Rhododendron lapponicum	0.956522	Rhodoreae	0.978261	217046	GQ245396_1900	217046	AB038841	0	0	0	0	0	0	0	0	0	0	0	0	0	0	0	0	0	0	0	0	0	0	0	0	0	0	0	0	0	0	0	0	0	0	0
327	atccttttttcgcaaacaaacaaagattttgaaagctaaaaaaaag	Ericaceae.sequence.type34	Ericaceae	Rhododendron lapponicum	0.956522	Rhodoreae	0.978261	217046	GQ245396_1900	217046	AB038799	0	0	0	0	0	0	0	0	0	0	0	0	0	0	0	0	0	0	0	0	0	0	0	0	0	0	0	0	0	0	0	0	0	0	0
328	atccttttttagcaaacaaacaaagattctgaaagctaaaaaaaag	Ericaceae.sequence.type35	Ericaceae	Rhododendron lapponicum	0.956522	Rhodoreae	0.978261	217046	GQ245396_1900	217046	KP979026	0	0	0	0	0	0	0	0	0	0	0	0	0	0	0	0	0	0	0	0	0	0	0	0	0	0	0	0	0	0	0	0	0	0	0
329	atccttctttcgcaaacaaacaaagattccgaaaactaaaaaaaag	Ericaceae.sequence.type36	Ericaceae	Rhododendron lapponicum	0.956522	Rhodoreae	0.978261	217046	GQ245396_1900	217046	AB038845	0	0	0	0	0	0	0	0	0	0	0	0	0	0	0	0	0	0	0	0	0	0	0	0	0	0	0	0	0	0	0	0	0	0	0
330	atccttctttcgtaaacaaacaaagattccgaaagctaaaaaaaag	Ericaceae.sequence.type37	Ericaceae	Rhododendron lapponicum	0.956522	Rhodoreae	0.978261	217046	GQ245396_1900	217046	AB038845	0	0	0	0	0	0	0	0	0	0	0	0	0	0	0	0	0	0	0	0	0	0	0	0	0	0	0	0	0	0	0	0	0	0	0
331	atccttctttcgcaaataaacaaagattccgaaagctaaaaaaaag	Ericaceae.sequence.type38	Ericaceae	Rhododendron lapponicum	0.956522	Rhodoreae	0.978261	217046	GQ245396_1900	217046	AB038845	0	0	0	0	0	0	0	0	0	0	0	0	0	0	0	0	0	0	0	0	0	0	0	0	0	0	0	0	0	0	0	0	0	0	0
332	attcttctttcgcaaacaaacaaagattccgaaagctaaaaaaaag	Ericaceae.sequence.type39	Ericaceae	Rhododendron lapponicum	0.956522	Rhodoreae	0.978261	217046	GQ245396_1900	217046	AB038845	0	0	0	0	0	0	0	0	0	0	0	0	0	0	0	0	0	0	0	0	0	0	0	0	0	0	0	0	0	0	0	0	0	0	0
333	atccttttttcgcaaacaaacaaagattccgaaagttaaaaaaaag	Ericaceae.sequence.type4	Ericaceae	Rhododendron lapponicum	0.978261	Ericoideae	0.978261	217035	GQ245396_1900	217035	AB038837	0	0	0	0	0	0	0	0	0	0	0	0	0	0	0	0	0	0	0	0	0	0	0	0	0	0	0	0	0	0	0	0	0	0	0
334	atccttctttcgcaaacaaataaagattccgaaagctaaaaaaaag	Ericaceae.sequence.type40	Ericaceae	Rhododendron lapponicum	0.956522	Rhodoreae	0.978261	217046	GQ245396_1900	217046	AB038845	0	0	0	0	0	0	0	0	0	0	0	0	0	0	0	0	0	0	0	0	0	0	0	0	0	0	0	0	0	0	0	0	0	0	0
335	atccttttttcgcaaacaaataaagattccgaaagctaaaaaaaag	Ericaceae.sequence.type5	Ericaceae	Rhododendron lapponicum	0.978261	Ericoideae	0.978261	217035	GQ245396_1900	217035	AB038837	0	0	0	0	0	0	0	0	0	0	0	0	0	0	0	0	0	0	0	0	0	0	0	0	0	0	0	0	0	0	0	0	0	0	0
336	atccttttttcgcaaacaaacaaagattccaaaagctaaaaaaaag	Ericaceae.sequence.type6	Ericaceae	Rhododendron lapponicum	0.978261	Ericoideae	0.978261	217035	GQ245396_1900	217035	AB038837	0	0	0	0	0	0	0	0	0	0	0	0	0	0	0	0	0	0	0	0	0	0	0	0	0	0	0	0	0	0	0	0	0	0	0
337	atccttttttcgtaaacaaacaaagattccgaaagctaaaaaaaag	Ericaceae.sequence.type7	Ericaceae	Rhododendron lapponicum	0.978261	Ericoideae	0.978261	217035	GQ245396_1900	217035	AB038837	0	0	0	0	0	0	0	0	0	0	0	0	0	0	0	0	0	0	0	0	0	0	0	0	0	0	0	0	0	0	0	0	0	0	0
338	atcctatttttcgaaaacaaacaaagattccgaaagctaaaaaaaag	Ericaceae.sequence.type8	Ericaceae	Rhododendron lapponicum	0.957447	Ericoideae	0.957447	217035	GQ245396_1900	217035	AB038837	0	0	0	0	0	0	0	0	0	0	0	0	0	0	0	0	0	0	0	0	10	0	0	0	0	0	0	0	0	0	0	0	0	0	0
339	atccttttttcgcaaacaaacaaagattccgaaagctaaaaaaaaa	Ericaceae.sequence.type9	Ericaceae	Rhododendron lapponicum	0.978261	Ericoideae	0.978261	217035	GQ245396_1900	217035	AB038837	0	0	0	0	0	0	0	0	0	0	0	0	0	0	0	0	0	0	0	0	0	0	0	0	0	0	0	0	0	0	0	0	0	0	0
340	atcctgttttccgaaaacaaaaataagtttcataaagacagaaaaaaag	Euphorbiaceae.sequence.type1	Euphorbiaceae	root	NA	Euphorbia	1	3990	NA	3990	JN009925	0	0	0	0	0	0	0	0	0	0	0	0	0	0	0	0	0	0	0	0	0	0	0	0	0	0	0	0	0	0	0	0	0	0	0
341	atcctgttttccgaaaacaaaaaagtttcataaagacagaaaaaaaag	Euphorbiaceae.sequence.type2	Euphorbiaceae	root	NA	Euphorbia lathyris	0.979592	212925	NA	212925	JN009960	0	0	0	0	0	0	0	0	0	0	0	0	0	0	0	0	0	0	0	0	0	0	0	0	0	0	0	0	0	0	0	0	0	0	0
342	atcctgctttccgaaaacaaaaaaataaaagttcagaaagttaaaattaaacaaaaaag	Fabaceae.sequence.type1	Fabaceae	Astragalus	1	Astragalus	1	20400	GQ244628_1723	20400	AB485929	0	0	0	0	0	0	0	0	0	0	0	0	0	0	0	0	0	0	0	0	0	0	0	0	0	0	0	0	0	0	0	0	0	0	0
343	atcctgctctccgaaaacaaaaaaataaaagttcagaaagttaaaattaaacaaataaag	Fabaceae.sequence.type10	Fabaceae	Oxytropis deflexa	0.983333	Galegeae	0.983333	163728	GQ245167	163728	AB287416	0	0	0	0	0	0	0	0	0	0	0	0	0	0	0	0	0	0	0	0	0	0	0	0	0	0	0	0	0	0	0	0	0	0	0
344	atcccgctttccgaaaacaaaaaaataaaagttcagaaagttaaaattaaacaaataaag	Fabaceae.sequence.type11	Fabaceae	Oxytropis deflexa	0.983333	Galegeae	0.983333	163728	GQ245167	163728	AB287416	0	0	0	0	0	0	0	0	0	0	0	0	0	0	0	0	0	0	0	0	0	0	0	0	0	0	0	0	0	0	0	0	0	0	0
345	atcctgctttccgaaaacaaacaaataaaaattcagcaaagtgaaaataaaaaaag	Fabaceae.sequence.type12	Fabaceae	Hedysarum	0.964286	Hedysareae	0.982143	163730	EC_2588_CMP_1000	163730	KP338281	0	0	0	0	0	0	0	0	0	0	0	0	0	0	0	0	0	0	0	0	0	0	0	0	0	0	0	0	0	0	0	0	0	0	0
346	atcctgctttccgaaaacaaacaaataaaagttcagcaaaatgaaaataaaaaaag	Fabaceae.sequence.type13	Fabaceae	Hedysarum vicioides	0.964286	Hedysareae	0.982143	163730	EC_2588_CMP_1000	163730	KP338281	0	0	0	0	0	0	0	0	0	0	0	0	0	0	0	0	0	0	0	0	0	0	0	0	0	0	0	0	0	0	0	0	0	0	0
347	atcctgttttccgaaaacaaacaaataaaagttcagcaaagtgaaaataaaaaaag	Fabaceae.sequence.type14	Fabaceae	Hedysarum vicioides	0.964286	Hedysareae	0.982143	163730	EC_2588_CMP_1000	163730	KP338281	0	0	0	0	0	0	0	0	0	0	0	0	0	0	0	0	0	0	0	0	0	0	0	0	0	0	0	0	0	0	0	0	0	0	0
348	atcctgctttctgaaaacaaacaaataaaagttcagcaaagtgaaaataaaaaaag	Fabaceae.sequence.type15	Fabaceae	Hedysarum vicioides	0.964286	Hedysareae	0.982143	163730	EC_2588_CMP_1000	163730	KP338281	0	0	0	0	0	0	0	0	0	0	0	0	0	0	0	0	0	0	0	0	0	0	0	0	0	0	0	0	0	0	0	0	0	0	0
349	atcctgctttccaaaaacaaacaaataaaagttcagcaaagtgaaaataaaaaaag	Fabaceae.sequence.type16	Fabaceae	Hedysarum	0.964286	Hedysareae	0.982143	163730	EC_2588_CMP_1000	163730	AB558519	0	0	0	0	0	0	0	0	0	0	0	0	0	0	0	0	0	0	0	0	0	0	0	0	0	0	0	0	0	0	0	0	0	0	0
350	atcctgctttccgaaaacaaacaaataaaagttcagcaaagtgaaaataaaaaaag	Fabaceae.sequence.type17	Fabaceae	Hedysarum	0.982143	Hedysarum	1	47034	EC_2588_CMP_1000	47034	KP338281	0	0	0	0	0	0	0	0	0	0	0	0	0	0	0	0	0	0	0	0	0	0	0	0	0	0	0	0	0	0	0	0	0	0	0
351	atcctgctttccgaaaacaaacaaataaaagttcagcaaagtaaaaataaaaaaag	Fabaceae.sequence.type18	Fabaceae	Hedysarum vicioides	1	Hedysarum hedysaroides	0.982456	669703	EC_2588_CMP_1000	669703	AB558517	0	0	0	0	0	0	0	0	0	0	0	0	0	0	0	0	0	0	0	0	0	0	0	0	0	0	0	0	0	0	0	0	0	0	0
352	atccttctttccgaaaacaaataaataaaagttcagaaagttaaaatcaaaaaag	Fabaceae.sequence.type19	Fabaceae	Papilionoideae	0.963636	Medicago	1	3877	GQ245069	3877	DQ131554	0	0	0	0	0	0	0	0	0	0	0	0	0	0	0	0	0	0	0	0	0	0	0	0	0	0	0	0	0	0	0	0	0	0	0
353	atcctgctttccgaaaacaaaaaaataaaagttcagaaagttaaaatgaaacaaaaaag	Fabaceae.sequence.type2	Fabaceae	Astragalus	1	Astragalus	1	20400	2580_CMP_0594	20400	AB485928	0	0	0	0	0	0	0	0	0	0	0	0	0	0	0	0	0	0	0	0	0	0	0	0	0	0	0	0	0	0	0	0	0	0	0
354	atcctgttttcggaaaaccaagaagagttcagaaagggagaataaaaaaag	Fabaceae.sequence.type20	Fabaceae	root	NA	Mimoseae	1	163487	NA	163487	AF278500	0	0	0	0	0	0	0	0	0	0	0	0	0	0	0	0	0	0	0	0	0	0	0	0	0	0	0	0	0	0	0	0	0	0	0
355	atcctgctttccgaaaacaaaaaaataaaagttcagaaagttaaaattaaacaaataaag	Fabaceae.sequence.type21	Fabaceae	Oxytropis deflexa	1	Oxytropis	1	20802	GQ245167	20802	AB287416	0	0	0	0	0	0	0	0	0	0	0	0	0	0	0	0	0	0	0	0	241	0	0	0	0	0	0	0	0	0	0	0	0	0	0
356	atcctgctttccgaaaacaaacaaataaaagttcagaaagtgaaaatcaaaaaag	Fabaceae.sequence.type22	Fabaceae	Caragana jubata	1	Papilionoideae	1	3814	GQ244681_1680	3814	AB854532	0	0	0	0	0	0	0	0	0	0	0	0	0	0	0	0	0	0	0	0	0	0	0	0	0	0	0	0	0	0	0	0	0	0	0
357	atcctgctttccgaaaacaaaaaaaaaagttcagaaagttaaaattaaacaaaaaag	Fabaceae.sequence.type3	Fabaceae	Astragalus	0.966102	Galegeae	0.966102	163728	GQ244628_1723	163728	AB485929	0	0	0	0	0	0	0	0	0	0	0	0	0	0	0	0	0	0	0	0	0	0	0	0	0	0	0	0	0	0	0	0	0	0	0
358	tcctgctttccgaaaacaaaaaaataaaagttcagaaagttaaaattaaacaaataaag	Fabaceae.sequence.type4	Fabaceae	Galegeae	0.983333	Galegeae	0.983333	163728	GQ245167	163728	AB287416	0	0	0	0	0	0	0	0	0	0	0	0	0	0	0	0	0	0	0	0	0	0	0	0	0	0	0	0	0	0	0	0	0	0	0
359	atcctgctttccgaaaacaaaaaaataaaagttcagaaagttaaaattaaacaaataaa	Fabaceae.sequence.type5	Fabaceae	Galegeae	0.966667	Galegeae	0.966667	163728	GQ245167	163728	AB287416	0	0	0	0	0	0	0	0	0	0	0	0	0	0	0	0	0	0	0	0	0	0	0	0	0	0	0	0	0	0	0	0	0	0	0
360	atcacgttttccgaaaacaaaaaaataaaagttcagaaagttaaaattaaacaaataaag	Fabaceae.sequence.type6	Fabaceae	Galegeae	0.95082	Galegeae	0.95082	163728	GQ245167	163728	AB287416	0	0	0	0	0	0	0	0	0	0	0	0	0	0	0	0	0	0	0	0	0	0	0	0	0	0	0	0	0	0	0	0	0	0	0
361	atcctgcttcccgaaaacaaaaaaataaaagttcagaaagttaaaattaaacaaataaag	Fabaceae.sequence.type7	Fabaceae	Galegeae	0.983333	Galegeae	0.983333	163728	GQ245167	163728	AB287416	0	0	0	0	0	0	0	0	0	0	0	0	0	0	0	0	0	0	0	0	0	0	0	0	0	0	0	0	0	0	0	0	0	0	0
362	atcctgctttccgaaaacaaaaaaataaaagttcagaaagttaaaattaaataaataaag	Fabaceae.sequence.type8	Fabaceae	Galegeae	0.983333	Galegeae	0.983333	163728	GQ245167	163728	AB287416	0	0	0	0	0	0	0	0	0	0	0	0	0	0	0	0	0	0	0	0	0	0	0	0	0	0	0	0	0	0	0	0	0	0	0
363	atcctgctttccgaaaacaaaaaaataaaagttcaggaagttaaaattaaacaaataaag	Fabaceae.sequence.type9	Fabaceae	Oxytropis deflexa	0.983333	Galegeae	0.983333	163728	GQ245167	163728	AB287416	0	0	0	0	0	0	0	0	0	0	0	0	0	0	0	0	0	0	0	0	0	0	0	0	0	0	0	0	0	0	0	0	0	0	0
364	atcctattttacgaaaacaaataagggttcagaagaaagcgagaataaaaaaag	Fagaceae	Fagaceae	root	NA	Fagaceae	1	3503	NA	3503	AB063525	0	0	0	0	0	0	0	0	0	0	0	0	0	0	0	0	0	0	0	0	0	0	0	0	0	0	0	0	0	0	0	0	0	0	0
365	atcctatattttcaaaaaagcaaaaaggaaaggcttagtaaagaaataaag	Gentianaceae.sequence.type1	Gentianaceae	Gentiana algida	1	Gentiana	1	21496	GQ244995_1444	21496	AB219622	0	0	0	0	0	0	0	0	0	0	0	0	0	0	0	0	0	0	0	0	0	0	0	0	0	0	0	0	0	0	0	0	0	0	0
366	atcctatttttcgaaaaagtaaaggcttagaaagaaataaag	Gentianaceae.sequence.type2	Gentianaceae	root	NA	Gentiana	1	21496	NA	21496	AB453079	0	0	0	0	0	0	0	0	0	0	0	0	0	0	0	0	0	0	0	0	0	0	0	0	0	0	0	0	0	0	0	0	0	0	0
367	atcctatttttcgaaaaagcaaaaagaaagacttagaaagaaataaag	Gentianaceae.sequence.type3	Gentianaceae	root	NA	Gentiana	1	21496	NA	21496	KF563997	0	0	0	0	0	0	0	0	0	0	0	0	0	0	0	0	0	0	0	0	0	0	0	0	0	0	0	0	0	0	0	0	0	0	0
368	atcctatttttcgaaaaagcaaaaagaaaggcttagaaagaaataaag	Gentianaceae.sequence.type4	Gentianaceae	Gentiana glauca	0.959184	Gentianeae	1	303185	GQ244996_1443	303185	AB453059	0	0	0	0	0	0	0	0	0	0	0	0	0	0	0	0	0	0	0	0	0	0	0	0	0	0	0	0	0	0	0	0	0	0	0
369	atcctatttttcaaaaaagcaaaaagaaaagaacggctcagaaaaaaag	Gentianaceae.sequence.type5	Gentianaceae	Swertia obtusa	0.98	Swertia	0.98	39241	EC_2629_CMP_1014	39241	AJ315206	0	0	0	0	0	0	0	0	0	0	0	0	0	0	0	0	0	0	0	0	0	0	0	0	0	0	0	0	0	0	0	0	0	0	0
370	atccttttttacgaaaataaagagggtctcagaaagcgagaatagaaaaaaag	Geraniaceae	Geraniaceae	Geranium	0.981481	Geranium	0.981481	4028	2631_CMP_0599	4028	AB219634	0	0	0	0	0	0	0	0	0	0	0	0	0	0	0	0	0	0	0	0	0	0	0	0	0	0	0	0	0	0	0	0	0	0	0
371	atcctgctttccgaaaacaaacaaaacacaagggttcagaaagagaaataaaaaag	Grossulariaceae.sequence.type1	Grossulariaceae	Ribes	1	Ribes	1	3801	EC_2642_CMP_1019	3801	GQ245398	0	0	0	0	0	0	0	0	0	0	0	0	0	0	0	0	0	0	0	0	0	0	0	0	0	0	0	0	0	0	0	0	0	0	0
372	atcctgctttccgaaaacaaacaaaacacaagggttcagaaagagagaatcaaataaaaaag	Grossulariaceae.sequence.type2	Grossulariaceae	Ribes glandulosum	1	Ribes	1	3801	EC_2636_CMP_1015	3801	HE795480	0	0	0	0	0	0	0	0	0	0	0	0	0	0	0	0	0	0	0	0	0	0	0	0	0	0	0	0	0	0	0	0	0	0	0
373	atccttgttttgagaaaaaagggtttattttatataatatataattatagaagataaatataagaaaaaaatccgaataaaataaaaaag	Juncaginaceae	Juncaginaceae	Triglochin maritima	1	Triglochin maritima	1	55501	GQ245623	55501	DQ786415	0	0	0	0	0	0	0	0	0	0	0	0	0	0	0	0	0	0	0	0	0	0	0	0	0	0	0	0	0	0	0	0	0	0	0
374	atcctgttttctcaaaacaaaggttcaaaaaacgacaaaaaag	Lamiaceae.sequence.type1	Lamiaceae	Dracocephalum ruyschiana	1	Dracocephalum bullatum	1	980658	EC_2698_CMP_1038	980658	JF301366	0	0	0	0	0	0	0	0	0	0	0	0	0	0	0	0	0	0	0	0	0	0	0	0	0	0	0	0	0	0	0	0	0	0	0
375	atcctgttttctcaaaaaaaggttcaaaaaacgaaaaaaaag	Lamiaceae.sequence.type2	Lamiaceae	Lamiales	0.953488	Isodon	1	204130	2825_CMP_0620	204130	AB523486	0	0	0	0	0	0	0	0	0	0	0	0	0	0	0	0	0	0	0	0	216	0	0	0	0	0	0	0	0	0	0	0	0	0	0
376	atcctattttctcaaaacaaaggttcaaaaaacgaaaaaaggg	Lamiaceae.sequence.type3	Lamiaceae	Lamiales	0.953488	Lamiaceae	0.976744	4136	2708_CMP_1359	4136	DQ667495	0	0	0	0	0	0	0	0	0	0	0	0	0	0	0	0	0	0	0	0	0	0	0	0	0	0	0	0	0	0	0	0	0	0	0
377	atcctattttctcaaaacaaaggttcaaaaaacgaaaaaagg	Lamiaceae.sequence.type4	Lamiaceae	Lamiales	0.953488	Lamiaceae	0.97619	4136	2708_CMP_1359	4136	AJ505444	0	0	0	0	0	0	0	0	0	0	0	0	0	0	0	0	0	0	0	0	0	0	0	0	0	0	0	0	0	0	0	0	0	0	0
378	atcctgttttctcaaaacaaaggttcaaaaaacgaaaaaagg	Lamiaceae.sequence.type5	Lamiaceae	Prunella vulgaris subsp. vulgaris	0.976744	Lamiaceae	1	4136	2708_CMP_1359	4136	AJ505444	0	0	0	0	0	0	0	0	0	0	0	0	0	0	0	0	0	0	0	0	0	0	0	0	0	0	0	0	0	0	0	0	0	0	0
379	atcctgttttctcaaaacaaag	Lamiaceae.sequence.type6	Lamiaceae	Thymus	1	Mentheae	1	216718	GQ245611	216718	AJ505431	0	0	0	0	0	0	0	0	0	0	0	0	0	0	0	0	0	0	0	0	0	0	0	0	0	0	0	0	0	0	0	0	0	0	0
380	atcctgttttctcaaaaaaag	Lamiaceae.sequence.type7	Lamiaceae	Lamiaceae	0.954545	Nepetoideae	1	216706	GQ245611	216706	AB295090	0	0	0	0	0	0	0	0	0	0	0	0	0	0	0	0	0	0	0	0	0	0	0	0	0	0	0	0	0	0	0	0	0	0	0
381	atcctgttttctcaaaaaaaag	Lamiaceae.sequence.type8	Lamiaceae	core eudicotyledons	0.954545	Salvia	1	21880	GQ245611	21880	AB295086	0	0	0	0	0	0	0	0	0	0	0	0	0	0	0	0	0	0	0	0	0	0	0	0	0	0	0	0	0	0	0	0	0	0	0
382	atcctattttacgaaaaccaacaccggggggttagaaagcgataaaaaaaaaag	Onagraceae.sequence.type1	Onagraceae	Chamerion angustifolium	1	Chamerion angustifolium	1	13055	GQ244786_1598	13055	AY264505	0	0	0	0	0	0	0	0	0	0	0	0	0	0	0	0	0	0	0	0	0	0	0	0	0	0	0	0	0	0	0	0	0	0	0
383	atcctattttacgaaaaccagcaccgggggtttagaaagcgatcaaaaaaaag	Onagraceae.sequence.type2	Onagraceae	Epilobium	1	Epilobieae	1	1585433	2774_CMP_0612	1585433	AY264507	0	0	0	0	0	0	0	0	0	0	0	0	0	0	0	0	0	0	0	0	0	0	0	0	0	0	0	0	0	0	0	0	0	0	0
384	atcctgttttttccaaacaaagattcagaaaacgaaaaaaag	Orobanchaceae.sequence.type1	Orobanchaceae	Euphrasia	1	Euphrasia	1	46053	2827_CMP_0622	46053	AY831432	0	0	0	0	0	0	0	0	0	0	0	0	0	0	0	0	0	0	0	0	0	0	0	0	0	0	0	0	0	0	0	0	0	0	0
385	atcttctttttttttcaaaataaaggttcagaaaacgaaaaaagg	Orobanchaceae.sequence.type10	Orobanchaceae	Pedicularis	0.955556	Pedicularis	0.977778	43174	GQ245239_2018	43174	AY881112	0	0	0	0	0	0	0	0	0	0	0	0	0	0	0	0	0	0	0	0	0	0	0	0	0	0	0	0	0	0	0	0	0	0	0
386	atcttctttttttgttttcagtttagaaaaagaaaaaag	Orobanchaceae.sequence.type100	Orobanchaceae	root	NA	Pedicularis	0.974359	43174	NA	43174	FJ001764	0	0	0	0	0	0	0	0	0	0	0	0	0	0	0	0	0	0	0	0	0	0	0	0	0	0	0	0	0	0	0	0	0	0	0
387	atcttctttttttgttttcaaaaacaaaggttcagaaaaataaaaaaaa	Orobanchaceae.sequence.type101	Orobanchaceae	root	NA	Pedicularis	1	43174	NA	43174	KF277623	0	0	0	0	0	0	0	0	0	0	0	0	0	0	0	0	0	0	0	0	0	0	0	0	0	0	0	0	0	0	0	0	0	0	0
388	atcttcttttttttttcaaaacaaaggttcagaaaacaaaaaaaag	Orobanchaceae.sequence.type102	Orobanchaceae	Pedicularis verticillata	0.978261	Pedicularis debilis	1	216515	GQ245240_2017	216515	KF277633	0	0	0	0	0	0	0	0	0	0	0	0	0	0	0	0	0	0	0	0	0	0	0	0	0	0	0	0	0	0	0	0	0	0	0
389	atcttctttttttcttttcaaaacaaaggttcagaaaacaaaaaaag	Orobanchaceae.sequence.type103	Orobanchaceae	Pedicularis	0.958333	Pedicularis globifera	1	216519	GQ245238_2019	216519	KT022915	0	0	0	0	0	0	0	0	0	0	0	0	0	0	0	0	0	0	0	0	0	0	0	0	0	0	0	0	0	0	0	0	0	0	0
390	atcttctttttttttcaaaacaaaggttcagaaaacgaaaaaagg	Orobanchaceae.sequence.type104	Orobanchaceae	Pedicularis	0.977778	Pedicularis kansuensis	1	321409	GQ245239_2018	321409	AY881112	0	0	0	0	0	0	0	0	0	0	0	0	0	0	0	0	0	0	0	0	0	0	0	0	0	0	0	0	0	0	0	0	0	0	0
391	atcttctttttttgttttcagttcagaaaaagaaaaaag	Orobanchaceae.sequence.type105	Orobanchaceae	root	NA	Pedicularis longiflora	1	326831	NA	326831	FJ001764	0	0	0	0	0	0	0	0	0	0	0	0	0	0	0	0	0	0	0	0	2343	0	0	0	0	0	0	0	0	0	0	0	0	0	0
392	atcttctttttttgtttcagttcagaaaaagaaaaaag	Orobanchaceae.sequence.type106	Orobanchaceae	root	NA	Pedicularis longiflora	1	326831	NA	326831	FJ001772	0	0	0	0	0	0	0	0	0	0	0	0	0	0	0	0	0	0	0	0	0	0	0	0	0	0	0	0	0	0	0	0	0	0	0
393	atcttatttttttttcaaaacaagggttcagaaaacgaaaaaaaaag	Orobanchaceae.sequence.type107	Orobanchaceae	root	NA	Pedicularis przewalskii	0.978723	326842	NA	326842	KC733344	0	0	0	0	0	0	0	0	0	0	0	0	0	0	0	0	0	0	0	0	0	0	0	0	0	0	0	0	0	0	0	0	0	0	0
394	atcttatttttttttcaaaacaagggttcagaaaacgaaaaaaaag	Orobanchaceae.sequence.type108	Orobanchaceae	root	NA	Pedicularis przewalskii	1	326842	NA	326842	KC733344	0	0	0	0	0	0	0	0	0	0	0	0	0	0	0	0	0	0	0	0	0	0	0	0	0	0	0	0	0	0	0	0	0	0	0
395	atcttctttttttttttcaaaataaaggttcagaaaacgaaaaaaag	Orobanchaceae.sequence.type109	Orobanchaceae	Pedicularis	0.978723	Pedicularis rhinanthoides	1	326843	GQ245238_2019	326843	KC733352	0	0	0	0	0	0	0	0	0	0	0	0	0	0	0	0	0	0	0	0	18	0	0	0	0	0	0	0	0	0	0	0	0	0	0
396	tcttctttttttttcaaaataaaggttcagaaaacgaaaaaaag	Orobanchaceae.sequence.type11	Orobanchaceae	Pedicularis	0.955556	Pedicularis	0.977778	43174	GQ245239_2018	43174	EU326076	0	0	0	0	0	0	0	0	0	0	0	0	0	0	0	0	0	0	0	0	0	0	0	0	0	0	0	0	0	0	0	0	0	0	0
397	atcttcttttttttttcaaaaaaaaggttcagaaaacgaaaaaaag	Orobanchaceae.sequence.type110	Orobanchaceae	Pedicularis verticillata	0.978261	Pedicularis rhinanthoides	1	326843	GQ245240_2017	326843	KT022946	0	0	0	0	0	0	0	0	0	0	0	0	0	0	0	0	0	0	0	0	23	0	0	0	0	0	0	0	0	0	0	0	0	0	0
398	atcttctttttttgttttcaaaacaaaggttcagaaaacaaaaaaaag	Orobanchaceae.sequence.type111	Orobanchaceae	Pedicularis	0.958333	Pedicularis rupicola	1	216539	GQ245238_2019	216539	KF277720	0	0	0	0	0	0	0	0	0	0	0	0	0	0	0	0	0	0	0	0	0	0	0	0	0	0	0	0	0	0	0	0	0	0	0
399	atcttctttttttttttcaaaacaaaggttcagaaaacgaaaaaag	Orobanchaceae.sequence.type112	Orobanchaceae	Pedicularis	0.978723	Pedicularis spicata	1	321413	GQ245238_2019	321413	AY881128	0	0	0	0	0	0	0	0	0	0	0	0	0	0	0	0	0	0	0	0	0	0	0	0	0	0	0	0	0	0	0	0	0	0	0
400	atcttcttttttttcaaaacaaaggttcagaaaacgaaaaaaag	Orobanchaceae.sequence.type113	Orobanchaceae	Pedicularis	0.977778	Pedicularis verticillata	1	65042	GQ245239_2018	65042	KF277762	0	0	0	0	0	0	0	0	0	0	0	0	0	0	0	0	0	0	0	0	35	0	0	0	0	0	0	0	0	0	0	0	0	0	0
401	atcttctttttttttcaaaataaaggttcagaaaacaaaaaaaag	Orobanchaceae.sequence.type12	Orobanchaceae	Pedicularis	0.955556	Pedicularis	0.977778	43174	GQ245239_2018	43174	EU326076	0	0	0	0	0	0	0	0	0	0	0	0	0	0	0	0	0	0	0	0	0	0	0	0	0	0	0	0	0	0	0	0	0	0	0
402	atcttcttttttttcaaaacaaaggttcagaaaacgaaaaaagg	Orobanchaceae.sequence.type13	Orobanchaceae	Pedicularis	0.955556	Pedicularis	0.977778	43174	GQ245239_2018	43174	AY881112	0	0	0	0	0	0	0	0	0	0	0	0	0	0	0	0	0	0	0	0	0	0	0	0	0	0	0	0	0	0	0	0	0	0	0
403	atcttctttttttttcaaaataaaggttcagaaaatgaaaaaaag	Orobanchaceae.sequence.type14	Orobanchaceae	Pedicularis	0.955556	Pedicularis	0.977778	43174	GQ245239_2018	43174	EU326076	0	0	0	0	0	0	0	0	0	0	0	0	0	0	0	0	0	0	0	0	0	0	0	0	0	0	0	0	0	0	0	0	0	0	0
404	atcttctttttttttcaaaacaagggttcagaaaacgaaaaaaag	Orobanchaceae.sequence.type15	Orobanchaceae	Pedicularis	0.977778	Pedicularis	1	43174	GQ245239_2018	43174	KT022924	0	0	0	0	0	0	0	0	0	0	0	0	0	0	0	0	0	0	0	0	0	0	0	0	0	0	0	0	0	0	0	0	0	0	0
405	atcttctttttttcttttcaaaacaaaggttcagaaaacgaaaaaag	Orobanchaceae.sequence.type16	Orobanchaceae	Pedicularis	0.958333	Pedicularis	0.978723	43174	GQ245238_2019	43174	AY881128	0	0	0	0	0	0	0	0	0	0	0	0	0	0	0	0	0	0	0	0	0	0	0	0	0	0	0	0	0	0	0	0	0	0	0
406	atcttcttttttttttcaaaataagggttcagaaaacgaaaaaaag	Orobanchaceae.sequence.type17	Orobanchaceae	Pedicularis	0.956522	Pedicularis	0.957447	43174	GQ245240_2017	43174	KC733352	0	0	0	0	0	0	0	0	0	0	0	0	0	0	0	0	0	0	0	0	0	0	0	0	0	0	0	0	0	0	0	0	0	0	0
407	atcttttttttttttttcaaaacaaaggttcagaaaacgaaaaaaag	Orobanchaceae.sequence.type18	Orobanchaceae	Pedicularis	0.978723	Pedicularis	0.978723	43174	GQ245238_2019	43174	GQ245238	0	0	0	0	0	0	0	0	0	0	0	0	0	0	0	0	0	0	0	0	0	0	0	0	0	0	0	0	0	0	0	0	0	0	0
408	atcttctttttttttcaaaataaaggttcagaaaactaaaaaaag	Orobanchaceae.sequence.type19	Orobanchaceae	Pedicularis	0.955556	Pedicularis	0.977778	43174	GQ245239_2018	43174	EU326076	0	0	0	0	0	0	0	0	0	0	0	0	0	0	0	0	0	0	0	0	0	0	0	0	0	0	0	0	0	0	0	0	0	0	0
409	atcttctttttttcttttcaaaacaaaggttcagaaaacaaaaaaaag	Orobanchaceae.sequence.type2	Orobanchaceae	Pedicularis	0.958333	Pedicularis	1	43174	GQ245238_2019	43174	AY881110	0	0	0	0	0	0	0	0	0	0	0	0	0	0	0	0	0	0	0	0	0	0	0	0	0	0	0	0	0	0	0	0	0	0	0
410	atcttctttttttctcaaaataaaggttcagaaaacgaaaaaaag	Orobanchaceae.sequence.type20	Orobanchaceae	Pedicularis	0.955556	Pedicularis	0.977778	43174	GQ245239_2018	43174	EU326076	0	0	0	0	0	0	0	0	0	0	0	0	0	0	0	0	0	0	0	0	0	0	0	0	0	0	0	0	0	0	0	0	0	0	0
411	atcttctttttttttcaaaataaaggttcagaaaacgaaaaaaaa	Orobanchaceae.sequence.type21	Orobanchaceae	Pedicularis	0.955556	Pedicularis	0.977778	43174	GQ245239_2018	43174	EU326076	0	0	0	0	0	0	0	0	0	0	0	0	0	0	0	0	0	0	0	0	0	0	0	0	0	0	0	0	0	0	0	0	0	0	0
412	atcttctttttttttcaaaataaaggttcaaaaaacgaaaaaaag	Orobanchaceae.sequence.type22	Orobanchaceae	Pedicularis	0.955556	Pedicularis	0.977778	43174	GQ245239_2018	43174	EU326076	0	0	0	0	0	0	0	0	0	0	0	0	0	0	0	0	0	0	0	0	0	0	0	0	0	0	0	0	0	0	0	0	0	0	0
413	atcttcttttttttccaaaataaaggttcagaaaacgaaaaaaag	Orobanchaceae.sequence.type23	Orobanchaceae	Pedicularis	0.955556	Pedicularis	0.977778	43174	GQ245239_2018	43174	EU326076	0	0	0	0	0	0	0	0	0	0	0	0	0	0	0	0	0	0	0	0	0	0	0	0	0	0	0	0	0	0	0	0	0	0	0
414	atcttcttttttttttcaaaacaaaagttcagaaaacgaaaaaag	Orobanchaceae.sequence.type24	Orobanchaceae	Pedicularis flammea	0.977778	Pedicularis	0.977778	43174	GQ245222_2034	43174	AY881120	0	0	0	0	0	0	0	0	0	0	0	0	0	0	0	0	0	0	0	0	0	0	0	0	0	0	0	0	0	0	0	0	0	0	0
415	atcttctttttttttcaaaacaagagttcagaaaacgaaaaaag	Orobanchaceae.sequence.type25	Orobanchaceae	Pedicularis flammea	0.977778	Pedicularis	0.977778	43174	GQ245222_2034	43174	GQ245221	0	0	0	0	0	0	0	0	0	0	0	0	0	0	0	0	0	0	0	0	0	0	0	0	0	0	0	0	0	0	0	0	0	0	0
416	atcttcttttttttttcaaaacaagggttcagaaaacgaaaaaag	Orobanchaceae.sequence.type26	Orobanchaceae	Pedicularis oederi	1	Pedicularis	1	43174	GQ245230_2026	43174	AY881122	0	0	0	0	0	0	0	0	0	0	0	0	0	0	0	0	0	0	0	0	0	0	0	0	0	0	0	0	0	0	0	0	0	0	0
417	atcttctttttttttcaaaacaagggttcagaaaacgaaaaaag	Orobanchaceae.sequence.type27	Orobanchaceae	Pedicularis oederi	1	Pedicularis	1	43174	GQ245231_2025	43174	DQ860580	0	0	0	0	0	0	0	0	0	0	0	0	0	0	0	0	0	0	0	0	0	0	0	0	0	0	0	0	0	0	0	0	0	0	0
418	atcttctttttttttttcaaaacaagggttcagaaaacgaaaaaag	Orobanchaceae.sequence.type28	Orobanchaceae	Pedicularis oederi	0.978261	Pedicularis	1	43174	GQ245230_2026	43174	KF277695	0	0	0	0	0	0	0	0	0	0	0	0	0	0	0	0	0	0	0	0	0	0	0	0	0	0	0	0	0	0	0	0	0	0	0
419	atcttcctttttttttcaaaacaagggttcagaaaacgaaaaaag	Orobanchaceae.sequence.type29	Orobanchaceae	Pedicularis oederi	0.977778	Pedicularis	0.977778	43174	GQ245231_2025	43174	AY881122	0	0	0	0	0	0	0	0	0	0	0	0	0	0	0	0	0	0	0	0	0	0	0	0	0	0	0	0	0	0	0	0	0	0	0
420	atcttctttttttttcaaaataaagattcagaaaacgaaaaaaag	Orobanchaceae.sequence.type3	Orobanchaceae	Pedicularis	0.955556	Pedicularis	0.977778	43174	GQ245239_2018	43174	EU326076	0	0	0	0	0	0	0	0	0	0	0	0	0	0	0	0	0	0	0	0	0	0	0	0	0	0	0	0	0	0	0	0	0	0	0
421	atcttctttttttttcaaaacaaggattcagaaaacgaaaaaag	Orobanchaceae.sequence.type30	Orobanchaceae	Pedicularis oederi	0.977273	Pedicularis	0.977273	43174	GQ245231_2025	43174	DQ860580	0	0	0	0	0	0	0	0	0	0	0	0	0	0	0	0	0	0	0	0	0	0	0	0	0	0	0	0	0	0	0	0	0	0	0
422	atcttcttttttttcaaaacaagggttcagaaaacgaaaaaag	Orobanchaceae.sequence.type31	Orobanchaceae	Pedicularis oederi	0.977273	Pedicularis	0.977273	43174	GQ245231_2025	43174	DQ860580	0	0	0	0	0	0	0	0	0	0	0	0	0	0	0	0	0	0	0	0	0	0	0	0	0	0	0	0	0	0	0	0	0	0	0
423	atcttctttttttttcaaaataagggttcagaaaacgaaaaaag	Orobanchaceae.sequence.type32	Orobanchaceae	Pedicularis oederi	0.977273	Pedicularis	0.977273	43174	GQ245231_2025	43174	DQ860580	0	0	0	0	0	0	0	0	0	0	0	0	0	0	0	0	0	0	0	0	0	0	0	0	0	0	0	0	0	0	0	0	0	0	0
424	atcttcttttttttttcaaaacaagggttcagaaaacgaaaaaa	Orobanchaceae.sequence.type33	Orobanchaceae	Pedicularis oederi	0.955556	Pedicularis	0.955556	43174	GQ245231_2025	43174	AY881122	0	0	0	0	0	0	0	0	0	0	0	0	0	0	0	0	0	0	0	0	0	0	0	0	0	0	0	0	0	0	0	0	0	0	0
425	atcttcttttttttttttcaaaacaagggttcagaaaacgaaaaaag	Orobanchaceae.sequence.type34	Orobanchaceae	Pedicularis oederi	0.957447	Pedicularis	0.978723	43174	GQ245230_2026	43174	KF277681	0	0	0	0	0	0	0	0	0	0	0	0	0	0	0	0	0	0	0	0	0	0	0	0	0	0	0	0	0	0	0	0	0	0	0
426	tcttcttttttttttcaaaacaagggttcagaaaacgaaaaaag	Orobanchaceae.sequence.type35	Orobanchaceae	Pedicularis oederi	0.977778	Pedicularis	0.977778	43174	GQ245230_2026	43174	AY881122	0	0	0	0	0	0	0	0	0	0	0	0	0	0	0	0	0	0	0	0	0	0	0	0	0	0	0	0	0	0	0	0	0	0	0
427	atcttcttttttttttcaaaacaagggttcagaaaacgaaaaag	Orobanchaceae.sequence.type36	Orobanchaceae	Pedicularis oederi	0.977778	Pedicularis	0.977778	43174	GQ245230_2026	43174	AY881122	0	0	0	0	0	0	0	0	0	0	0	0	0	0	0	0	0	0	0	0	0	0	0	0	0	0	0	0	0	0	0	0	0	0	0
428	atcttcttttttttttcaaaacaaggattcagaaaacgaaaaaag	Orobanchaceae.sequence.type37	Orobanchaceae	Pedicularis oederi	0.977778	Pedicularis	0.977778	43174	GQ245230_2026	43174	AY881122	0	0	0	0	0	0	0	0	0	0	0	0	0	0	0	0	0	0	0	0	0	0	0	0	0	0	0	0	0	0	0	0	0	0	0
429	atcttcttttttttttcaaaacaagggttcagaaaatgaaaaaag	Orobanchaceae.sequence.type38	Orobanchaceae	Pedicularis oederi	0.977778	Pedicularis	0.977778	43174	GQ245230_2026	43174	AY881122	0	0	0	0	0	0	0	0	0	0	0	0	0	0	0	0	0	0	0	0	0	0	0	0	0	0	0	0	0	0	0	0	0	0	0
430	atcttcttttttttcaaaacaaggattcagaaaacgaaaaaag	Orobanchaceae.sequence.type39	Orobanchaceae	Pedicularis oederi	0.954545	Pedicularis	0.954545	43174	GQ245231_2025	43174	DQ860580	0	0	0	0	0	0	0	0	0	0	0	0	0	0	0	0	0	0	0	0	0	0	0	0	0	0	0	0	0	0	0	0	0	0	0
431	atcttctttttttttcaaaacaaaggttcagaaaacgaaaaaag	Orobanchaceae.sequence.type4	Orobanchaceae	Pedicularis	0.977778	Pedicularis	1	43174	GQ245239_2018	43174	KF277703	0	0	0	0	0	0	0	0	0	0	0	0	0	0	0	0	0	0	0	0	0	0	0	0	0	0	0	0	0	0	0	0	0	0	0
432	atcttcttttttttttcaaaacaagggttcagaaaacgaaaaaaa	Orobanchaceae.sequence.type40	Orobanchaceae	Pedicularis oederi	0.977778	Pedicularis	0.977778	43174	GQ245230_2026	43174	AY881122	0	0	0	0	0	0	0	0	0	0	0	0	0	0	0	0	0	0	0	0	0	0	0	0	0	0	0	0	0	0	0	0	0	0	0
433	atcttctttttttttttaaaacaagggttcagaaaacgaaaaaag	Orobanchaceae.sequence.type41	Orobanchaceae	Pedicularis oederi	0.977778	Pedicularis	0.978261	43174	GQ245230_2026	43174	KF277695	0	0	0	0	0	0	0	0	0	0	0	0	0	0	0	0	0	0	0	0	0	0	0	0	0	0	0	0	0	0	0	0	0	0	0
434	atcttcttttttttttcaaaataagggttcagaaaacgaaaaaag	Orobanchaceae.sequence.type42	Orobanchaceae	Pedicularis oederi	0.977778	Pedicularis	0.977778	43174	GQ245230_2026	43174	AY881122	0	0	0	0	0	0	0	0	0	0	0	0	0	0	0	0	0	0	0	0	0	0	0	0	0	0	0	0	0	0	0	0	0	0	0
435	atcttcttttttttttcaaaacaagggttcagaaaaggaaaaaag	Orobanchaceae.sequence.type43	Orobanchaceae	Pedicularis oederi	0.977778	Pedicularis	0.977778	43174	GQ245230_2026	43174	AY881122	0	0	0	0	0	0	0	0	0	0	0	0	0	0	0	0	0	0	0	0	0	0	0	0	0	0	0	0	0	0	0	0	0	0	0
436	atcttctttttttcttcaaaacaagggttcagaaaacgaaaaaag	Orobanchaceae.sequence.type44	Orobanchaceae	Pedicularis oederi	0.977778	Pedicularis	0.977778	43174	GQ245231_2025	43174	AY881122	0	0	0	0	0	0	0	0	0	0	0	0	0	0	0	0	0	0	0	0	0	0	0	0	0	0	0	0	0	0	0	0	0	0	0
437	atcttcttttttttttcaaaacaagggttcagaaaaagaaaaaag	Orobanchaceae.sequence.type45	Orobanchaceae	Pedicularis oederi	0.977778	Pedicularis	0.977778	43174	GQ245230_2026	43174	AY881122	0	0	0	0	0	0	0	0	0	0	0	0	0	0	0	0	0	0	0	0	0	0	0	0	0	0	0	0	0	0	0	0	0	0	0
438	tcttctttttttttcaaaacaagggttcagaaaacgaaaaaag	Orobanchaceae.sequence.type46	Orobanchaceae	Pedicularis oederi	0.977273	Pedicularis	0.977273	43174	GQ245231_2025	43174	DQ860580	0	0	0	0	0	0	0	0	0	0	0	0	0	0	0	0	0	0	0	0	0	0	0	0	0	0	0	0	0	0	0	0	0	0	0
439	atcttctttttttttcaaaacaagggttcagaaaacgaaaaaa	Orobanchaceae.sequence.type47	Orobanchaceae	Pedicularis oederi	0.954545	Pedicularis	0.954545	43174	GQ245231_2025	43174	DQ860580	0	0	0	0	0	0	0	0	0	0	0	0	0	0	0	0	0	0	0	0	0	0	0	0	0	0	0	0	0	0	0	0	0	0	0
440	atcttctttttttcttttcaaaacaagggttcagaaaacgaaaaaag	Orobanchaceae.sequence.type48	Orobanchaceae	Pedicularis oederi	0.957447	Pedicularis	0.978723	43174	GQ245230_2026	43174	KF277695	0	0	0	0	0	0	0	0	0	0	0	0	0	0	0	0	0	0	0	0	0	0	0	0	0	0	0	0	0	0	0	0	0	0	0
441	atcttctttttttattcaaaacaagggttcagaaaacgaaaaaag	Orobanchaceae.sequence.type49	Orobanchaceae	Pedicularis oederi	0.977778	Pedicularis	0.977778	43174	GQ245231_2025	43174	AY881122	0	0	0	0	0	0	0	0	0	0	0	0	0	0	0	0	0	0	0	0	0	0	0	0	0	0	0	0	0	0	0	0	0	0	0
442	atcttctttttttttcaaaataagggttcagaaaacgaaaaaaag	Orobanchaceae.sequence.type5	Orobanchaceae	Pedicularis	0.955556	Pedicularis	0.977778	43174	GQ245239_2018	43174	EU326076	0	0	0	0	0	0	0	0	0	0	0	0	0	0	0	0	0	0	0	0	0	0	0	0	0	0	0	0	0	0	0	0	0	0	0
443	atcttcttttttttttcaaaacaagggttcggaaaacgaaaaaag	Orobanchaceae.sequence.type50	Orobanchaceae	Pedicularis oederi	0.977778	Pedicularis	0.977778	43174	GQ245230_2026	43174	AY881122	0	0	0	0	0	0	0	0	0	0	0	0	0	0	0	0	0	0	0	0	0	0	0	0	0	0	0	0	0	0	0	0	0	0	0
444	atcttctttttttttttcaaaacaagggttcagaaaatgaaaaaag	Orobanchaceae.sequence.type51	Orobanchaceae	Pedicularis oederi	0.956522	Pedicularis	0.978261	43174	GQ245230_2026	43174	KF277695	0	0	0	0	0	0	0	0	0	0	0	0	0	0	0	0	0	0	0	0	0	0	0	0	0	0	0	0	0	0	0	0	0	0	0
445	atcttctcttttttttcaaaacaagggttcagaaaacgaaaaaag	Orobanchaceae.sequence.type52	Orobanchaceae	Pedicularis oederi	0.977778	Pedicularis	0.977778	43174	GQ245231_2025	43174	AY881122	0	0	0	0	0	0	0	0	0	0	0	0	0	0	0	0	0	0	0	0	0	0	0	0	0	0	0	0	0	0	0	0	0	0	0
446	atcttctttttttttcaaaacaagggttcagaaaacgaaaaaaa	Orobanchaceae.sequence.type53	Orobanchaceae	Pedicularis oederi	0.977273	Pedicularis	0.977273	43174	GQ245231_2025	43174	DQ860580	0	0	0	0	0	0	0	0	0	0	0	0	0	0	0	0	0	0	0	0	0	0	0	0	0	0	0	0	0	0	0	0	0	0	0
447	atcttcttttttttttcaaaacaagggttcagaaaacgaaaagag	Orobanchaceae.sequence.type54	Orobanchaceae	Pedicularis oederi	0.977778	Pedicularis	0.977778	43174	GQ245230_2026	43174	AY881122	0	0	0	0	0	0	0	0	0	0	0	0	0	0	0	0	0	0	0	0	0	0	0	0	0	0	0	0	0	0	0	0	0	0	0
448	atcttttttttttttcaaaacaagggttcagaaaacgaaaaaag	Orobanchaceae.sequence.type55	Orobanchaceae	Pedicularis oederi	0.977778	Pedicularis	0.977778	43174	GQ245230_2026	43174	AY881122	0	0	0	0	0	0	0	0	0	0	0	0	0	0	0	0	0	0	0	0	0	0	0	0	0	0	0	0	0	0	0	0	0	0	0
449	atcttcttttttttctcaaaacaagggttcagaaaacgaaaaaag	Orobanchaceae.sequence.type56	Orobanchaceae	Pedicularis oederi	0.977778	Pedicularis	0.977778	43174	GQ245231_2025	43174	AY881122	0	0	0	0	0	0	0	0	0	0	0	0	0	0	0	0	0	0	0	0	0	0	0	0	0	0	0	0	0	0	0	0	0	0	0
450	atcttctttttttttttcaaaacaagggttcagaaaacgaaaaaa	Orobanchaceae.sequence.type57	Orobanchaceae	Pedicularis oederi	0.956522	Pedicularis	0.956522	43174	GQ245230_2026	43174	AY881122	0	0	0	0	0	0	0	0	0	0	0	0	0	0	0	0	0	0	0	0	0	0	0	0	0	0	0	0	0	0	0	0	0	0	0
451	atcttctttttttttcaaaacaagggttcagaaaatgaaaaaag	Orobanchaceae.sequence.type58	Orobanchaceae	Pedicularis oederi	0.977273	Pedicularis	0.977273	43174	GQ245231_2025	43174	DQ860580	0	0	0	0	0	0	0	0	0	0	0	0	0	0	0	0	0	0	0	0	0	0	0	0	0	0	0	0	0	0	0	0	0	0	0
452	atcttcttttttttttcaaaacaagggttcagagaacgaaaaaag	Orobanchaceae.sequence.type59	Orobanchaceae	Pedicularis oederi	0.977778	Pedicularis	0.977778	43174	GQ245230_2026	43174	AY881122	0	0	0	0	0	0	0	0	0	0	0	0	0	0	0	0	0	0	0	0	0	0	0	0	0	0	0	0	0	0	0	0	0	0	0
453	atcttctttttttttttcaaaacaagggttcagaaaacgaaaaaaag	Orobanchaceae.sequence.type6	Orobanchaceae	Pedicularis	0.978723	Pedicularis	1	43174	GQ245238_2019	43174	KT022948	0	0	0	0	0	0	0	0	0	0	0	0	0	0	0	0	0	0	0	0	31	0	0	0	0	0	0	0	0	0	0	0	0	0	0
454	atctcctttttttttcaaaacaagggttcagaaaacgaaaaaag	Orobanchaceae.sequence.type60	Orobanchaceae	Pedicularis oederi	0.977273	Pedicularis	0.977273	43174	GQ245231_2025	43174	DQ860580	0	0	0	0	0	0	0	0	0	0	0	0	0	0	0	0	0	0	0	0	0	0	0	0	0	0	0	0	0	0	0	0	0	0	0
455	atcttctttttttatttcaaaacaagggttcagaaaacgaaaaaag	Orobanchaceae.sequence.type61	Orobanchaceae	Pedicularis oederi	0.978261	Pedicularis	0.978261	43174	GQ245230_2026	43174	AY881122	0	0	0	0	0	0	0	0	0	0	0	0	0	0	0	0	0	0	0	0	0	0	0	0	0	0	0	0	0	0	0	0	0	0	0
456	atcttctttttttctcaaaacaagggttcagaaaacgaaaaaag	Orobanchaceae.sequence.type62	Orobanchaceae	Pedicularis oederi	0.977273	Pedicularis	0.977273	43174	GQ245231_2025	43174	DQ860580	0	0	0	0	0	0	0	0	0	0	0	0	0	0	0	0	0	0	0	0	0	0	0	0	0	0	0	0	0	0	0	0	0	0	0
457	atcttctttttttttttcaaaacaaaggttcagaaaacgaaaaaaag	Orobanchaceae.sequence.type63	Orobanchaceae	Pedicularis tristis	1	Pedicularis	1	43174	GQ245238_2019	43174	GQ245238	0	0	0	0	0	0	0	0	0	0	0	0	0	0	0	0	0	0	0	0	47	0	0	0	0	0	0	0	0	0	0	0	0	0	0
458	atcttcttttttttttttcaaaacaaaggttcagaaaacgaaaaaaag	Orobanchaceae.sequence.type64	Orobanchaceae	Pedicularis tristis	0.979167	Pedicularis	0.979167	43174	GQ245238_2019	43174	GQ245238	0	0	0	0	0	0	0	0	0	0	0	0	0	0	0	0	0	0	0	0	0	0	0	0	0	0	0	0	0	0	0	0	0	0	0
459	atcttcttttttttttcaaaataaaggttcagaaaacgaaaaaaag	Orobanchaceae.sequence.type65	Orobanchaceae	Pedicularis verticillata	0.978261	Pedicularis	0.978723	43174	GQ245240_2017	43174	KC733352	0	0	0	0	0	0	0	0	0	0	0	0	0	0	0	0	0	0	0	0	716	0	0	0	0	0	0	0	0	0	0	0	0	0	0
460	atcttcttttttttttcaaaacaaaggttcagaaaacgaaaaaaag	Orobanchaceae.sequence.type66	Orobanchaceae	Pedicularis verticillata	1	Pedicularis	1	43174	GQ245240_2017	43174	AY881106	0	0	0	0	0	0	0	0	0	0	0	0	0	0	0	0	0	0	0	0	258	0	0	0	0	0	0	0	0	0	0	0	0	0	0
461	atcttctttttttttcaaaacaaaggttcagaaaacgaaaaaaag	Orobanchaceae.sequence.type67	Orobanchaceae	Pedicularis verticillata	1	Pedicularis	1	43174	GQ245239_2018	43174	AY881104	0	0	0	0	0	0	0	0	0	0	0	0	0	0	0	0	0	0	0	0	490	0	0	0	0	0	0	0	0	0	0	0	0	0	0
462	atcttcttttttttttcaaaacaaaggttcagaaaacgaaaaaag	Orobanchaceae.sequence.type68	Orobanchaceae	Pedicularis verticillata	0.978261	Pedicularis	1	43174	GQ245240_2017	43174	AY881120	0	0	0	0	0	0	0	0	0	0	0	0	0	0	0	0	0	0	0	0	0	0	0	0	0	0	0	0	0	0	0	0	0	0	0
463	atcttcttttttttttcaaaataaaggttcagaaaacgaaaaaag	Orobanchaceae.sequence.type69	Orobanchaceae	Pedicularis verticillata	0.956522	Pedicularis	0.977778	43174	GQ245240_2017	43174	AY881120	0	0	0	0	0	0	0	0	0	0	0	0	0	0	0	0	0	0	0	0	0	0	0	0	0	0	0	0	0	0	0	0	0	0	0
464	atcttcttttttttttcaaaacaagggttcagaaaacgaaaaaaag	Orobanchaceae.sequence.type7	Orobanchaceae	Pedicularis	0.978261	Pedicularis	0.978723	43174	GQ245240_2017	43174	KT022948	0	0	0	0	0	0	0	0	0	0	0	0	0	0	0	0	0	0	0	0	11	0	0	0	0	0	0	0	0	0	0	0	0	0	0
465	atcttcttttttttttaaaacaaaggttcagaaaacgaaaaaaag	Orobanchaceae.sequence.type70	Orobanchaceae	Pedicularis verticillata	0.978261	Pedicularis	0.978261	43174	GQ245240_2017	43174	AY881106	0	0	0	0	0	0	0	0	0	0	0	0	0	0	0	0	0	0	0	0	0	0	0	0	0	0	0	0	0	0	0	0	0	0	0
466	atcttcttttttttttcaaaacaaaggttcagaaaacgaaaaaaaa	Orobanchaceae.sequence.type71	Orobanchaceae	Pedicularis verticillata	0.978261	Pedicularis	0.978723	43174	GQ245240_2017	43174	KF277739	0	0	0	0	0	0	0	0	0	0	0	0	0	0	0	0	0	0	0	0	0	0	0	0	0	0	0	0	0	0	0	0	0	0	0
467	tcttcttttttttttcaaaataaaggttcagaaaacgaaaaaaag	Orobanchaceae.sequence.type72	Orobanchaceae	Pedicularis verticillata	0.956522	Pedicularis	0.957447	43174	GQ245240_2017	43174	KC733352	0	0	0	0	0	0	0	0	0	0	0	0	0	0	0	0	0	0	0	0	0	0	0	0	0	0	0	0	0	0	0	0	0	0	0
468	atcttcttttttttttcaaaataaaggttcagaaaactaaaaaaag	Orobanchaceae.sequence.type73	Orobanchaceae	Pedicularis verticillata	0.956522	Pedicularis	0.957447	43174	GQ245240_2017	43174	KC733352	0	0	0	0	0	0	0	0	0	0	0	0	0	0	0	0	0	0	0	0	0	0	0	0	0	0	0	0	0	0	0	0	0	0	0
469	atcttcttttttttttcaaaataaaggttcagaaaacgaaaaaaaa	Orobanchaceae.sequence.type74	Orobanchaceae	Pedicularis verticillata	0.956522	Pedicularis	0.957447	43174	GQ245240_2017	43174	KC733352	0	0	0	0	0	0	0	0	0	0	0	0	0	0	0	0	0	0	0	0	0	0	0	0	0	0	0	0	0	0	0	0	0	0	0
470	atcttcttttttttttcaaaataaaggttcagaaaacgaaaaaagg	Orobanchaceae.sequence.type75	Orobanchaceae	Pedicularis verticillata	0.956522	Pedicularis	0.978261	43174	GQ245240_2017	43174	KT022885	0	0	0	0	0	0	0	0	0	0	0	0	0	0	0	0	0	0	0	0	0	0	0	0	0	0	0	0	0	0	0	0	0	0	0
471	atcttctttttttgttttcagttcagaaaaagaagaaag	Orobanchaceae.sequence.type76	Orobanchaceae	root	NA	Pedicularis	0.974359	43174	NA	43174	FJ001764	0	0	0	0	0	0	0	0	0	0	0	0	0	0	0	0	0	0	0	0	0	0	0	0	0	0	0	0	0	0	0	0	0	0	0
472	atcttctttttttcttttcaaaacaaaggttcagaaaataaaaaaaag	Orobanchaceae.sequence.type77	Orobanchaceae	root	NA	Pedicularis	0.979167	43174	NA	43174	AY881110	0	0	0	0	0	0	0	0	0	0	0	0	0	0	0	0	0	0	0	0	0	0	0	0	0	0	0	0	0	0	0	0	0	0	0
473	atcttctttttttattttcagttcagaaaaagaaaaaag	Orobanchaceae.sequence.type78	Orobanchaceae	root	NA	Pedicularis	0.974359	43174	NA	43174	FJ001764	0	0	0	0	0	0	0	0	0	0	0	0	0	0	0	0	0	0	0	0	0	0	0	0	0	0	0	0	0	0	0	0	0	0	0
474	atcttctttttttgttttcaattcagaaaaagaaaaaag	Orobanchaceae.sequence.type79	Orobanchaceae	root	NA	Pedicularis	0.974359	43174	NA	43174	FJ001764	0	0	0	0	0	0	0	0	0	0	0	0	0	0	0	0	0	0	0	0	120	0	0	0	0	0	0	0	0	0	0	0	0	0	0
475	atcttctttttttttcaaaataaaggttcagaaaacgaaaaaag	Orobanchaceae.sequence.type8	Orobanchaceae	Pedicularis	0.955556	Pedicularis	0.977778	43174	GQ245239_2018	43174	EU326076	0	0	0	0	0	0	0	0	0	0	0	0	0	0	0	0	0	0	0	0	0	0	0	0	0	0	0	0	0	0	0	0	0	0	0
476	atcttattttttttcaaaacaagggttcagaaaacgaaaaaaaaag	Orobanchaceae.sequence.type80	Orobanchaceae	root	NA	Pedicularis	0.957447	43174	NA	43174	KC733344	0	0	0	0	0	0	0	0	0	0	0	0	0	0	0	0	0	0	0	0	0	0	0	0	0	0	0	0	0	0	0	0	0	0	0
477	atcttctttttttgtttttagttcagaaaaagaaaaaag	Orobanchaceae.sequence.type81	Orobanchaceae	root	NA	Pedicularis	0.974359	43174	NA	43174	FJ001764	0	0	0	0	0	0	0	0	0	0	0	0	0	0	0	0	0	0	0	0	0	0	0	0	0	0	0	0	0	0	0	0	0	0	0
478	atcttcttttttttgttttcaaaaacaaaggttcaaaaaag	Orobanchaceae.sequence.type82	Orobanchaceae	root	NA	Pedicularis	1	43174	NA	43174	KF277641	0	0	0	0	0	0	0	0	0	0	0	0	0	0	0	0	0	0	0	0	0	0	0	0	0	0	0	0	0	0	0	0	0	0	0
479	atcttctttttttcttttcaaaacaaaggttcagaaaacaaaaaaaa	Orobanchaceae.sequence.type83	Orobanchaceae	root	NA	Pedicularis	0.978723	43174	NA	43174	KT022915	0	0	0	0	0	0	0	0	0	0	0	0	0	0	0	0	0	0	0	0	0	0	0	0	0	0	0	0	0	0	0	0	0	0	0
480	tcttctttttttcttttcaaaacaaaggttcagaaaacaaaaaaaag	Orobanchaceae.sequence.type84	Orobanchaceae	root	NA	Pedicularis	0.979167	43174	NA	43174	AY881110	0	0	0	0	0	0	0	0	0	0	0	0	0	0	0	0	0	0	0	0	0	0	0	0	0	0	0	0	0	0	0	0	0	0	0
481	atcttctttttttgttttcagttcaaaaaaagaaaaaag	Orobanchaceae.sequence.type85	Orobanchaceae	root	NA	Pedicularis	0.974359	43174	NA	43174	FJ001764	0	0	0	0	0	0	0	0	0	0	0	0	0	0	0	0	0	0	0	0	0	0	0	0	0	0	0	0	0	0	0	0	0	0	0
482	atcttcttttttttttcaaaataaaggttcagaaaacgaaaaaaa	Orobanchaceae.sequence.type86	Orobanchaceae	root	NA	Pedicularis	0.956522	43174	NA	43174	EU326076	0	0	0	0	0	0	0	0	0	0	0	0	0	0	0	0	0	0	0	0	0	0	0	0	0	0	0	0	0	0	0	0	0	0	0
483	atcttctttttttgttttcagttcagaaaaagaaaaaaa	Orobanchaceae.sequence.type87	Orobanchaceae	root	NA	Pedicularis	0.974359	43174	NA	43174	FJ001764	0	0	0	0	0	0	0	0	0	0	0	0	0	0	0	0	0	0	0	0	0	0	0	0	0	0	0	0	0	0	0	0	0	0	0
484	atcctctttttttgttttcagttcagaaaaagaaaaaag	Orobanchaceae.sequence.type88	Orobanchaceae	root	NA	Pedicularis	0.974359	43174	NA	43174	FJ001764	0	0	0	0	0	0	0	0	0	0	0	0	0	0	0	0	0	0	0	0	25	0	0	0	0	0	0	0	0	0	0	0	0	0	0
485	atcttttttttttgttttcagttcagaaaaagaaaaaag	Orobanchaceae.sequence.type89	Orobanchaceae	root	NA	Pedicularis	0.974359	43174	NA	43174	FJ001764	0	0	0	0	0	0	0	0	0	0	0	0	0	0	0	0	0	0	0	0	0	0	0	0	0	0	0	0	0	0	0	0	0	0	0
486	atcttcttttttttttcaaaacaaaggttcagaaaacgaaaaaaa	Orobanchaceae.sequence.type9	Orobanchaceae	Pedicularis	0.956522	Pedicularis	0.977778	43174	GQ245240_2017	43174	AY881120	0	0	0	0	0	0	0	0	0	0	0	0	0	0	0	0	0	0	0	0	0	0	0	0	0	0	0	0	0	0	0	0	0	0	0
487	atcttccttttttcttttcaaaacaaaggttcagaaaacaaaaaaaag	Orobanchaceae.sequence.type90	Orobanchaceae	root	NA	Pedicularis	0.979167	43174	NA	43174	AY881110	0	0	0	0	0	0	0	0	0	0	0	0	0	0	0	0	0	0	0	0	0	0	0	0	0	0	0	0	0	0	0	0	0	0	0
488	atcttctttttttcaaaataaaggttcagaaaacgaaaaaaag	Orobanchaceae.sequence.type91	Orobanchaceae	root	NA	Pedicularis	0.976744	43174	NA	43174	KF277651	0	0	0	0	0	0	0	0	0	0	0	0	0	0	0	0	0	0	0	0	0	0	0	0	0	0	0	0	0	0	0	0	0	0	0
489	atcttattttttttcaaaacaagggttcagaaaacgaaaaaaaag	Orobanchaceae.sequence.type92	Orobanchaceae	root	NA	Pedicularis	0.978261	43174	NA	43174	KC733344	0	0	0	0	0	0	0	0	0	0	0	0	0	0	0	0	0	0	0	0	0	0	0	0	0	0	0	0	0	0	0	0	0	0	0
490	atcttctttttttcctttcaaaacaaaggttcagaaaacaaaaaaaag	Orobanchaceae.sequence.type93	Orobanchaceae	root	NA	Pedicularis	0.979167	43174	NA	43174	AY881110	0	0	0	0	0	0	0	0	0	0	0	0	0	0	0	0	0	0	0	0	0	0	0	0	0	0	0	0	0	0	0	0	0	0	0
491	atcttctttttttttcaaaacaaaggttcagaaaacaaaaaaaag	Orobanchaceae.sequence.type94	Orobanchaceae	Pedicularis	0.977778	Pedicularis	0.978261	43174	GQ245239_2018	43174	AY881118	0	0	0	0	0	0	0	0	0	0	0	0	0	0	0	0	0	0	0	0	0	0	0	0	0	0	0	0	0	0	0	0	0	0	0
492	atcttctttttttttcaaaacaaagattcagaaaacgaaaaaaag	Orobanchaceae.sequence.type95	Orobanchaceae	Pedicularis	0.977778	Pedicularis	0.977778	43174	GQ245239_2018	43174	AY881104	0	0	0	0	0	0	0	0	0	0	0	0	0	0	0	0	0	0	0	0	0	0	0	0	0	0	0	0	0	0	0	0	0	0	0
493	atctttttttttttttcaaaacaaaggttcagaaaacgaaaaaaag	Orobanchaceae.sequence.type96	Orobanchaceae	Pedicularis	0.978723	Pedicularis	0.978723	43174	GQ245238_2019	43174	GQ245238	0	0	0	0	0	0	0	0	0	0	0	0	0	0	0	0	0	0	0	0	0	0	0	0	0	0	0	0	0	0	0	0	0	0	0
494	atcttcttttttttttcaaaacaaagattcagaaaacgaaaaaaag	Orobanchaceae.sequence.type97	Orobanchaceae	Pedicularis verticillata	0.978261	Pedicularis	0.978261	43174	GQ245240_2017	43174	AY881106	0	0	0	0	0	0	0	0	0	0	0	0	0	0	0	0	0	0	0	0	0	0	0	0	0	0	0	0	0	0	0	0	0	0	0
495	atcttctttttttcttttcaaaacaaaggttcagagaacaaaaaaaag	Orobanchaceae.sequence.type98	Orobanchaceae	root	NA	Pedicularis	0.979167	43174	NA	43174	AY881110	0	0	0	0	0	0	0	0	0	0	0	0	0	0	0	0	0	0	0	0	0	0	0	0	0	0	0	0	0	0	0	0	0	0	0
496	atcttctttttttcttttcaaaacaaaagttcagaaaacaaaaaaaag	Orobanchaceae.sequence.type99	Orobanchaceae	root	NA	Pedicularis	0.979167	43174	NA	43174	AY881110	0	0	0	0	0	0	0	0	0	0	0	0	0	0	0	0	0	0	0	0	0	0	0	0	0	0	0	0	0	0	0	0	0	0	0
497	atcctgttttcagaaaaaaaggggggttccgaaaacaagaatccaaaaag	Papaveraceae.sequence.type1	Papaveraceae	Capnoides sempervirens	0.960784	Corydalis	1	3463	EC_2618_CMP_1012	3463	AY328203	0	0	0	0	0	0	0	0	0	0	0	0	0	0	0	0	0	0	0	0	0	0	0	0	0	0	0	0	0	0	0	0	0	0	0
498	tcctgttttcataaaacaaattcagggatttctgaaagcgagaataaaaaaag	Papaveraceae.sequence.type10	Papaveraceae	root	NA	Meconopsis	0.981481	72195	NA	72195	AY328205	0	0	0	0	0	0	0	0	0	0	0	0	0	0	0	0	0	0	0	0	0	0	0	0	0	0	0	0	0	0	0	0	0	0	0
499	atcctgttttcataaaacaaattcagggatttctgaaaacgagaataaaaaaag	Papaveraceae.sequence.type11	Papaveraceae	root	NA	Meconopsis	0.981481	72195	NA	72195	AY328205	0	0	0	0	0	0	0	0	0	0	0	0	0	0	0	0	0	0	0	0	0	0	0	0	0	0	0	0	0	0	0	0	0	0	0
500	atcctgttttcataaaacaaattcagggatttctgaaagcgagaataaaaaagg	Papaveraceae.sequence.type12	Papaveraceae	root	NA	Meconopsis	0.981481	72195	NA	72195	AY328205	0	0	0	0	0	0	0	0	0	0	0	0	0	0	0	0	0	0	0	0	0	0	0	0	0	0	0	0	0	0	0	0	0	0	0
501	atcctgttttcataaaacaaattcagagatttctgaaagcgagaataaaaaaag	Papaveraceae.sequence.type13	Papaveraceae	root	NA	Meconopsis	0.981481	72195	NA	72195	AY328205	0	0	0	0	0	0	0	0	0	0	0	0	0	0	0	0	0	0	0	0	0	0	0	0	0	0	0	0	0	0	0	0	0	0	0
502	atccggttttcataaaacaaattcagggatttctgaaagcgagaataaaaaaag	Papaveraceae.sequence.type14	Papaveraceae	root	NA	Meconopsis	0.981481	72195	NA	72195	AY328205	0	0	0	0	0	0	0	0	0	0	0	0	0	0	0	0	0	0	0	0	0	0	0	0	0	0	0	0	0	0	0	0	0	0	0
503	atcctgttttcataaaacaaattcagggatttctggaagcgagaataaaaaaag	Papaveraceae.sequence.type15	Papaveraceae	root	NA	Meconopsis	0.981481	72195	NA	72195	AY328205	0	0	0	0	0	0	0	0	0	0	0	0	0	0	0	0	0	0	0	0	0	0	0	0	0	0	0	0	0	0	0	0	0	0	0
504	atcctgttttcagaaaacaaattaagggatttctgaaagcgagaataaaaaaag	Papaveraceae.sequence.type16	Papaveraceae	Papaver	1	Papaveroideae	1	1462614	GQ245206_2046	1462614	AY328218	0	0	0	0	0	0	0	0	0	0	0	0	0	0	0	0	0	0	0	0	14	0	0	0	0	0	0	0	0	0	0	0	0	0	0
505	atcctgttttcataaaacaaattcagggatttctgaaagcgaaaataaaaaag	Papaveraceae.sequence.type17	Papaveraceae	root	NA	Papaveroideae	0.962963	1462614	NA	1462614	AY328205	0	0	0	0	0	0	0	0	0	0	0	0	0	0	0	0	0	0	0	0	0	0	0	0	0	0	0	0	0	0	0	0	0	0	0
506	atcctgttttcagaaaataaattaagggatttctgaaagcgagaataaaaaaag	Papaveraceae.sequence.type18	Papaveraceae	Papaver	0.981481	Papaveroideae	0.981481	1462614	GQ245206_2046	1462614	AY328218	0	0	0	0	0	0	0	0	0	0	0	0	0	0	0	0	0	0	0	0	0	0	0	0	0	0	0	0	0	0	0	0	0	0	0
507	atcctgttttcagaaaacaaattaaggaatttctgaaagcgagaataaaaaaag	Papaveraceae.sequence.type19	Papaveraceae	Papaver	0.981481	Papaveroideae	0.981481	1462614	GQ245206_2046	1462614	AY328212	0	0	0	0	0	0	0	0	0	0	0	0	0	0	0	0	0	0	0	0	0	0	0	0	0	0	0	0	0	0	0	0	0	0	0
508	atcctgttttcagaaaaaaaggggagttccgaaaacaagaatccaaaaag	Papaveraceae.sequence.type2	Papaveraceae	root	NA	Corydalis	0.98	3463	NA	3463	AY328203	0	0	0	0	0	0	0	0	0	0	0	0	0	0	0	0	0	0	0	0	0	0	0	0	0	0	0	0	0	0	0	0	0	0	0
509	atcctgttttcagaaaaaaagggggattccgaaaacaagaatccaaaaag	Papaveraceae.sequence.type3	Papaveraceae	root	NA	Corydalis	0.98	3463	NA	3463	AY328203	0	0	0	0	0	0	0	0	0	0	0	0	0	0	0	0	0	0	0	0	0	0	0	0	0	0	0	0	0	0	0	0	0	0	0
510	atcctgttttcagaaaaaaggggggttccgaaaacaagaatccaaaaag	Papaveraceae.sequence.type4	Papaveraceae	root	NA	Corydalis	0.98	3463	NA	3463	AY328203	0	0	0	0	0	0	0	0	0	0	0	0	0	0	0	0	0	0	0	0	0	0	0	0	0	0	0	0	0	0	0	0	0	0	0
511	atcctgttttcataaaacaaattcagggatttctgaaagcgagaataaaaaaag	Papaveraceae.sequence.type5	Papaveraceae	Papaver	0.962963	Meconopsis	1	72195	GQ245206_2046	72195	AY328205	0	0	0	0	0	0	0	0	0	0	0	0	0	0	0	0	0	0	0	0	0	0	0	0	0	0	0	0	0	0	0	0	0	0	0
512	atcctgttttcataaaaaaaataaaggaatttatgaaagcgagaataaaaaaag	Papaveraceae.sequence.type6	Papaveraceae	root	NA	Meconopsis	0.962963	72195	NA	72195	AY328211	0	0	0	0	0	0	0	0	0	0	0	0	0	0	0	0	0	0	0	0	0	0	0	0	0	0	0	0	0	0	0	0	0	0	0
513	atcctgttttcataaaacaaattcggggatttctgaaagcgagaataaaaaaag	Papaveraceae.sequence.type7	Papaveraceae	root	NA	Meconopsis	0.981481	72195	NA	72195	AY328205	0	0	0	0	0	0	0	0	0	0	0	0	0	0	0	0	0	0	0	0	0	0	0	0	0	0	0	0	0	0	0	0	0	0	0
514	atcctgttttcataaaacaaattcagggatttctgaaagcgagaataaaaaag	Papaveraceae.sequence.type8	Papaveraceae	root	NA	Meconopsis	0.981481	72195	NA	72195	AY328205	0	0	0	0	0	0	0	0	0	0	0	0	0	0	0	0	0	0	0	0	0	0	0	0	0	0	0	0	0	0	0	0	0	0	0
515	atcctgttttcataaaacaaattcagggatttctgaaagcgagaatgaaaaaag	Papaveraceae.sequence.type9	Papaveraceae	root	NA	Meconopsis	0.981481	72195	NA	72195	AY328205	0	0	0	0	0	0	0	0	0	0	0	0	0	0	0	0	0	0	0	0	0	0	0	0	0	0	0	0	0	0	0	0	0	0	0
516	atccggttcatagagaaaagggtttctctccttctcctaaggaaagg	Pinaceae.sequence.type1	Pinaceae	Abies	1	Abies	1	3319	EC_2854b_CMP_1099	3319	AF327571	0	0	0	0	0	0	0	0	0	0	0	0	0	0	0	0	0	0	0	0	0	0	0	0	0	0	0	0	0	0	0	0	0	0	0
517	atccggttcatggagacaatagttttttcttttattctcctaagataggaaggg	Pinaceae.sequence.type10	Pinaceae	Picea	0.981481	Picea	0.981481	3328	GQ245254_2008	3328	AB045066	0	0	0	0	0	0	0	0	0	0	0	0	0	0	0	0	0	0	0	0	0	0	0	0	0	0	0	0	0	0	0	0	0	0	0
518	atccggttcatggagacaatagtttctttttttattctcctaagataggaaggg	Pinaceae.sequence.type11	Pinaceae	Picea	0.981481	Picea	0.981481	3328	GQ245254_2008	3328	AB045066	0	0	0	0	0	0	0	0	0	0	0	0	0	0	0	0	0	0	0	0	0	0	0	0	0	0	0	0	0	0	0	0	0	0	0
519	atccggtttatggagacaatagtttcttcttttattctcctaagataggaaggg	Pinaceae.sequence.type12	Pinaceae	Picea	0.981481	Picea	0.981481	3328	GQ245254_2008	3328	AB045066	0	0	0	0	0	0	0	0	0	0	0	0	0	0	0	0	0	0	0	0	0	0	0	0	0	0	0	0	0	0	0	0	0	0	0
520	atccggttcatggagacaatagtttcttcttttattctcctaagataggaaaag	Pinaceae.sequence.type13	Pinaceae	Picea	0.962963	Picea	0.962963	3328	GQ245254_2008	3328	AB045066	0	0	0	0	0	0	0	0	0	0	0	0	0	0	0	0	0	0	0	0	0	0	0	0	0	0	0	0	0	0	0	0	0	0	0
521	atccggttcatggaaacaatagtttcttcttttattctcctaagataggaaggg	Pinaceae.sequence.type14	Pinaceae	Picea	0.981481	Picea	0.981481	3328	GQ245254_2008	3328	AB045066	0	0	0	0	0	0	0	0	0	0	0	0	0	0	0	0	0	0	0	0	0	0	0	0	0	0	0	0	0	0	0	0	0	0	0
522	atccggttcatggagacaatagtttcttcttttattctcctaagataggaagga	Pinaceae.sequence.type15	Pinaceae	Picea	0.981481	Picea	0.981481	3328	GQ245254_2008	3328	AB045066	0	0	0	0	0	0	0	0	0	0	0	0	0	0	0	0	0	0	0	0	0	0	0	0	0	0	0	0	0	0	0	0	0	0	0
523	atccggttcatgaagacaatgtttcttctcctaagataggaaggg	Pinaceae.sequence.type16	Pinaceae	Pinus	1	Pinus	0.977778	139271	GQ245260_2004	139271	EF440558	0	0	0	0	0	0	0	0	0	0	0	0	0	0	0	0	0	0	0	0	0	0	0	0	0	0	0	0	0	0	0	0	0	0	0
524	atccggttcatggagacaatagtttcttcttttattctcctaagataggaaggg	Pinaceae.sequence.type2	Pinaceae	Picea	1	Picea	1	3328	GQ245254_2008	3328	AB045066	0	0	0	0	0	0	0	0	0	0	0	0	0	0	0	0	0	0	0	0	0	0	0	0	0	0	0	0	0	0	0	0	0	0	0
525	atccggttcatggagacaatagtttcttcttttattctcctaagataggaagag	Pinaceae.sequence.type3	Pinaceae	Picea	0.981481	Picea	0.981481	3328	GQ245254_2008	3328	AB045066	0	0	0	0	0	0	0	0	0	0	0	0	0	0	0	0	0	0	0	0	0	0	0	0	0	0	0	0	0	0	0	0	0	0	0
526	atccggttcatggagacaatagtttcttcttttatttttctaagataggaaggg	Pinaceae.sequence.type4	Pinaceae	Picea	0.962963	Picea	0.962963	3328	GQ245254_2008	3328	AB045066	0	0	0	0	0	0	0	0	0	0	0	0	0	0	0	0	0	0	0	0	0	0	0	0	0	0	0	0	0	0	0	0	0	0	0
527	atccggttcatggagacaataatttcttcttttattctcctaagataggaaggg	Pinaceae.sequence.type5	Pinaceae	Picea	0.981481	Picea	0.981481	3328	GQ245254_2008	3328	AB045066	0	0	0	0	0	0	0	0	0	0	0	0	0	0	0	0	0	0	0	0	0	0	0	0	0	0	0	0	0	0	0	0	0	0	0
528	atccggttcatggagacaatagtttcttcttttattctcctaagataggaaagg	Pinaceae.sequence.type6	Pinaceae	Picea	0.981481	Picea	0.981481	3328	GQ245254_2008	3328	AB045066	0	0	0	0	0	0	0	0	0	0	0	0	0	0	0	0	0	0	0	0	0	0	0	0	0	0	0	0	0	0	0	0	0	0	0
529	atccggttcatggagacaatagtttcttcttttattctcctaagatagaaaggg	Pinaceae.sequence.type7	Pinaceae	Picea	0.981481	Picea	0.981481	3328	GQ245254_2008	3328	AB045066	0	0	0	0	0	0	0	0	0	0	0	0	0	0	0	0	0	0	0	0	0	0	0	0	0	0	0	0	0	0	0	0	0	0	0
530	atccgattcatggagacaatagtttcttcttttattctcctaagataggaaggg	Pinaceae.sequence.type8	Pinaceae	Picea	0.981481	Picea	0.981481	3328	GQ245254_2008	3328	AB045066	0	0	0	0	0	0	0	0	0	0	0	0	0	0	0	0	0	0	0	0	0	0	0	0	0	0	0	0	0	0	0	0	0	0	0
531	atccggttcatgaagacaatagtttcttcttttattctcctaagataggaaggg	Pinaceae.sequence.type9	Pinaceae	Picea	0.981481	Picea	0.981481	3328	GQ245254_2008	3328	AB045066	0	0	0	0	0	0	0	0	0	0	0	0	0	0	0	0	0	0	0	0	0	0	0	0	0	0	0	0	0	0	0	0	0	0	0
532	atcctgtcttttcaaaacaaaggttccaaaaggaaaattatgg	Plantaginaceae.sequence.type1	Plantaginaceae	Callitriche hermaphroditica	0.976744	Callitriche hermaphroditica	0.976744	38788	GQ244669_1689	38788	GQ244668	0	0	0	0	0	0	0	0	0	0	0	0	0	0	0	0	0	0	0	0	0	0	0	0	0	0	0	0	0	0	0	0	0	0	0
533	atcccgtcttctaaaaacaaaggtccagaaagcgaaagg	Plantaginaceae.sequence.type2	Plantaginaceae	Lagotis glauca	0.974359	Lagotis	0.974359	165307	GQ245064	165307	AF486415	0	0	0	0	0	0	0	0	0	0	0	0	0	0	0	0	0	0	0	0	0	0	0	0	0	0	0	0	0	0	0	0	0	0	0
534	atcccgtcttctaaaaacaaaggttcagaaagcgaaagg	Plantaginaceae.sequence.type3	Plantaginaceae	Lagotis glauca	1	Lagotis	1	165307	GQ245064	165307	AF486415	0	0	0	0	0	0	0	0	0	0	0	0	0	0	0	0	0	0	0	0	0	0	0	0	0	0	0	0	0	0	0	0	0	0	0
535	atcctgtcttctcaaaataaaggttcagaaagcgaaacaagg	Plantaginaceae.sequence.type4	Plantaginaceae	Plantaginaceae	0.97619	Plantaginaceae	0.97619	156152	GQ245027	156152	AY101940	0	0	0	0	0	0	0	0	0	0	0	0	0	0	0	0	0	0	0	0	0	0	0	0	0	0	0	0	0	0	0	0	0	0	0
536	atcctgtcttctcaaaataaaggttcataaagcgaaaaggg	Plantaginaceae.sequence.type5	Plantaginaceae	Plantago	1	Plantago	1	26867	EC_2879_CMP_1108	26867	AY101915	0	0	0	0	0	0	0	0	0	0	0	0	0	0	0	0	0	0	0	0	0	0	0	0	0	0	0	0	0	0	0	0	0	0	0
537	atcctgtcttctaaaaacaaaggttcagaaagtgaaaaaaggg	Plantaginaceae.sequence.type6	Plantaginaceae	Veronica	0.953488	Veronica	1	1461552	GQ245653	1461552	AF486390	0	0	0	0	0	0	0	0	0	0	0	0	0	0	0	0	0	0	0	0	0	0	0	0	0	0	0	0	0	0	0	0	0	0	0
538	atcctgtcttctaaaaacaaaggttcaggaagtgaaaaaggg	Plantaginaceae.sequence.type7	Plantaginaceae	Veronica chamaedrys	1	Veronica	1	4173	EC_2886_CMP_1111	4173	AF486377	0	0	0	0	0	0	0	0	0	0	0	0	0	0	0	0	0	0	0	0	0	0	0	0	0	0	0	0	0	0	0	0	0	0	0
539	tcctgtcttctaaaaacaaaggttcaggaagtgaaaaaggg	Plantaginaceae.sequence.type8	Plantaginaceae	Veronica chamaedrys	0.97619	Veroniceae	0.97619	216795	EC_2886_CMP_1111	216795	AF486377	0	0	0	0	0	0	0	0	0	0	0	0	0	0	0	0	0	0	0	0	0	0	0	0	0	0	0	0	0	0	0	0	0	0	0
540	ctcctgcttcccaaaagcgagaaaaaaag	Plumbaginaceae	Plumbaginaceae	root	NA	Ceratostigma minus	1	63094	NA	63094	AJ391333	0	0	0	0	0	0	0	0	0	0	0	0	0	0	0	0	0	0	0	0	0	0	0	0	0	0	0	0	0	0	0	0	0	0	0
541	atccatgttttgagaaaacaagtggttctcgaactagaatccaaaggaaaag	Poaceae.sequence.type1	Poaceae	Pooideae	0.980769	Bambusoideae	1	147366	GQ245146	147366	AY651842	0	0	0	0	0	0	0	0	0	0	0	0	0	0	0	0	0	0	0	0	0	0	0	0	0	0	0	0	0	0	0	0	0	0	0
542	atccgtgttttgagaaaacaagcggttctcgaactagag	Poaceae.sequence.type10	Poaceae	Piptatherum pungens	1	Pooideae	1	147368	2989_CMP_0646	147368	DQ887426	0	0	0	0	0	0	0	0	0	0	0	0	0	0	0	0	0	0	0	0	0	0	0	0	0	0	0	0	0	0	0	0	0	0	0
543	atccgtgttttgagaaaacaaggggttctcgaactagaatacaaaggaaaag	Poaceae.sequence.type11	Poaceae	Triticeae	1	Pooideae	1	147368	GQ245078	147368	AB042240	0	0	0	0	0	0	0	0	0	0	0	0	0	0	0	0	0	0	0	0	0	0	0	0	0	0	0	0	0	0	0	0	0	0	0
544	atccttgttttgagaaaacaagtggttctcgaactagaatccaaaggaaaag	Poaceae.sequence.type2	Poaceae	Pooideae	0.980769	Melica	1	15644	GQ245146	15644	EF137611	0	0	0	0	0	0	0	0	0	0	0	0	0	0	0	0	0	0	0	0	0	0	0	0	0	0	0	0	0	0	0	0	0	0	0
545	atccgtgttttgagaaaaccaggaggttctcgaactagaatacaaaggaaaag	Poaceae.sequence.type3	Poaceae	Magnoliophyta	1	Poaceae	1	4479	GQ245059	4479	DQ218188	0	0	0	0	0	0	0	0	0	0	0	0	0	0	0	0	0	0	0	0	0	0	0	0	0	0	0	0	0	0	0	0	0	0	0
546	atccgtgttttgagaaaacaagtggttctcgaactagaatccaaaggaaaag	Poaceae.sequence.type4	Poaceae	Pooideae	1	Poaceae	1	4479	GQ245146	4479	AM113700	0	0	0	0	0	0	0	0	0	0	0	0	0	0	0	0	0	0	0	0	0	0	0	0	0	0	0	0	0	0	0	0	0	0	0
547	atccatgttttgagaaaacaagggggttctcgaactagaatgcaaaggaaaag	Poaceae.sequence.type5	Poaceae	Poeae	1	Poeae	1	147387	2940_CMP_0637	147387	AM041248	0	0	0	0	0	0	0	0	0	0	0	0	0	0	0	0	0	0	0	0	0	0	0	0	0	0	0	0	0	0	0	0	0	0	0
548	atccgtgttttgagaaaacaagggggttctcgaactagaatacaaaggaaaag	Poaceae.sequence.type6	Poaceae	Pooideae	1	Poeae	1	147387	GQ245115	147387	AJ279205	0	0	0	0	0	0	0	0	0	0	0	0	0	0	0	0	0	0	0	0	0	0	0	0	0	0	0	0	0	0	0	0	0	0	0
549	atccgtgttttgagaaaaccagggggttctcgaactagaatacaaaggaaaag	Poaceae.sequence.type7	Poaceae	Poeae	1	Poeae	1	147387	EC_2966_CMP_1155	147387	DQ353949	0	0	0	0	0	0	0	0	0	0	0	0	0	0	0	0	0	0	0	0	0	0	0	0	0	0	0	0	0	0	0	0	0	0	0
550	atccgtgttttgagaaaacaaaggggttctcgaatcgaactagaatacaaaggaaaag	Poaceae.sequence.type8	Poaceae	Agrostidinae	1	Poeae Chloroplast Group 1 (Aveneae type)	1	1652080	2923_CMP_0635	1652080	AY177347	0	0	0	0	0	0	0	0	0	0	0	0	0	0	0	0	0	0	0	0	0	0	0	0	0	0	0	0	0	0	0	0	0	0	0
551	atccgtgttttgagaaaacaaggaggttctcgaactagaatacaaaggaaaag	Poaceae.sequence.type9	Poaceae	Festuca	1	Poeae Chloroplast Group 2 (Poeae type)	1	1652081	EC_2950_CMP_1146	1652081	AM041251	0	0	0	0	0	0	0	0	0	0	0	0	0	0	0	0	0	0	0	0	0	0	0	0	0	0	0	0	0	0	0	0	0	0	0
552	ctcctgctttccaaaaaggaaaaataaaaaag	Polygonaceae.sequence.type1	Polygonaceae	Bistorta	0.96875	Bistorta macrophylla	1	467324	GQ244644_1709	467324	EU109594	0	0	0	0	0	0	0	0	0	0	0	0	0	0	0	0	0	0	0	0	0	0	0	0	0	0	0	0	0	0	0	0	0	0	0
553	ctcctactttccaaaaataagcataaaaaagg	Polygonaceae.sequence.type10	Polygonaceae	Aconogonon	0.96875	Koenigia	0.96875	137679	GQ244537_1795	137679	EU024788	0	0	0	0	0	0	0	0	0	0	0	0	0	0	0	0	0	0	0	0	0	0	0	0	0	0	0	0	0	0	0	0	0	0	0
554	ctcctgctttccaaaaataagcataaaaaaag	Polygonaceae.sequence.type11	Polygonaceae	Aconogonon	0.96875	Koenigia	0.96875	137679	GQ244537_1795	137679	EF653790	0	0	0	0	0	0	0	0	0	0	0	0	0	0	0	0	0	0	0	0	0	0	0	0	0	0	0	0	0	0	0	0	0	0	0
555	ctcctgctttccaaaaataaacataaaaaagg	Polygonaceae.sequence.type12	Polygonaceae	Aconogonon	0.96875	Koenigia	0.96875	137679	GQ244537_1795	137679	EU024788	0	0	0	0	0	0	0	0	0	0	0	0	0	0	0	0	0	0	0	0	0	0	0	0	0	0	0	0	0	0	0	0	0	0	0
556	cttctgctttccaaaaataagcataaaaaagg	Polygonaceae.sequence.type13	Polygonaceae	Aconogonon	0.96875	Koenigia	0.96875	137679	GQ244537_1795	137679	EU024788	0	0	0	0	0	0	0	0	0	0	0	0	0	0	0	0	0	0	0	0	0	0	0	0	0	0	0	0	0	0	0	0	0	0	0
557	ctcctgctttccaaaaataagcataaaaagg	Polygonaceae.sequence.type14	Polygonaceae	Aconogonon	0.96875	Koenigia	0.96875	137679	GQ244537_1795	137679	EU024788	0	0	0	0	0	0	0	0	0	0	0	0	0	0	0	0	0	0	0	0	0	0	0	0	0	0	0	0	0	0	0	0	0	0	0
558	atcctgctttccaaaaataagcataaaaaagg	Polygonaceae.sequence.type15	Polygonaceae	Aconogonon	0.96875	Koenigia	0.96875	137679	GQ244537_1795	137679	EU024788	0	0	0	0	0	0	0	0	0	0	0	0	0	0	0	0	0	0	0	0	0	0	0	0	0	0	0	0	0	0	0	0	0	0	0
559	ctcttgctttccaaaaataagcataaaaaagg	Polygonaceae.sequence.type16	Polygonaceae	Aconogonon	0.96875	Koenigia	0.96875	137679	GQ244537_1795	137679	EU024788	0	0	0	0	0	0	0	0	0	0	0	0	0	0	0	0	0	0	0	0	0	0	0	0	0	0	0	0	0	0	0	0	0	0	0
560	ctcctgctttccaaaagtaagaataaaaaacg	Polygonaceae.sequence.type17	Polygonaceae	Koenigia islandica	1	Koenigia	1	137679	GQ245061	137679	EF653789	0	0	0	0	0	0	0	0	0	0	0	0	0	0	0	0	0	0	0	0	0	0	0	0	0	0	0	0	0	0	0	0	0	0	0
561	ctcctgctttccaacaaggaagaataaaaaag	Polygonaceae.sequence.type18	Polygonaceae	Bistorta	0.96875	Polygonaceae	0.96875	3615	GQ244644_1709	3615	DQ860530	0	0	0	0	0	0	0	0	0	0	0	0	0	0	0	0	0	0	0	0	0	0	0	0	0	0	0	0	0	0	0	0	0	0	0
562	ctcctgttttccaaaaaggaagaataaaaaag	Polygonaceae.sequence.type19	Polygonaceae	Bistorta	0.96875	Polygonoideae	0.96875	1110380	GQ244644_1709	1110380	DQ860530	0	0	0	0	0	0	0	0	0	0	0	0	0	0	0	0	0	0	0	0	62	0	0	0	0	0	0	0	0	0	0	0	0	0	0
563	ctcctgctttccaaaaggaagaataaaaaag	Polygonaceae.sequence.type2	Polygonaceae	Bistorta	0.96875	Bistorta vacciniifolia	1	169271	GQ244644_1709	169271	JN235037	0	0	0	0	0	0	0	0	0	0	0	0	0	0	0	0	0	0	0	0	0	0	0	0	0	0	0	0	0	0	0	0	0	0	0
564	ttcctgctttccaaaaaggaagaataaaaaag	Polygonaceae.sequence.type20	Polygonaceae	Bistorta	0.96875	Polygonoideae	0.96875	1110380	GQ244644_1709	1110380	DQ860530	0	0	0	0	0	0	0	0	0	0	0	0	0	0	0	0	0	0	0	0	0	0	0	0	0	0	0	0	0	0	0	0	0	0	0
565	ctcctgctttccaaaaaggaagaataaaaaaa	Polygonaceae.sequence.type21	Polygonaceae	Bistorta	0.96875	Polygonoideae	0.96875	1110380	GQ244644_1709	1110380	DQ860530	0	0	0	0	0	0	0	0	0	0	0	0	0	0	0	0	0	0	0	0	0	0	0	0	0	0	0	0	0	0	0	0	0	0	0
566	ctcttgctttccaaaaaggaagaataaaaaag	Polygonaceae.sequence.type22	Polygonaceae	Bistorta	0.96875	Polygonoideae	0.96875	1110380	GQ244644_1709	1110380	DQ860530	0	0	0	0	0	0	0	0	0	0	0	0	0	0	0	0	0	0	0	0	0	0	0	0	0	0	0	0	0	0	0	0	0	0	0
567	ctcctgctttccaaaaaagaagaataaaaaag	Polygonaceae.sequence.type23	Polygonaceae	Bistorta	0.96875	Polygonoideae	0.96875	1110380	GQ244644_1709	1110380	DQ860530	0	0	0	0	0	0	0	0	0	0	0	0	0	0	0	0	0	0	0	0	0	0	0	0	0	0	0	0	0	0	0	0	0	0	0
568	ctcctactttccaaaaaggaagaataaaaaag	Polygonaceae.sequence.type24	Polygonaceae	Bistorta	0.96875	Polygonoideae	0.96875	1110380	GQ244644_1709	1110380	DQ860530	0	0	0	0	0	0	0	0	0	0	0	0	0	0	0	0	0	0	0	0	0	0	0	0	0	0	0	0	0	0	0	0	0	0	0
569	ctcctgctttccaaaaagaaagaataaaaaag	Polygonaceae.sequence.type25	Polygonaceae	Bistorta	0.96875	Polygonoideae	0.96875	1110380	GQ244644_1709	1110380	DQ860530	0	0	0	0	0	0	0	0	0	0	0	0	0	0	0	0	0	0	0	0	0	0	0	0	0	0	0	0	0	0	0	0	0	0	0
570	cttctgctttccaaaaaggaagaataaaaaag	Polygonaceae.sequence.type26	Polygonaceae	Bistorta	0.96875	Polygonoideae	0.96875	1110380	GQ244644_1709	1110380	DQ860530	0	0	0	0	0	0	0	0	0	0	0	0	0	0	0	0	0	0	0	0	0	0	0	0	0	0	0	0	0	0	0	0	0	0	0
571	ctcctgcttttcaaaaaggaagaataaaaaag	Polygonaceae.sequence.type27	Polygonaceae	Bistorta	0.96875	Polygonoideae	0.96875	1110380	3034_CMP_0655	1110380	DQ860530	0	0	0	0	0	0	0	0	0	0	0	0	0	0	0	0	0	0	0	0	0	0	0	0	0	0	0	0	0	0	0	0	0	0	0
572	ctcctgctttctaaaaaggaagaataaaaaag	Polygonaceae.sequence.type28	Polygonaceae	Bistorta	0.96875	Polygonoideae	0.96875	1110380	GQ244644_1709	1110380	DQ860530	0	0	0	0	0	0	0	0	0	0	0	0	0	0	0	0	0	0	0	0	0	0	0	0	0	0	0	0	0	0	0	0	0	0	0
573	ctcctgctttccaaaaaggaagaataaaaaag	Polygonaceae.sequence.type29	Polygonaceae	Bistorta vivipara	1	Polygonoideae	1	1110380	GQ244644_1709	1110380	DQ860530	0	0	0	0	0	0	0	0	0	0	0	0	0	0	0	0	0	0	0	0	4074	0	0	0	0	0	0	0	0	0	0	0	0	0	0
574	ctccttctttccaaaaggaagaataaaaaagg	Polygonaceae.sequence.type3	Polygonaceae	root	NA	Calligoneae	1	1110382	NA	1110382	AB542785	0	0	0	0	0	0	0	0	0	0	0	0	0	0	0	0	0	0	0	0	0	0	0	0	0	0	0	0	0	0	0	0	0	0	0
575	ctcctgctttccaaaaataagaataaaaaacg	Polygonaceae.sequence.type30	Polygonaceae	Koenigia islandica	0.96875	Polygonoideae	0.96875	1110380	GQ245061	1110380	EF653789	0	0	0	0	0	0	0	0	0	0	0	0	0	0	0	0	0	0	0	0	0	0	0	0	0	0	0	0	0	0	0	0	0	0	0
576	ctcctgctttccaaaagtaagaataaaaaag	Polygonaceae.sequence.type31	Polygonaceae	Koenigia islandica	0.96875	Polygonoideae	0.96875	1110380	GQ245061	1110380	EF653789	0	0	0	0	0	0	0	0	0	0	0	0	0	0	0	0	0	0	0	0	0	0	0	0	0	0	0	0	0	0	0	0	0	0	0
577	tccttctttccaaaaggaagaataaaaaag	Polygonaceae.sequence.type32	Polygonaceae	root	NA	Polygonoideae	0.967742	1110380	NA	1110380	AF303438	0	0	0	0	0	0	0	0	0	0	0	0	0	0	0	0	0	0	0	0	0	0	0	0	0	0	0	0	0	0	0	0	0	0	0
578	ctccttctttccaaaaggaaaaataaaaaag	Polygonaceae.sequence.type33	Polygonaceae	root	NA	Polygonoideae	0.967742	1110380	NA	1110380	AF303438	0	0	0	0	0	0	0	0	0	0	0	0	0	0	0	0	0	0	0	0	0	0	0	0	0	0	0	0	0	0	0	0	0	0	0
579	ctccttctttccaaaaggaagaataaaaag	Polygonaceae.sequence.type34	Polygonaceae	root	NA	Polygonoideae	0.967742	1110380	NA	1110380	AF303438	0	0	0	0	0	0	0	0	0	0	0	0	0	0	0	0	0	0	0	0	0	0	0	0	0	0	0	0	0	0	0	0	0	0	0
580	ctctttctttccaaaaggaagaataaaaaag	Polygonaceae.sequence.type35	Polygonaceae	root	NA	Polygonoideae	0.967742	1110380	NA	1110380	AF303438	0	0	0	0	0	0	0	0	0	0	0	0	0	0	0	0	0	0	0	0	0	0	0	0	0	0	0	0	0	0	0	0	0	0	0
581	ctccttctttccaaaaggaagaataaaaaaa	Polygonaceae.sequence.type36	Polygonaceae	root	NA	Polygonoideae	0.967742	1110380	NA	1110380	AF303438	0	0	0	0	0	0	0	0	0	0	0	0	0	0	0	0	0	0	0	0	0	0	0	0	0	0	0	0	0	0	0	0	0	0	0
582	ctccttctttccaaaaggaagaataaaagag	Polygonaceae.sequence.type37	Polygonaceae	root	NA	Polygonoideae	0.967742	1110380	NA	1110380	AF303438	0	0	0	0	0	0	0	0	0	0	0	0	0	0	0	0	0	0	0	0	0	0	0	0	0	0	0	0	0	0	0	0	0	0	0
583	ctccttctttccaaaaggaaggataaaaaag	Polygonaceae.sequence.type38	Polygonaceae	root	NA	Polygonoideae	0.967742	1110380	NA	1110380	AF303438	0	0	0	0	0	0	0	0	0	0	0	0	0	0	0	0	0	0	0	0	0	0	0	0	0	0	0	0	0	0	0	0	0	0	0
584	ttccttctttccaaaaggaagaataaaaaag	Polygonaceae.sequence.type39	Polygonaceae	root	NA	Polygonoideae	0.967742	1110380	NA	1110380	AF303438	0	0	0	0	0	0	0	0	0	0	0	0	0	0	0	0	0	0	0	0	0	0	0	0	0	0	0	0	0	0	0	0	0	0	0
585	ctcctgctttccaaaaataagcataaaaaagg	Polygonaceae.sequence.type4	Polygonaceae	Aconogonon	1	Koenigia	1	137679	GQ244537_1795	137679	EU024788	0	0	0	0	0	0	0	0	0	0	0	0	0	0	0	0	0	0	0	0	343	0	0	0	0	0	0	0	0	0	0	0	0	0	0
586	ctccttctttccaaaagaaagaataaaaaag	Polygonaceae.sequence.type40	Polygonaceae	root	NA	Polygonoideae	0.967742	1110380	NA	1110380	AF303438	0	0	0	0	0	0	0	0	0	0	0	0	0	0	0	0	0	0	0	0	0	0	0	0	0	0	0	0	0	0	0	0	0	0	0
587	ctccttcttttcaaaaggaagaataaaaaag	Polygonaceae.sequence.type41	Polygonaceae	root	NA	Polygonoideae	0.967742	1110380	NA	1110380	AF303438	0	0	0	0	0	0	0	0	0	0	0	0	0	0	0	0	0	0	0	0	0	0	0	0	0	0	0	0	0	0	0	0	0	0	0
588	ctccttctttccaaaaagaagaataaaaaag	Polygonaceae.sequence.type42	Polygonaceae	root	NA	Polygonoideae	0.967742	1110380	NA	1110380	AF303438	0	0	0	0	0	0	0	0	0	0	0	0	0	0	0	0	0	0	0	0	0	0	0	0	0	0	0	0	0	0	0	0	0	0	0
589	ctcctgctttccaaaaagaaaaaataaaaaag	Polygonaceae.sequence.type43	Polygonaceae	root	NA	Polygonoideae	0.96875	1110380	NA	1110380	EU109594	0	0	0	0	0	0	0	0	0	0	0	0	0	0	0	0	0	0	0	0	0	0	0	0	0	0	0	0	0	0	0	0	0	0	0
590	ctccttctttccaaaaggaagaatacaaaag	Polygonaceae.sequence.type44	Polygonaceae	root	NA	Polygonoideae	0.967742	1110380	NA	1110380	AF303438	0	0	0	0	0	0	0	0	0	0	0	0	0	0	0	0	0	0	0	0	0	0	0	0	0	0	0	0	0	0	0	0	0	0	0
591	cttcttctttccaaaaggaagaataaaaaag	Polygonaceae.sequence.type45	Polygonaceae	root	NA	Polygonoideae	0.967742	1110380	NA	1110380	AF303438	0	0	0	0	0	0	0	0	0	0	0	0	0	0	0	0	0	0	0	0	0	0	0	0	0	0	0	0	0	0	0	0	0	0	0
592	ctcctgctttccaaaagtaagaataaaaaatg	Polygonaceae.sequence.type46	Polygonaceae	Koenigia islandica	0.96875	Polygonoideae	0.96875	1110380	GQ245061	1110380	EF653789	0	0	0	0	0	0	0	0	0	0	0	0	0	0	0	0	0	0	0	0	0	0	0	0	0	0	0	0	0	0	0	0	0	0	0
593	ctccttctttaaaaaaggaagaataaaaaag	Polygonaceae.sequence.type47	Polygonaceae	root	NA	Rheum	1	3620	NA	3620	AF303431	0	0	0	0	0	0	0	0	0	0	0	0	0	0	0	0	0	0	0	0	0	0	0	0	0	0	0	0	0	0	0	0	0	0	0
594	ctccttctttccaaaaggaagaataaaaagg	Polygonaceae.sequence.type48	Polygonaceae	root	NA	Rheum	1	3620	NA	3620	AY566444	0	0	0	0	0	0	0	0	0	0	0	0	0	0	0	0	0	0	0	0	0	0	0	0	0	0	0	0	0	0	0	0	0	0	0
595	ctccttctttccaaaaggaagaataaaaaag	Polygonaceae.sequence.type49	Polygonaceae	Rumex	0.967742	Rheum	1	3620	3050_CMP_0656	3620	AF303438	0	0	0	0	0	0	0	0	0	0	0	0	0	0	0	0	0	0	0	0	324	0	0	0	0	0	0	0	0	0	0	0	0	0	0
596	ttcctgctttccaaaaataagcataaaaaagg	Polygonaceae.sequence.type5	Polygonaceae	Aconogonon	0.96875	Koenigia	0.96875	137679	GQ244537_1795	137679	EU024788	0	0	0	0	0	0	0	0	0	0	0	0	0	0	0	0	0	0	0	0	0	0	0	0	0	0	0	0	0	0	0	0	0	0	0
597	ctccttctttaaaaaag	Polygonaceae.sequence.type50	Polygonaceae	root	NA	Rheum alexandrae	1	284362	NA	284362	AY566456	0	0	0	0	0	0	0	0	0	0	0	0	0	0	0	0	0	0	0	0	0	0	0	0	0	0	0	0	0	0	0	0	0	0	0
598	ctcctcctttccaaaaggaagaataaaaaag	Polygonaceae.sequence.type51	Polygonaceae	Rumex	1	Rumex	1	3618	3050_CMP_0656	3618	AB219660	0	0	0	0	0	0	0	0	0	0	0	0	0	0	0	0	0	0	0	0	0	0	0	0	0	0	0	0	0	0	0	0	0	0	0
599	ctcctgttttccaaaaataagcataaaaaagg	Polygonaceae.sequence.type6	Polygonaceae	Aconogonon	0.96875	Koenigia	0.96875	137679	GQ244537_1795	137679	EU024788	0	0	0	0	0	0	0	0	0	0	0	0	0	0	0	0	0	0	0	0	0	0	0	0	0	0	0	0	0	0	0	0	0	0	0
600	ctcctgctttccaaaaataagcataaaaaag	Polygonaceae.sequence.type7	Polygonaceae	Aconogonon	0.96875	Koenigia	0.96875	137679	GQ244537_1795	137679	EU024788	0	0	0	0	0	0	0	0	0	0	0	0	0	0	0	0	0	0	0	0	0	0	0	0	0	0	0	0	0	0	0	0	0	0	0
601	ctcctgctttccaaaaataagcataaaaaaga	Polygonaceae.sequence.type8	Polygonaceae	Aconogonon	0.96875	Koenigia	0.96875	137679	GQ244537_1795	137679	EU024788	0	0	0	0	0	0	0	0	0	0	0	0	0	0	0	0	0	0	0	0	0	0	0	0	0	0	0	0	0	0	0	0	0	0	0
602	ctcctgctttccaaaaataagtataaaaaagg	Polygonaceae.sequence.type9	Polygonaceae	Aconogonon	0.96875	Koenigia	0.96875	137679	GQ244537_1795	137679	EU024788	0	0	0	0	0	0	0	0	0	0	0	0	0	0	0	0	0	0	0	0	0	0	0	0	0	0	0	0	0	0	0	0	0	0	0
603	atcctctttttagaaaacaaagattaaaagaaaataaaaaaggcg	Primulaceae.sequence.type1	Primulaceae	root	NA	Androsace	1	85163	NA	85163	AY545772	0	0	0	0	0	0	0	0	0	0	0	0	0	0	0	0	0	0	0	0	0	0	0	0	0	0	0	0	0	0	0	0	0	0	0
604	atcctatttttagaaaacaaagattaaaagaaaataaaaaaggcg	Primulaceae.sequence.type2	Primulaceae	root	NA	Androsace	0.977778	85163	NA	85163	AY545772	0	0	0	0	0	0	0	0	0	0	0	0	0	0	0	0	0	0	0	0	0	0	0	0	0	0	0	0	0	0	0	0	0	0	0
605	atcctctttttagaaaacaaagatgaaaggaaaggggg	Primulaceae.sequence.type3	Primulaceae	Primula	1	Primula	1	49647	EC_3099a_CMP_1214	49647	AF402341	0	0	0	0	0	0	0	0	0	0	0	0	0	0	0	0	0	0	0	0	0	0	0	0	0	0	0	0	0	0	0	0	0	0	0
606	atcctctttttagaaaacaaagatgaaaagaaagggg	Primulaceae.sequence.type4	Primulaceae	Primula nutans	1	Primula	1	49647	3101_CMP_1390	49647	AF402374	0	0	0	0	0	0	0	0	0	0	0	0	0	0	0	0	0	0	0	0	0	0	0	0	0	0	0	0	0	0	0	0	0	0	0
607	atcctcgttttcgaaaacaaaggttaaaggaaaataaaaaaggag	Primulaceae.sequence.type5	Primulaceae	root	NA	Primula	1	49647	NA	49647	DQ378576	0	0	0	0	0	0	0	0	0	0	0	0	0	0	0	0	0	0	0	0	0	0	0	0	0	0	0	0	0	0	0	0	0	0	0
608	atccccgttttcgaaaacaaaggttaaaggaaaataaaaaaggggg	Primulaceae.sequence.type6	Primulaceae	Primula	0.957447	Primula	1	49647	GQ245346_1941	49647	AF402404	0	0	0	0	0	0	0	0	0	0	0	0	0	0	0	0	0	0	0	0	0	0	0	0	0	0	0	0	0	0	0	0	0	0	0
609	atcctgtttttataaaacaaatcaaaatcaaataaagggttcagaaagaataaaaaag	Ranunculaceae.sequence.type1	Ranunculaceae	root	NA	Aconitum tanguticum	1	215068	NA	215068	AY150249	0	0	0	0	0	0	0	0	0	0	0	0	0	0	0	0	0	0	0	0	0	0	0	0	0	0	0	0	0	0	0	0	0	0	0
610	atccggttttcagaaaacaaaaaagggattcagaaagcaagaatcaaaaag	Ranunculaceae.sequence.type10	Ranunculaceae	Caltha	0.980769	Caltha	0.980769	3448	GQ244674_1685	3448	AJ496610	0	0	0	0	0	0	0	0	0	0	0	0	0	0	0	0	0	0	0	0	10	0	0	0	0	0	0	0	0	0	0	0	0	0	0
611	atcctgctttcagaaaacaaaaaaaaagagattcagaaagcgaaaatagg	Ranunculaceae.sequence.type100	Ranunculaceae	Ranunculus	0.98	Ranunculus	0.960784	3445	EC_3132a_CMP_1228	3445	DQ410742	0	0	0	0	0	0	0	0	0	0	0	0	0	0	0	0	0	0	0	0	0	0	0	0	0	0	0	0	0	0	0	0	0	0	0
612	atcctgctttcagaaaacaaaaaaaagggattcagaaagcgaaaatagt	Ranunculaceae.sequence.type101	Ranunculaceae	Ranunculus	0.96	Ranunculus	0.959184	3445	EC_3132a_CMP_1228	3445	DQ860598	0	0	0	0	0	0	0	0	0	0	0	0	0	0	0	0	0	0	0	0	0	0	0	0	0	0	0	0	0	0	0	0	0	0	0
613	atcctgctttaagaaaacaaaaaaaagggattcagaaagcgaaaatagg	Ranunculaceae.sequence.type102	Ranunculaceae	Ranunculus	0.96	Ranunculus	0.959184	3445	EC_3132a_CMP_1228	3445	DQ860598	0	0	0	0	0	0	0	0	0	0	0	0	0	0	0	0	0	0	0	0	0	0	0	0	0	0	0	0	0	0	0	0	0	0	0
614	atccagctttcagaaaacaaaaaaaagggattcagaaagcgaaaatagg	Ranunculaceae.sequence.type103	Ranunculaceae	Ranunculus	0.96	Ranunculus	0.959184	3445	EC_3132a_CMP_1228	3445	DQ860598	0	0	0	0	0	0	0	0	0	0	0	0	0	0	0	0	0	0	0	0	0	0	0	0	0	0	0	0	0	0	0	0	0	0	0
615	atcctgctttcagaaaacaaaaaaaagggattcagaaagcgaaaataga	Ranunculaceae.sequence.type104	Ranunculaceae	Ranunculus	0.96	Ranunculus	0.959184	3445	EC_3132a_CMP_1228	3445	DQ860598	0	0	0	0	0	0	0	0	0	0	0	0	0	0	0	0	0	0	0	0	0	0	0	0	0	0	0	0	0	0	0	0	0	0	0
616	atcctgatttcagaaaacaaaaaaaagggattcagaaagcgaaaatagg	Ranunculaceae.sequence.type105	Ranunculaceae	Ranunculus	0.96	Ranunculus	0.959184	3445	EC_3132a_CMP_1228	3445	DQ860598	0	0	0	0	0	0	0	0	0	0	0	0	0	0	0	0	0	0	0	0	0	0	0	0	0	0	0	0	0	0	0	0	0	0	0
617	atcctgctttcagaaaacaaaaaaaagggattcagaaagcgaaaattgg	Ranunculaceae.sequence.type106	Ranunculaceae	Ranunculus	0.96	Ranunculus	0.959184	3445	EC_3132a_CMP_1228	3445	DQ860598	0	0	0	0	0	0	0	0	0	0	0	0	0	0	0	0	0	0	0	0	0	0	0	0	0	0	0	0	0	0	0	0	0	0	0
618	atcctgctttcagaaaacaaaaaaaaggaattcagaaagcgaaaatagg	Ranunculaceae.sequence.type107	Ranunculaceae	Ranunculus	0.96	Ranunculus	0.959184	3445	EC_3132a_CMP_1228	3445	DQ860598	0	0	0	0	0	0	0	0	0	0	0	0	0	0	0	0	0	0	0	0	0	0	0	0	0	0	0	0	0	0	0	0	0	0	0
619	atcctgcttttagaaaacaaaaaaaaagggattcagaaagcgaaaatagg	Ranunculaceae.sequence.type108	Ranunculaceae	Ranunculus	0.98	Ranunculus	0.960784	3445	EC_3132a_CMP_1228	3445	DQ860600	0	0	0	0	0	0	0	0	0	0	0	0	0	0	0	0	0	0	0	0	0	0	0	0	0	0	0	0	0	0	0	0	0	0	0
620	atcctgctttcagaaaacaaaaaaaaaggggattcagaaagcgaaaatagg	Ranunculaceae.sequence.type109	Ranunculaceae	Ranunculus sulphureus	1	Ranunculus	1	3445	GQ245386_1907	3445	DQ860600	0	0	0	0	0	0	0	0	0	0	0	0	0	0	0	0	0	0	0	0	0	0	0	0	0	0	0	0	0	0	0	0	0	0	0
621	tccggttttcagaaaacaaaaaaagggattcagaaagcaagaatcaaaaag	Ranunculaceae.sequence.type11	Ranunculaceae	Caltha	0.980769	Caltha	0.980769	3448	GQ244674_1685	3448	AJ496610	0	0	0	0	0	0	0	0	0	0	0	0	0	0	0	0	0	0	0	0	0	0	0	0	0	0	0	0	0	0	0	0	0	0	0
622	atcctgctttcagaaaataaaaaaaaagggattcagaaagcgaaaatagg	Ranunculaceae.sequence.type110	Ranunculaceae	Ranunculus	0.98	Ranunculus	0.98	3445	EC_3132a_CMP_1228	3445	DQ860598	0	0	0	0	0	0	0	0	0	0	0	0	0	0	0	0	0	0	0	0	0	0	0	0	0	0	0	0	0	0	0	0	0	0	0
623	atcctgctttcagaaaaaaaaaaagggggggattcagaaagcgaaaatagg	Ranunculaceae.sequence.type111	Ranunculaceae	Ranunculus	0.961538	Ranunculus	0.961538	3445	GQ245367_1924	3445	GQ245367	0	0	0	0	0	0	0	0	0	0	0	0	0	0	0	0	0	0	0	0	0	0	0	0	0	0	0	0	0	0	0	0	0	0	0
624	atcctggtttcagaaaacaaaaaagggattcagaaagcaagaatacaaaaagaaaag	Ranunculaceae.sequence.type112	Ranunculaceae	Thalictrum	0.982456	Thalictroideae	0.982456	1463137	GQ245608	1463137	DQ860634	0	0	0	0	0	0	0	0	0	0	0	0	0	0	0	0	0	0	0	0	0	0	0	0	0	0	0	0	0	0	0	0	0	0	0
625	tcctggtttcagaaaacaaaaaaggggttcagaaagcaagaatacaaaaagaaaag	Ranunculaceae.sequence.type113	Ranunculaceae	Thalictrum	0.982456	Thalictroideae	0.982456	1463137	GQ245608	1463137	DQ860634	0	0	0	0	0	0	0	0	0	0	0	0	0	0	0	0	0	0	0	0	0	0	0	0	0	0	0	0	0	0	0	0	0	0	0
626	atcttggtttcagaaaacaaaaaaggggttcagaaagcaagaatacaaaaagaaaag	Ranunculaceae.sequence.type114	Ranunculaceae	Thalictrum	0.982456	Thalictroideae	0.982456	1463137	GQ245608	1463137	DQ860634	0	0	0	0	0	0	0	0	0	0	0	0	0	0	0	0	0	0	0	0	0	0	0	0	0	0	0	0	0	0	0	0	0	0	0
627	atcctggtttcagaaaacaaaaaaggggttcagaacgcaagaatacaaaaagaaaag	Ranunculaceae.sequence.type115	Ranunculaceae	Thalictrum	0.982456	Thalictroideae	0.982456	1463137	GQ245608	1463137	DQ860634	0	0	0	0	0	0	0	0	0	0	0	0	0	0	0	0	0	0	0	0	0	0	0	0	0	0	0	0	0	0	0	0	0	0	0
628	atcctggtttcagaaaataaaaaaggggttcagaaagcaagaatacaaaaagaaaag	Ranunculaceae.sequence.type116	Ranunculaceae	Thalictrum	0.982456	Thalictroideae	0.982456	1463137	GQ245608	1463137	DQ860634	0	0	0	0	0	0	0	0	0	0	0	0	0	0	0	0	0	0	0	0	0	0	0	0	0	0	0	0	0	0	0	0	0	0	0
629	atcctggtttcagaaaacaaaaaaggggttcagaaagcaagaatacaaaaagaaaag	Ranunculaceae.sequence.type117	Ranunculaceae	Thalictrum	1	Thalictrum	1	46968	GQ245608	46968	DQ860634	0	0	0	0	0	0	0	0	0	0	0	0	0	0	0	0	0	0	0	0	0	0	0	0	0	0	0	0	0	0	0	0	0	0	0
630	atccggttttcagaaaacaaaaaaagggattcagaaagcaaaaatcaaaaag	Ranunculaceae.sequence.type12	Ranunculaceae	Caltha	0.980769	Caltha	0.980769	3448	GQ244674_1685	3448	AJ496610	0	0	0	0	0	0	0	0	0	0	0	0	0	0	0	0	0	0	0	0	0	0	0	0	0	0	0	0	0	0	0	0	0	0	0
631	atccggttttcagaaaacaaaaaaaggaattcagaaagcaagaatcaaaaag	Ranunculaceae.sequence.type13	Ranunculaceae	Caltha	0.980769	Caltha	0.980769	3448	GQ244674_1685	3448	AJ496610	0	0	0	0	0	0	0	0	0	0	0	0	0	0	0	0	0	0	0	0	0	0	0	0	0	0	0	0	0	0	0	0	0	0	0
632	atccggttttcaaaaaacaaaaaaagggattcagaaagcaagaatcaaaaag	Ranunculaceae.sequence.type14	Ranunculaceae	Caltha	0.980769	Caltha	0.980769	3448	GQ244674_1685	3448	AJ496610	0	0	0	0	0	0	0	0	0	0	0	0	0	0	0	0	0	0	0	0	0	0	0	0	0	0	0	0	0	0	0	0	0	0	0
633	atccggttttcagaaaacaaaaaaagggatttagaaagcaagaatcaaaaag	Ranunculaceae.sequence.type15	Ranunculaceae	Caltha	0.980769	Caltha	0.980769	3448	GQ244674_1685	3448	AJ496610	0	0	0	0	0	0	0	0	0	0	0	0	0	0	0	0	0	0	0	0	0	0	0	0	0	0	0	0	0	0	0	0	0	0	0
634	atccggttttcagaaaacaaaaaaagaaattcagaaagcaagaatcaaaaag	Ranunculaceae.sequence.type16	Ranunculaceae	Caltha	0.961538	Caltha	0.961538	3448	GQ244674_1685	3448	AJ496610	0	0	0	0	0	0	0	0	0	0	0	0	0	0	0	0	0	0	0	0	0	0	0	0	0	0	0	0	0	0	0	0	0	0	0
635	atccgattttcagaaaacaaaaaaagggattcagaaagcaagaatcaaaaag	Ranunculaceae.sequence.type17	Ranunculaceae	Caltha	0.980769	Caltha	0.980769	3448	GQ244674_1685	3448	AJ496610	0	0	0	0	0	0	0	0	0	0	0	0	0	0	0	0	0	0	0	0	0	0	0	0	0	0	0	0	0	0	0	0	0	0	0
636	atccggttttcagaaaacaaaaaaagggattcagaaagcaagaataaaaaag	Ranunculaceae.sequence.type18	Ranunculaceae	Caltha	0.980769	Caltha	0.980769	3448	GQ244674_1685	3448	AJ496610	0	0	0	0	0	0	0	0	0	0	0	0	0	0	0	0	0	0	0	0	0	0	0	0	0	0	0	0	0	0	0	0	0	0	0
637	atccggttttcagaaaacaaaaaaagggattcagaaagcaagaatcaaaaaa	Ranunculaceae.sequence.type19	Ranunculaceae	Caltha	0.980769	Caltha	0.980769	3448	GQ244674_1685	3448	AJ496610	0	0	0	0	0	0	0	0	0	0	0	0	0	0	0	0	0	0	0	0	0	0	0	0	0	0	0	0	0	0	0	0	0	0	0
638	atccttatttcagaaaacaaaaggggattcagaaagcaagaataaaaaaag	Ranunculaceae.sequence.type2	Ranunculaceae	Anemone	0.980392	Anemoneae	0.980392	1463147	EC_3110a_CMP_1218	1463147	AB248018	0	0	0	0	0	0	0	0	0	0	0	0	0	0	0	0	0	0	0	0	0	0	0	0	0	0	0	0	0	0	0	0	0	0	0
639	atccggttttcagaaaacaaaaaaagggattcagaaagcaagaatcgaaaag	Ranunculaceae.sequence.type20	Ranunculaceae	Caltha	0.980769	Caltha	0.980769	3448	GQ244674_1685	3448	AJ496610	0	0	0	0	0	0	0	0	0	0	0	0	0	0	0	0	0	0	0	0	0	0	0	0	0	0	0	0	0	0	0	0	0	0	0
640	atccggttttcagaaaacaaaaaaaggggttcagaaagcaagaatcaaaaag	Ranunculaceae.sequence.type21	Ranunculaceae	Caltha	0.980769	Caltha	1	3448	GQ244674_1685	3448	AY365366	0	0	0	0	0	0	0	0	0	0	0	0	0	0	0	0	0	0	0	0	0	0	0	0	0	0	0	0	0	0	0	0	0	0	0
641	atctggttttcagaaaacaaaaaaagggattcagaaagcaagaatcaaaaag	Ranunculaceae.sequence.type22	Ranunculaceae	Caltha	0.980769	Caltha	0.980769	3448	GQ244674_1685	3448	AJ496610	0	0	0	0	0	0	0	0	0	0	0	0	0	0	0	0	0	0	0	0	0	0	0	0	0	0	0	0	0	0	0	0	0	0	0
642	atccggttttcagaaaacaaaaaaagggattcagaaagtaagaatcaaaaag	Ranunculaceae.sequence.type23	Ranunculaceae	Caltha	0.980769	Caltha	0.980769	3448	GQ244674_1685	3448	AJ496610	0	0	0	0	0	0	0	0	0	0	0	0	0	0	0	0	0	0	0	0	0	0	0	0	0	0	0	0	0	0	0	0	0	0	0
643	atccggttttcagaaaacaaaaaaagggattcaaaaagcaagaatcaaaaag	Ranunculaceae.sequence.type24	Ranunculaceae	Caltha	0.980769	Caltha	0.980769	3448	GQ244674_1685	3448	AJ496610	0	0	0	0	0	0	0	0	0	0	0	0	0	0	0	0	0	0	0	0	0	0	0	0	0	0	0	0	0	0	0	0	0	0	0
644	acccggttttcagaaaacaaaaaaagggattcagaaagcaagaatcaaaaag	Ranunculaceae.sequence.type25	Ranunculaceae	Caltha	0.980769	Caltha	0.980769	3448	GQ244674_1685	3448	AJ496610	0	0	0	0	0	0	0	0	0	0	0	0	0	0	0	0	0	0	0	0	0	0	0	0	0	0	0	0	0	0	0	0	0	0	0
645	atccggttttcagaaaacaaaaaaaaagattcagaaagcaagaatcaaaaag	Ranunculaceae.sequence.type26	Ranunculaceae	Caltha	0.961538	Caltha	0.961538	3448	GQ244674_1685	3448	AJ496610	0	0	0	0	0	0	0	0	0	0	0	0	0	0	0	0	0	0	0	0	0	0	0	0	0	0	0	0	0	0	0	0	0	0	0
646	atccggttttcagaaagcaaaaaaagggattcagaaagcaagaatcaaaaag	Ranunculaceae.sequence.type27	Ranunculaceae	Caltha	0.980769	Caltha	0.980769	3448	GQ244674_1685	3448	AJ496610	0	0	0	0	0	0	0	0	0	0	0	0	0	0	0	0	0	0	0	0	0	0	0	0	0	0	0	0	0	0	0	0	0	0	0
647	atccggttttcagaaaacaagaaaagggattcagaaagcaagaatcaaaaag	Ranunculaceae.sequence.type28	Ranunculaceae	Caltha	0.980769	Caltha	0.980769	3448	GQ244674_1685	3448	AJ496610	0	0	0	0	0	0	0	0	0	0	0	0	0	0	0	0	0	0	0	0	0	0	0	0	0	0	0	0	0	0	0	0	0	0	0
[truncated: 338 more rows]

## Sheet: PCR_Batches
Qubit-No.	Sample-ID	PCR-ID	PCR-batch ID
[truncated: 179 more rows]

[truncated: 1 more sheets: NTC6]
