# Supplementary material for: Sedimentary ancient DNA reveals a threat of warming-induced alpine habitat loss to Tibetan Plateau plant diversity
Source: Nat Commun. 2021 May 20;12:2995. doi: 10.1038/s41467-021-22986-4 (PMC8137883; doi:10.1038/s41467-021-22986-4)
Supplement: Supplementary file 4 — Supplementary Data 1-3 [file 41467_2021_22986_MOESM4_ESM.zip › NCOMMS-20-05048C-SupplementaryData/01-Supplementary-Data1-bestid1-Reads.xlsx]

## Sheet: readme
bestid1_Data: filtered data (=100% best identity and >= 2 frequence) and used for taxa richness calculation. The filtering steps are discribed in 'Methods'
Controls_Data: the reads within DNA-isolation blanks and NTCs
PCR_Batches: indicates the PCR products and associated controls for each PCR batch
NTC6: overview of those sequences that were detected in NTC6 (red text) in whole dataset

## Sheet: bestid1_Data
												Age / cal yr BP	17721.5	17721.5	17657.9	17657.9	17412.2	17412.2	17339.5	17339.5	17248.3	17248.3	17139	17139	17025.7	17025.7	16626	16626	16304.5	16304.5	16090.4	16090.4	15924.7	15924.7	15801.9	15801.9	15636.1	15636.1	15488.9	15488.9	15350.7	15350.7	15277.1	15277.1	15120.9	15120.9	14992.2	14992.2	14725.3
No.	sequence	final.name	family	scientific_name_by_db.arctborbryo_gh	best_identity.arctborbryo_gh	scientific_name.g_h_embl127_new_taxon_good	best_identity.g_h_embl127_new_taxon_good	best_match.arctborbryo_gh	taxid_by_db.arctborbryo_gh	best_match.g_h_embl127_new_taxon_good	taxid_by_db.g_h_embl127_new_taxon_good	count	ESL001a	ESL001b	ESL002a	ESL002b	ESL003a	ESL003b	ESL004a	ESL004b	ESL005a	ESL005b	ESL006a	ESL006b	ESL007a	ESL007b	ESL008a	ESL008b	ESL009a	ESL009b	ESL011a	ESL011b	ESL012a	ESL012b	ESL013a	ESL013b	ESL014a	ESL014b	ESL015a	ESL015b	ESL016a	ESL016b	ESL017a	ESL017b	ESL018a	ESL018b	ESL019a	ESL019b	ESL021a
1	atctttattttttgaaaaacaagggtttaaaaaagagaataaaaaag	Amaryllidaceae	Amaryllidaceae	Allium	1	Allium	1	EC_2017_CMP_0729	4678	AB477113	4678	27	0	0	0	0	0	0	0	0	0	0	0	0	0	0	0	0	0	0	0	0	0	0	0	0	0	0	0	0	0	0	0	0	0	0	0	0	0
2	atcctattttccaaaaacaaacaaaggcccagaaggtgaaaaaag	Apiaceae.sequence.type1	Apiaceae	Apiaceae	1	Apioideae	1	2046_CMP_0492	241778	AF444007	241778	1929	0	0	88	18	0	44	0	0	0	0	0	0	0	0	0	0	0	0	0	0	1723	0	0	0	0	0	0	0	0	0	0	0	0	0	0	0	0
3	atcctatgtttccaaaaacaaacaaaggcccagaaggtgaaaaaag	Apiaceae.sequence.type2	Apiaceae	Selineae	1	Apioideae	1	EC_2050_CMP_0750	241778	FJ475190	241778	131366	0	0	2628	329	0	0	451	906	662	0	0	0	201	44	0	0	316	122	2882	1312	0	937	0	0	0	0	0	0	0	0	0	0	0	0	0	16651	6905
4	atcctgttttccaaaaacaaacaaaggcccagaaggtgaaaaaag	Apiaceae.sequence.type3	Apiaceae	Apiaceae	0.977778	Apioideae	1	2046_CMP_0492	241778	FJ475180	241778	23430	0	0	0	470	0	6736	622	451	0	0	0	0	346	0	0	0	0	0	0	0	0	0	9645	0	37	0	0	0	2311	0	0	0	0	0	0	0	0
5	atcctgttttccaaaaacaaacaaaggcccagaaggtgaaaaag	Apiaceae.sequence.type4	Apiaceae	Apiaceae	0.977273	Apioideae	1	EC_2043_CMP_0746	241778	FJ475185	241778	16409	0	4507	0	112	0	14	0	0	0	0	0	0	0	0	0	0	0	0	0	0	0	0	7816	0	0	0	0	0	0	0	0	0	0	0	0	0	0
6	atcacgttttccgaaagttcagaaagcgaaaataaaaaag	Asteraceae.sequence.type1	Asteraceae	root	NA	Crepidinae	1	NA	745067	HQ436131	745067	11666	0	0	0	0	0	0	0	108	0	0	0	0	19	0	0	0	417	0	0	0	0	0	0	0	0	0	0	0	0	0	0	0	0	0	0	0	7003
7	atcacgttttccgaaaacaaacaaaggttcagaaagcgaaaagaaaaaaa	Asteraceae.sequence.type10	Asteraceae	Hulteniella integrifolia	1	Asteroideae	1	GQ245030	102804	AF452496	102804	11968	0	0	221	47	0	112	29	10	229	0	0	45	107	78	62	103	21	53	158	0	179	466	113	0	0	76	0	0	0	0	188	126	3607	1963	103	541	39
8	atcacgttttccgaaaacaaacaaaggttcagaaagcgaaaatccaaaag	Asteraceae.sequence.type11	Asteraceae	Saussurea	1	Saussurea	1	EC_2175_CMP_0819	41629	AJ606148	41629	5362	0	0	0	0	0	0	0	0	0	0	0	0	0	0	0	0	0	0	0	0	0	0	0	0	0	0	0	0	0	0	0	0	0	0	0	0	0
9	atcacgttttccgaaaacaaacaaaggttcagaaagcgaaaagaaaaaaaaaa	Asteraceae.sequence.type12	Asteraceae	Anthemideae	0.981132	Anthemideae	1	GQ245579	102810	HM000086	102810	166	0	0	0	0	0	0	0	0	0	0	0	0	0	0	0	0	0	0	0	0	0	0	0	0	0	0	0	0	0	0	0	0	0	0	0	0	0
10	atcacgttttccgaaaacaaacaaaggttcagaaagcgaaaataaaaaaag	Asteraceae.sequence.type13	Asteraceae	Heliantheae alliance	0.980769	Asteraceae	1	EC_2106_CMP_0779	4210	AB817362	4210	25	0	0	0	11	0	0	0	0	0	0	0	0	0	0	0	0	0	0	0	0	0	0	0	0	0	0	0	0	0	0	0	0	0	0	0	0	0
11	atcacgttttccgaaaacaaacaaaggttcagaaagcgaaaagaaaaaaag	Asteraceae.sequence.type14	Asteraceae	Asteroideae	0.980769	Asteroideae	1	EC_2112_CMP_0785	102804	AY952925	102804	1129	0	0	11	12	0	10	0	0	12	0	0	10	16	15	15	11	0	14	26	0	36	242	19	0	0	0	0	0	0	0	79	11	26	178	20	29	0
12	atcacgttttccgaaaacaaacaaaggttcagaaagcgaaaataaaaaaaa	Asteraceae.sequence.type15	Asteraceae	Anthemideae	0.980392	Asteraceae	1	GQ245580	4210	AY952892	4210	540	0	0	0	0	0	0	0	0	13	0	0	0	0	11	0	0	0	18	10	0	22	16	0	0	0	0	0	0	0	0	19	16	0	134	0	60	0
13	atcacgttttccgaaaacaaacaaaggttcagaaagcgaaaatcaaaaaa	Asteraceae.sequence.type16	Asteraceae	Asteraceae	0.98	Arctotidinae	1	GQ245063	746524	AY504786	746524	3071	0	0	0	16	21	71	763	38	50	50	0	751	14	59	22	36	0	37	29	0	21	46	39	11	0	11	0	0	12	0	41	27	25	44	22	13	14
14	atcacgttttctgaaaacaaacaaaggttcagaaagcgaaaatcaaaaag	Asteraceae.sequence.type17	Asteraceae	Asteraceae	0.98	Asteraceae	1	GQ245063	4210	AB355569	4210	10427	15	18	0	0	0	11	15	0	11	14	10	0	0	0	0	0	0	0	18	0	13	17	43	30	0	0	0	0	10	0	0	10	17	12	0	0	25
15	atcacgttttccgaaaataaacaaaggttcagaaagcgaaaatcaaaaag	Asteraceae.sequence.type18	Asteraceae	Asteraceae	0.98	Asteraceae	1	GQ245063	4210	AY216052	4210	5034	0	10	0	0	0	0	327	0	0	0	477	0	0	0	0	52	0	0	10	0	0	0	24	14	1006	0	0	0	11	0	0	0	0	841	0	0	1727
16	atcacgttttccgaaaacaaacaaaagttcagaaagcgaaaataaaaaag	Asteraceae.sequence.type19	Asteraceae	Asteraceae	0.98	Asteraceae	1	GQ245595	4210	AF468188	4210	2274	0	0	0	0	0	0	0	0	0	28	0	0	0	0	0	16	0	0	0	0	0	0	0	0	0	0	0	0	0	0	0	18	0	11	0	0	0
17	atcacgttttccgaaaacaaacaaaggttcagaaagcgaaaagaaaaaaaaa	Asteraceae.sequence.type2	Asteraceae	Anthemideae	1	Anthemideae	1	GQ245579	102810	AF098856	102810	2342	0	0	0	0	0	0	0	0	13	0	0	16	236	0	0	0	0	22	0	0	0	79	0	0	0	0	0	0	0	0	14	0	0	98	0	21	0
18	atcacgtttttcgaaaacaaacaaaggttcagaaagcgaaaataaaaaag	Asteraceae.sequence.type20	Asteraceae	Asteraceae	0.98	Asteraceae	1	GQ245595	4210	AF412900	4210	1836	0	0	0	0	0	0	0	0	0	29	0	0	0	0	0	0	0	0	0	0	0	0	0	0	0	0	0	0	0	977	0	0	0	15	0	0	0
19	atcacgttttccgaaaacaaacaaaggttcagaaggcgaaaatcaaaaag	Asteraceae.sequence.type21	Asteraceae	Asteraceae	0.98	Asteraceae	1	GQ245063	4210	AB070917	4210	1383	35	36	93	18	18	32	48	22	53	55	34	19	10	15	22	22	0	21	41	0	23	96	114	47	0	49	0	0	13	18	20	29	30	21	0	0	23
20	atcacgttttccgaaaacaaacaaaggttcagaaagcgaaaataaaaaaa	Asteraceae.sequence.type22	Asteraceae	Asteraceae	0.98	Asteraceae	1	GQ245030	4210	AB217693	4210	973	0	0	0	113	0	0	0	0	0	0	0	0	0	31	0	0	0	32	0	0	0	0	10	0	0	0	0	0	0	0	15	0	0	71	11	13	0
21	atcacgttttccgaaaacaaacaaaggttcagaaagcgaaaataaaaagg	Asteraceae.sequence.type23	Asteraceae	Asteraceae	0.98	Asteraceae	1	GQ245154	4210	AF412913	4210	291	0	0	28	0	0	0	0	0	0	0	13	0	0	0	0	0	0	0	0	0	0	0	15	0	10	0	0	12	0	0	24	14	15	73	0	0	0
22	atcacgttttctgaaaacaaacaaaggttcagaaagcgaaaataaaaaag	Asteraceae.sequence.type24	Asteraceae	Asteraceae	0.98	Asteraceae	1	GQ245595	4210	AB355594	4210	158	0	0	0	0	0	0	0	0	0	0	0	0	0	0	0	0	0	0	0	0	0	0	0	0	0	0	0	0	0	0	0	0	12	88	0	0	0
23	atcacgttttccgaaaacaaacaaaggttcagaaagcaaaaataaaaaag	Asteraceae.sequence.type25	Asteraceae	Asteraceae	0.98	Asteraceae	1	GQ245595	4210	HQ158418	4210	122	0	0	0	0	0	0	0	18	0	0	0	0	0	0	0	0	0	0	0	0	0	0	0	0	0	0	0	0	0	0	0	0	0	17	0	0	0
24	atcacgttttccgaaaacaaacaaaggttcagaaagagaaaataaaaaag	Asteraceae.sequence.type26	Asteraceae	Asteraceae	0.98	Asteraceae	1	GQ245595	4210	AF528388	4210	73	0	0	0	0	0	0	0	0	0	0	0	0	0	0	0	0	0	0	0	0	0	0	0	0	0	0	0	0	0	0	0	0	0	0	0	0	0
25	atcacgttttccgaaaacaaacaaaggttcagaaagcgaaaagaaaaag	Asteraceae.sequence.type27	Asteraceae	Asteroideae	0.98	Asteroideae	1	2177_CMP_0515	102804	AY216101	102804	98	0	0	0	0	0	0	0	0	0	0	0	0	0	17	0	14	0	16	0	0	0	0	0	0	0	0	0	0	0	0	11	0	0	27	0	0	0
26	atcacgttttccgaaaacaaacaaaggttcagaaagcgaaaaaaaaaaa	Asteraceae.sequence.type28	Asteraceae	Hulteniella integrifolia	0.98	Asteroideae	1	GQ245030	102804	AF141679	102804	169	0	0	0	0	0	0	0	0	0	0	0	0	0	0	0	0	0	18	0	0	0	0	0	0	0	0	0	0	0	0	0	151	0	0	0	0	0
27	atcacgttttccgaaaacaaacaaaggttccgaaagcgaaaatcaaaaag	Asteraceae.sequence.type29	Asteraceae	Asteraceae	0.98	Cardueae	1	GQ245063	102818	AY328102	102818	4995	0	0	0	115	0	0	0	0	0	964	0	0	98	53	0	0	0	233	0	0	0	0	0	0	0	0	0	0	0	0	0	0	0	0	0	0	0
28	atcacgttttccgaaaacaaacaaaggttcagaaagcgaaaagaaaaaaaag	Asteraceae.sequence.type3	Asteraceae	Artemisia gmelinii	1	Artemisiinae	1	EC_2112_CMP_0785	886714	JN867592	886714	566	0	0	0	0	0	0	0	0	0	0	0	0	0	30	0	16	0	21	16	0	24	27	0	0	0	0	0	0	0	0	0	11	0	80	0	27	0
29	atcacattttccgaaaacaaacaaaggttcagaaagcgaaaatcaaaaag	Asteraceae.sequence.type30	Asteraceae	Asteraceae	0.98	Carduoideae	1	GQ245063	219103	AY772372	219103	1322	12	0	308	11	0	0	10	97	19	15	10	0	0	49	0	0	0	0	15	26	12	12	49	25	0	0	11	0	11	11	0	0	17	0	37	13	13
30	atcacgttttccgaaaacaaacaaaggttcagaaagcgaaaattaaaaag	Asteraceae.sequence.type31	Asteraceae	Asteraceae	0.98	Cichorieae	1	GQ245154	219121	EU385110	219121	372	0	0	0	0	0	13	11	0	12	0	11	0	0	70	0	0	20	0	0	0	13	15	27	27	0	0	0	0	0	0	0	0	0	18	0	0	0
31	atcacgttttccgaaaacaaacaaaggttcagaaagcgaaaagaaaaaaaa	Asteraceae.sequence.type32	Asteraceae	Anthemideae	1	Asteroideae	0.980769	GQ245580	102804	AF098856	102804	269990	0	0	3321	1812	0	1227	663	250	5095	105	0	1771	1848	1806	1848	1837	1001	1504	6353	0	7854	14840	5620	0	0	1995	0	0	0	96	7263	4840	5193	74296	3175	13336	1176
32	atcacgttttccgaaaacaaacaaaggttcagaaagcgaaaatcaaaaag	Asteraceae.sequence.type33	Asteraceae	Asteraceae	1	Asterales	0.980392	GQ245063	4209	AY216034	4209	761880	23322	16955	10026	5855	14255	15662	22788	10130	29111	18291	20264	5649	3762	2996	7771	5348	2757	4280	25795	4512	18698	27510	67752	40544	7536	7036	3047	29	19640	9798	16241	22606	29022	27698	3680	12943	13413
33	atcacgttttccgaaaacaaacaaaggttcagaaagcgaaaataaaaaag	Asteraceae.sequence.type34	Asteraceae	Asteraceae	1	Asterales	0.980392	GQ245595	4209	AB817362	4209	300978	0	3975	8863	4049	28	208	353	338	2189	3565	9438	2950	933	1227	1930	1086	3079	3024	2484	0	5188	4660	9121	524	5022	975	0	1078	11	230	8964	8924	7927	51606	3291	18964	3257
34	atcacgttttccgaaaacaagcaaaggttcagaaagcgaaaataaaaaag	Asteraceae.sequence.type35	Asteraceae	Asteroideae	1	Asteraceae	0.98	2137_CMP_0504	4210	AY572954	4210	26792	0	11	2628	1156	0	0	1764	251	0	12	16	0	143	87	0	0	435	268	0	0	1980	3476	10	0	0	0	0	0	0	0	3310	12	0	72	0	13	0
35	atcacgttttccgaaaacaaacaaaggttcagaaagcgaaaataaaaag	Asteraceae.sequence.type36	Asteraceae	Gnaphalieae	1	Asteraceae	0.98	GQ245154	4210	AF412913	4210	149444	124	23	13807	2656	0	2156	3848	913	2399	0	7141	3822	360	597	807	1121	789	1042	12	1448	7065	11667	4559	507	1902	1554	0	0	0	0	11622	9928	437	31811	0	34	6813
36	atcacgttttccgaaaacaaacaaagattcagaaagcgaaaatcaaaaag	Asteraceae.sequence.type4	Asteraceae	Crepidinae	1	Asteraceae	1	EC_2134_CMP_0799	4210	AF460132	4210	7268	878	0	1133	63	0	0	16	226	14	10	0	11	0	70	0	0	37	23	11	0	0	16	2504	87	0	55	0	0	31	0	0	98	11	14	0	0	222
37	atcacgttttccgaaaacaaacaaaggttcagaaagcgaaaagaaaaaag	Asteraceae.sequence.type5	Asteraceae	Senecioninae	1	Asteraceae	1	2177_CMP_0515	4210	AB817411	4210	1540	0	0	0	0	0	57	0	13	0	14	0	0	10	40	0	17	0	33	0	0	19	20	0	0	0	0	0	0	0	0	25	0	42	55	0	67	0
38	atcacgttttccgaaaacaaacaaaggttcagaaaacgaaaataaaaaag	Asteraceae.sequence.type6	Asteraceae	Tephroseris	1	Asteraceae	1	GQ245604	4210	AF468164	4210	235	0	21	0	0	0	0	0	0	0	0	0	24	0	0	0	0	0	0	0	0	0	0	15	0	0	0	0	0	0	0	0	0	0	23	0	0	0
39	atcacgttttccgaaaacaaacaaaggttcagaaagcgaaaatcaaaag	Asteraceae.sequence.type7	Asteraceae	Anaphalis margaritacea	1	Asteroideae	1	EC_2100_CMP_0775	102804	AF098814	102804	13575	10	235	2622	22	12	22	18	553	0	0	10	0	0	119	0	0	153	190	0	0	1911	12	38	17	0	0	0	0	0	0	19	11	13	16	0	0	0
40	atcacgttttccgaaaacaagcaaaggttcagaaagcgaaaatcaaaaag	Asteraceae.sequence.type8	Asteraceae	Asteroideae	1	Asteroideae	1	GQ245578	102804	GQ244965	102804	1535	25	58	17	33	25	29	75	71	46	35	24	0	10	15	23	26	0	26	26	0	27	35	120	66	12	14	0	0	17	13	58	20	54	20	0	0	251
41	atcacgttttccgaaaacaaacaaaggttcagaaagcgaaaaaaaaaag	Asteraceae.sequence.type9	Asteraceae	Asteroideae	1	Asteroideae	1	GQ245153	102804	EU047835	102804	334	0	0	0	0	0	0	0	0	0	0	0	0	0	0	0	0	0	0	0	0	0	0	0	0	0	0	0	0	0	0	0	0	0	15	0	0	0
42	atcctgttttccgaaaacaaataaaacaaatttaagggttcataaagtgagaataaaaaag	Betulaceae	Betulaceae	Betula	1	Betulaceae	1	2214_CMP_0529	3514	AB979732	3514	970	0	0	0	0	0	0	0	0	0	0	0	0	0	0	0	0	0	0	0	0	0	0	0	0	0	0	0	0	0	0	0	0	0	0	0	0	0
43	atccggtttttcgacaaaagttgaaaaagaaaaaag	Boraginaceae.sequence.type1	Boraginaceae	root	NA	Eritrichium pectinatociliatum	1	NA	1288193	KC542611	1288193	5492	0	0	0	0	0	0	0	0	1151	4341	0	0	0	0	0	0	0	0	0	0	0	0	0	0	0	0	0	0	0	0	0	0	0	0	0	0	0
44	atccggttttccgaaaacaaaagttgaaaaagaaaaag	Boraginaceae.sequence.type2	Boraginaceae	Eritrichium	1	Boraginaceae	1	GQ244957_1471	21571	GQ244952	21571	50	0	0	0	0	0	0	0	26	0	0	0	0	0	0	0	0	0	24	0	0	0	0	0	0	0	0	0	0	0	0	0	0	0	0	0	0	0
45	atccggttttccgaaaacaaacaaaagttgaaaaagaaaaaag	Boraginaceae.sequence.type3	Boraginaceae	Lappula deflexa	1	Boraginaceae	1	EC_2232_CMP_0839	21571	AB758325	21571	98	0	0	0	0	0	0	0	15	0	59	0	0	0	0	0	0	0	24	0	0	0	0	0	0	0	0	0	0	0	0	0	0	0	0	0	0	0
46	atccggttttccgaaaacaaacaaaagttgaaaaagaaaaag	Boraginaceae.sequence.type4	Boraginaceae	Boraginaceae	0.976744	Boraginaceae	1	EC_2232_CMP_0839	21571	AF284104	21571	85223	5872	0	329	0	0	0	1319	215	3274	1469	5895	3477	266	275	0	0	281	1094	0	0	4136	1090	0	0	0	0	33158	3804	659	796	0	0	11402	0	0	0	297
47	atccggttttccgaaaacaaacaaaagttgaaaaaaaaaaag	Boraginaceae.sequence.type5	Boraginaceae	Boraginaceae	0.976744	Boraginaceae	1	EC_2232_CMP_0839	21571	AB758338	21571	523	0	0	0	0	0	0	0	0	0	0	20	0	0	0	0	0	0	0	0	0	0	0	0	0	0	0	0	462	0	0	0	0	0	0	0	0	0
48	atccggttttccgaaaacaaaagttgaaaaagaaaaaag	Boraginaceae.sequence.type6	Boraginaceae	Eritrichium	0.974359	Boraginaceae	1	GQ244957_1471	21571	AB564705	21571	2574	0	0	0	0	0	0	916	855	0	0	0	0	0	0	0	0	0	198	0	0	0	0	0	0	0	0	0	0	0	0	0	0	0	0	0	0	0
49	atccggttttccgaaaacaaacaaaagttgaaaaataaaaag	Boraginaceae.sequence.type7	Boraginaceae	Boraginaceae	0.953488	Microula	1	EC_2232_CMP_0839	694028	KC542506	694028	2184	0	0	0	0	0	0	0	0	0	0	0	0	0	0	0	0	0	132	0	0	0	0	0	0	0	951	0	0	0	0	0	0	0	0	0	0	0
50	atcctggtttacgcgaacaaaccaaagtgtagaaagcgagaaagaagg	Brassicaceae.sequence.type1	Brassicaceae	Draba	1	Arabideae	1	EC_2267_CMP_0861	981070	AF120731	981070	9410	0	0	0	17	0	0	1279	176	0	3540	0	0	0	0	0	0	0	0	0	0	21	421	0	0	0	0	0	0	0	0	0	0	566	0	0	0	2255
51	atcctagtttacgcgaacaaaccagagtttagaaagcgagaaaaaagg	Brassicaceae.sequence.type2	Brassicaceae	Eutrema edwardsii	1	Eutrema	1	GQ244967_1464	98005	DQ649086	98005	2803	0	0	831	0	0	0	0	0	0	0	0	0	0	0	0	0	0	0	0	0	0	561	0	0	0	0	0	0	0	0	0	0	0	0	0	0	0
52	atccttgtttacgcgaacaaaacggagtttagaaagcgagaaaaaagg	Brassicaceae.sequence.type3	Brassicaceae	Brassicaceae	0.979167	Cardamine macrophylla	1	EC_2258_CMP_0855	109601	AF198132	109601	109	0	0	0	0	0	0	0	0	0	0	0	0	0	0	0	0	0	0	0	0	0	0	0	0	0	0	0	0	0	0	0	0	0	0	0	0	0
53	atcctagtttacgcgaacaaaccagagtttagaaagcgagaaaaaggg	Brassicaceae.sequence.type4	Brassicaceae	Eutrema edwardsii	0.979167	Eutrema sp. GH-2015	1	GQ244967_1464	1735202	KR303794	1735202	41	0	0	0	0	0	0	0	0	0	0	0	0	0	0	0	0	0	0	0	0	0	0	0	0	0	0	0	0	0	0	0	0	0	0	0	0	0
54	atcctagcttacgcgaacaaaccagagtttagaaagcgagaaaaaagg	Brassicaceae.sequence.type5	Brassicaceae	Eutrema edwardsii	0.979167	Pegaeophyton scapiflorum	1	GQ244967_1464	345531	DQ180233	345531	719	0	0	0	0	0	0	0	0	0	0	0	0	98	0	0	0	0	0	0	0	0	0	0	0	0	0	0	0	0	0	0	0	0	0	0	0	0
55	atcccgttttctgaaaacaaacaaagtttcagaaagcgaaaataaaaaag	Campanulaceae	Campanulaceae	campanulids	0.96	Campanulaceae	1	GQ245111	4381	JN851186	4381	163	0	0	0	0	0	0	0	0	0	0	0	0	0	0	0	0	0	0	0	0	0	0	0	0	0	0	0	0	0	0	0	0	0	0	0	0	0
56	atccagttttccgaaaacaagggtttagaaagcaaaaatcaaaaag	Caprifoliaceae.sequence.type1	Caprifoliaceae	Lonicera	1	Lonicera	1	GQ245088	49606	AF366905	49606	1591	0	0	0	0	0	0	0	0	0	0	0	0	0	0	0	0	0	0	0	0	0	0	0	0	0	0	0	0	0	0	0	0	0	0	0	0	0
57	atccggtttttgttttccgaaaacaaacaaaggctaaaatcaaaaaag	Caprifoliaceae.sequence.type2	Caprifoliaceae	Valeriana	1	Valeriana	1	GQ245646	19952	AF366917	19952	26	0	0	0	0	0	0	0	0	0	0	0	0	0	0	0	0	0	0	0	0	0	0	0	0	0	0	0	0	0	0	0	0	0	0	0	0	0
58	atccagttttccgaaaacaagggtttagaaaggaaaaatcaaaaag	Caprifoliaceae.sequence.type3	Caprifoliaceae	Lonicera	0.978261	Lonicera tangutica	1	GQ245088	486688	GQ305439	486688	208	0	0	0	0	0	0	0	0	0	0	0	0	0	0	0	0	0	0	0	0	0	0	0	0	0	0	0	0	0	0	0	0	0	0	0	0	0
59	atccggttttccgaaaacaaacaagggttcagaaagctaaaatcaaaaag	Caprifoliaceae.sequence.type4	Caprifoliaceae	Linnaea borealis	0.96	Acanthocalyx	1	GQ245080	179857	AF366923	179857	225	0	0	0	0	0	0	0	0	0	0	0	0	0	0	0	0	0	0	0	0	0	0	0	0	0	0	0	0	0	0	0	0	0	0	0	0	0
60	ctccttttttcaaaagcaaaaaaaagtattaagaaagaaaaaaag	Caryophyllaceae	Caryophyllaceae	Silene	1	Silene	1	GQ245546	3573	AY116484	3573	5780	0	0	0	0	0	0	0	0	0	0	0	0	0	0	0	0	0	0	0	0	451	0	0	0	0	0	0	0	0	0	0	0	0	0	0	0	5329
61	atcccattttcataaacgagaatatccaaag	Circaeasteraceae	Circaeasteraceae	root	NA	Circaeaster agrestis	1	NA	39288	AF335298	39288	23	0	0	0	0	0	0	0	0	0	0	0	0	0	0	0	0	0	0	0	0	0	0	0	0	0	0	0	0	0	0	0	0	0	0	0	0	0
62	atcttcttttccgaaaccaaacccaaatacaggggttcaaaaagcgcgaataaaaaag	Crassulaceae.sequence.type1	Crassulaceae	Rhodiola rosea	1	Rhodiola	1	GQ245394_1902	202994	AB480671	202994	140257	0	2081	2947	2423	0	18	24	936	1926	3052	4512	80	831	2297	634	5401	572	2411	688	0	3602	119	9397	6470	10310	2294	0	0	327	668	871	3482	15322	4372	816	13230	1044
63	atcttcttttccgaaaccaaacccaaatacaggggttcaaaaagcacgaataaaaaag	Crassulaceae.sequence.type2	Crassulaceae	Rhodiola rosea	0.982759	Rhodiola	1	GQ245394_1902	202994	FJ794308	202994	62	0	0	0	0	0	0	0	0	0	0	0	0	0	0	0	0	0	0	0	0	0	0	0	0	0	0	0	0	0	0	0	0	0	0	0	0	0
64	atcctcttttccgaaaccaaacccaaatacaggggttcaaaaagcgcgaataaaaaag	Crassulaceae.sequence.type3	Crassulaceae	Rhodiola rosea	0.982759	Rhodiola tibetica	1	GQ245394_1902	1442785	KF113834	1442785	213	0	0	11	0	0	0	0	0	0	15	0	0	0	0	0	11	0	0	0	0	0	0	16	0	26	0	0	0	0	0	0	0	21	0	0	27	0
65	atccgatttctagagacaatagtttcctttccgagaacgg	Cupressaceae	Cupressaceae	Juniperus	1	Cupressaceae	1	GQ245049	3367	AB030064	3367	3682	0	0	0	0	2533	0	0	0	0	0	0	0	0	0	0	0	0	0	0	0	0	0	0	0	0	0	0	0	0	0	0	0	0	0	0	0	0
66	atcttctttttgagaaaaagaaatatataaaatatttcttatttcagataagaaataatattttttcttatctaatattaaa	Cyperaceae.sequence.type1	Cyperaceae	Carex	1	Carex	1	2369_CMP_0565	13398	AB079405	13398	13930	0	0	0	11	53	201	252	0	0	0	0	0	0	0	0	0	0	0	0	486	0	0	0	0	220	0	0	0	0	0	0	0	0	0	0	0	17
67	atcttctttttgagaaaaagaaatatataaaatatttcttatttcatataagaaatatttgatttcttatctaatattaaa	Cyperaceae.sequence.type10	Cyperaceae	Cariceae	0.987654	Kobresia esenbeckii	1	GQ245055	234477	AB643655	234477	29	0	0	0	0	0	0	0	0	0	0	0	0	0	0	0	0	0	0	0	0	0	0	0	0	0	0	0	0	0	0	0	0	0	0	0	0	0
68	atcttctttttgagaaaaagaaatatataaaatatttcttatttcagataagaaataaaatatttcttatctaatattaaa	Cyperaceae.sequence.type2	Cyperaceae	Carex microglochin	1	Carex	1	GQ244729_1640	13398	AF164929	13398	90	0	0	0	0	0	0	0	51	0	0	0	0	0	0	0	0	0	0	0	0	0	0	0	0	0	0	0	0	0	0	0	0	0	0	0	0	0
69	atcttctttttaagaaaaagaaatatataaaatatttcttatttcagataagaaataatattttttcttatctaatattaaa	Cyperaceae.sequence.type3	Cyperaceae	Carex	1	Carex	1	2386_CMP_0569	13398	AY757518	13398	33	0	0	0	0	0	0	0	0	0	0	0	0	0	0	0	0	0	0	0	0	0	0	0	0	0	0	0	0	0	0	0	0	0	0	0	0	0
70	atcttctttttgagaaaaagaaatatatataatatttcttttttcagataagaaataatattttttcttatctaatattaaa	Cyperaceae.sequence.type4	Cyperaceae	Carex atrofusca	1	Carex atrofusca	1	GQ244697_1667	241197	AM085577	241197	912	0	0	495	0	0	0	63	17	0	0	0	0	0	0	0	0	34	0	0	0	0	0	0	24	0	0	0	0	0	0	0	0	0	0	0	0	0
71	atcttctttttgagaaaaagaaatatataaaatatttcttatttcagataagaaagaaataatatttcttatctaatattaaa	Cyperaceae.sequence.type5	Cyperaceae	Carex maritima	1	Carex maritima	1	GQ244723_1645	240694	AY757493	240694	3273	0	0	50	137	0	0	89	25	0	38	0	0	10	25	165	0	0	0	0	0	272	155	0	0	0	0	1407	0	0	0	0	0	498	0	0	0	11
72	atcttctttttgagaaaaagaaatatataaaatatttcttatttcagataagaaataatattttttcttatctaatgttaaa	Cyperaceae.sequence.type6	Cyperaceae	Carex supina	1	Carex supina	1	GQ244753_1622	140858	GQ244753	140858	551	0	0	0	11	0	0	0	0	0	0	0	0	0	0	0	0	0	0	0	0	0	0	0	0	0	0	0	0	0	0	0	0	0	0	0	0	463
73	atcttctttttgagaaaaagaaatatatgaaatatttcttatttcagataagaaataaaatatttcttatctataaa	Cyperaceae.sequence.type7	Cyperaceae	Kobresia	1	Cariceae	1	GQ245057	986155	AF164948	986155	8337	0	0	133	0	0	0	90	172	0	0	0	0	0	0	0	0	0	21	0	0	0	0	0	0	0	0	0	0	0	0	0	0	0	0	0	0	1337
74	atcttctttttgagaaaaagaaatatataaaatatttcttatttcatataagaaatattttatttcttatctaatattaaa	Cyperaceae.sequence.type8	Cyperaceae	Kobresia	1	Cariceae	1	GQ245055	986155	AF284882	986155	4981	0	0	0	0	0	0	552	64	21	0	0	0	0	0	0	97	13	0	0	0	227	0	0	0	0	37	0	180	0	0	0	109	0	0	0	0	1084
75	atcttctttttgagaaaaagaaatatataaaatatttcttatttcagataagaaatattttatttcttatttaatattaaa	Cyperaceae.sequence.type9	Cyperaceae	Cariceae	0.987654	Carex parva	1	EC_2439_CMP_0948	100285	AF164935	100285	44	0	0	0	0	0	0	0	0	0	0	0	0	0	0	0	0	0	0	0	0	0	0	0	0	0	0	0	0	0	0	0	0	0	0	0	0	0
76	atccagttttctgattcttaaaacaaacaagggttcagaaagcaatactaaag	Elaeagnaceae	Elaeagnaceae	Shepherdia canadensis	0.962264	Hippophae tibetana	1	GQ245525_1805	193519	DQ838721	193519	3705	0	0	0	0	0	0	0	86	0	0	0	0	0	0	0	0	0	0	0	0	0	0	0	0	0	0	0	0	3124	0	0	0	0	0	0	0	0
77	atcaaagtcagaggattctctgactaaaaaaggta	Ephedraceae	Ephedraceae	root	NA	Ephedra	1	NA	3387	AP010819	3387	61232	0	0	1523	123	0	0	10236	1920	0	0	19	0	231	711	0	0	21	1012	0	0	12718	11525	0	0	0	0	0	0	0	0	0	0	0	311	4204	0	7059
78	atccttttttcgcaaacaaacaaagattccgaaagctaaaaaaaag	Ericaceae.sequence.type1	Ericaceae	Rhododendron lapponicum	1	Rhodoreae	1	GQ245396_1900	217046	AB038837	217046	190495	11	0	0	0	0	0	0	0	0	0	0	0	0	0	0	0	0	0	0	0	0	0	0	0	0	0	0	0	0	0	0	0	0	0	0	0	0
79	atccttttttcgcaaacaaacaaagattccgaaagctaaaaaaag	Ericaceae.sequence.type2	Ericaceae	Rhododendron	0.978261	Ericoideae	1	2556b_CMP_1345	217035	AB038836	217035	5857	0	0	0	0	0	0	0	0	0	0	0	0	0	0	0	0	0	0	0	0	0	0	0	0	0	0	0	0	0	0	0	0	0	0	0	0	0
80	atccttctttcgcaaacaaacaaagattccgaaagctaaaaaaaag	Ericaceae.sequence.type3	Ericaceae	Rhododendron lapponicum	0.978261	Rhododendron	1	GQ245396_1900	4346	AB038845	4346	7977	0	0	0	0	0	0	0	0	0	0	0	0	0	0	0	0	0	0	0	0	0	0	0	0	0	0	0	0	0	0	0	0	0	0	0	0	0
81	atccttttttcgcaaacaaacaaagattctgaaagctaaaaaaaag	Ericaceae.sequence.type4	Ericaceae	Rhododendron lapponicum	0.978261	Rhododendron	1	GQ245396_1900	4346	KP979026	4346	1047	0	0	0	0	0	0	0	0	0	0	0	0	0	0	0	0	0	0	0	0	0	0	0	0	0	0	0	0	0	0	0	0	0	0	0	0	0
82	atccttttttcgcaaacaaacaaagatttcgaaagctaaaaaaaag	Ericaceae.sequence.type5	Ericaceae	Rhododendron lapponicum	0.978261	Rhododendron	1	GQ245396_1900	4346	AB038799	4346	322	0	0	0	0	0	0	0	0	0	0	0	0	0	0	0	0	0	0	0	0	0	0	0	0	0	0	0	0	0	0	0	0	0	0	0	0	0
83	atccttctttcgcaaacaaacaaagattccaaaagctaaaaaaaaag	Ericaceae.sequence.type6	Ericaceae	Rhododendron	0.957447	Rhododendron	1	GQ245609	4346	AF394248	4346	152	0	0	0	0	0	0	0	0	0	0	0	0	0	0	0	0	0	0	0	0	0	0	0	0	0	0	0	0	0	0	0	0	0	0	0	0	0
84	atccttttttcgcaaacaaacaaagattccgaaagctaaaaaag	Ericaceae.sequence.type7	Ericaceae	Rhododendron	0.956522	Rhododendron	1	2556b_CMP_1345	4346	AF452209	4346	76	0	0	0	0	0	0	0	0	0	0	0	0	0	0	0	0	0	0	0	0	0	0	0	0	0	0	0	0	0	0	0	0	0	0	0	0	0
85	atccttctttcgcaaacaaacaaagattccaaaagctaaaaaaaag	Ericaceae.sequence.type8	Ericaceae	Rhododendron lapponicum	0.956522	Rhododendron	1	GQ245396_1900	4346	AF394247	4346	44	0	0	0	0	0	0	0	0	0	0	0	0	0	0	0	0	0	0	0	0	0	0	0	0	0	0	0	0	0	0	0	0	0	0	0	0	0
86	atcctgttttccgaaaacaaaaataagtttcataaagacagaaaaaaag	Euphorbiaceae	Euphorbiaceae	root	NA	Euphorbia	1	NA	3990	JN009925	3990	857	0	0	0	0	0	0	0	0	0	0	0	0	0	0	0	0	0	0	0	0	0	0	0	0	0	0	0	0	0	0	0	0	0	0	0	0	0
87	atcctgttttcggaaaaccaagaagagttcagaaagggagaataaaaaaag	Fabaceae.sequence.type1	Fabaceae	root	NA	Mimoseae	1	NA	163487	AF278500	163487	131	0	0	0	0	0	0	0	0	0	0	0	0	0	0	0	102	0	0	0	0	0	0	0	0	0	0	0	0	0	0	0	0	0	0	0	0	0
88	atcctgctttccgaaaacaaaaaaataaaagttcagaaagttaaaattaaacaaaaaag	Fabaceae.sequence.type2	Fabaceae	Astragalus	1	Astragalus	1	GQ244628_1723	20400	AB485929	20400	6129	0	0	1290	183	0	0	0	250	0	0	0	0	168	0	0	0	0	97	0	1646	1343	751	0	0	0	0	0	0	0	0	0	0	0	0	0	0	0
89	atcctgctttccgaaaacaaaaaaataaaagttcagaaagttaaaatgaaacaaaaaag	Fabaceae.sequence.type3	Fabaceae	Astragalus	1	Astragalus	1	2580_CMP_0594	20400	AB485928	20400	69	0	0	0	0	0	0	0	0	0	0	0	0	0	0	0	0	0	55	0	0	0	0	0	0	0	0	0	0	0	0	0	0	0	0	0	0	0
90	atcctgctttccgaaaacaaaaaaataaaagttcagaaagttaaaattaaacaaataaag	Fabaceae.sequence.type4	Fabaceae	Oxytropis deflexa	1	Oxytropis	1	GQ245167	20802	AB287416	20802	29898	0	0	709	657	0	12	2694	1495	0	0	4019	0	0	187	0	120	282	55	0	0	782	0	0	0	4012	394	0	0	0	0	0	0	5613	0	1364	0	2925
91	atcctgctttccgaaaacaaacaaataaaagttcagaaagtgaaaatcaaaaaag	Fabaceae.sequence.type5	Fabaceae	Caragana jubata	1	Papilionoideae	1	GQ244681_1680	3814	AB854532	3814	1966	0	0	0	0	0	0	0	101	0	0	0	0	0	0	0	0	0	0	1798	0	0	0	0	0	0	0	0	0	0	0	0	0	0	0	0	0	0
92	atcctgctttccgaaaacaaacaaataaaagttcagcaaagtgaaaataaaaaaag	Fabaceae.sequence.type6	Fabaceae	Hedysarum	0.982143	Hedysarum	1	EC_2588_CMP_1000	47034	KP338281	47034	7696	0	0	0	0	0	0	0	0	0	0	0	0	0	0	0	0	0	0	0	0	0	0	0	0	0	0	0	0	0	0	0	0	0	0	0	0	0
93	atccttctttccgaaaacaaataaataaaagttcagaaagttaaaatcaaaaaag	Fabaceae.sequence.type7	Fabaceae	Papilionoideae	0.963636	Medicago	1	GQ245069	3877	DQ131554	3877	51	0	0	0	0	0	0	0	0	0	0	0	0	0	0	0	0	0	0	0	0	0	0	0	0	0	0	0	0	0	0	0	0	0	0	0	0	0
94	atcctgctttccgaaaacaaacaaataaaagttcagcaaagtaaaaataaaaaaag	Fabaceae.sequence.type8	Fabaceae	Hedysarum vicioides	1	Hedysarum hedysaroides	0.982456	EC_2588_CMP_1000	669703	AB558517	669703	45	0	0	0	0	0	0	0	0	0	0	0	0	0	0	0	0	0	0	0	0	0	0	0	0	0	0	0	0	0	0	0	0	0	0	0	0	0
95	atcctattttacgaaaacaaataagggttcagaagaaagcgagaataaaaaaag	Fagaceae	Fagaceae	root	NA	Fagaceae	1	NA	3503	AB063525	3503	287	0	0	0	0	0	0	0	0	0	0	0	0	0	0	0	0	0	0	0	0	0	0	0	0	0	0	0	0	0	0	0	0	0	0	0	0	0
96	atcctatttttcgaaaaagtaaaggcttagaaagaaataaag	Gentianaceae.sequence.type1	Gentianaceae	root	NA	Gentiana	1	NA	21496	AB453079	21496	398	0	0	0	0	0	0	0	0	0	0	0	0	0	0	0	0	0	0	0	0	0	0	0	0	0	0	0	0	0	0	0	0	0	0	0	0	0
97	atcctatttttcgaaaaagcaaaaagaaagacttagaaagaaataaag	Gentianaceae.sequence.type2	Gentianaceae	root	NA	Gentiana	1	NA	21496	KF563997	21496	384	0	0	0	0	0	0	0	0	0	0	0	0	0	0	0	0	0	0	0	0	0	0	0	0	0	0	0	0	0	0	0	0	0	0	0	0	0
98	atcctatattttcaaaaaagcaaaaaggaaaggcttagtaaagaaataaag	Gentianaceae.sequence.type3	Gentianaceae	Gentiana algida	1	Gentiana	1	GQ244995_1444	21496	AB219622	21496	1931	0	0	0	0	0	0	0	0	0	0	0	0	0	0	0	0	0	0	0	0	0	0	0	0	0	0	0	0	0	0	0	0	0	0	1769	0	0
99	atcctatttttcgaaaaagcaaaaagaaaggcttagaaagaaataaag	Gentianaceae.sequence.type4	Gentianaceae	Gentiana glauca	0.959184	Gentianeae	1	GQ244996_1443	303185	AB453059	303185	1435	0	0	0	0	0	0	0	0	0	0	0	0	0	0	0	0	0	0	0	0	0	0	0	0	0	0	0	0	0	0	0	0	0	0	0	0	0
100	atcctgctttccgaaaacaaacaaaacacaagggttcagaaagagaaataaaaaag	Grossulariaceae.sequence.type1	Grossulariaceae	Ribes	1	Ribes	1	EC_2642_CMP_1019	3801	GQ245398	3801	64	0	0	0	0	0	0	0	0	0	0	0	0	0	0	0	0	0	0	0	0	0	0	0	0	0	0	0	0	0	0	0	0	0	0	0	0	0
101	atcctgctttccgaaaacaaacaaaacacaagggttcagaaagagagaatcaaataaaaaag	Grossulariaceae.sequence.type2	Grossulariaceae	Ribes glandulosum	1	Ribes	1	EC_2636_CMP_1015	3801	HE795480	3801	913	0	0	0	0	0	0	0	0	0	0	0	0	0	0	0	0	0	0	0	0	0	0	0	0	0	0	0	0	0	0	0	0	0	0	0	0	0
102	atccttgttttgagaaaaaagggtttattttatataatatataattatagaagataaatataagaaaaaaatccgaataaaataaaaaag	Juncaginaceae	Juncaginaceae	Triglochin maritima	1	Triglochin maritima	1	GQ245623	55501	DQ786415	55501	32	0	0	0	0	0	0	0	0	0	0	0	0	0	0	0	0	0	0	0	0	0	0	0	0	0	0	0	0	0	0	0	0	0	0	0	0	0
103	atcctgttttctcaaaacaaaggttcaaaaaacgacaaaaaag	Lamiaceae.sequence.type1	Lamiaceae	Dracocephalum ruyschiana	1	Dracocephalum bullatum	1	EC_2698_CMP_1038	980658	JF301366	980658	113	0	0	0	0	0	0	0	0	0	0	0	0	0	0	0	0	0	0	0	0	0	0	0	0	0	0	0	0	0	0	0	0	0	0	0	0	0
104	atcctgttttctcaaaacaaag	Lamiaceae.sequence.type2	Lamiaceae	Thymus	1	Mentheae	1	GQ245611	216718	AJ505431	216718	2634	0	0	0	0	0	0	0	0	2221	0	0	0	0	0	0	413	0	0	0	0	0	0	0	0	0	0	0	0	0	0	0	0	0	0	0	0	0
105	atcctgttttctcaaaacaaaggttcaaaaaacgaaaaaagg	Lamiaceae.sequence.type3	Lamiaceae	Prunella vulgaris subsp. vulgaris	0.976744	Lamiaceae	1	2708_CMP_1359	4136	AJ505444	4136	204	0	0	0	0	0	0	0	0	0	0	0	0	0	0	0	0	0	0	0	0	0	0	0	0	0	0	0	0	0	0	0	0	0	0	0	0	0
106	atcctgttttctcaaaaaaag	Lamiaceae.sequence.type4	Lamiaceae	Lamiaceae	0.954545	Nepetoideae	1	GQ245611	216706	AB295090	216706	93	0	0	0	0	0	0	0	0	0	0	0	0	0	0	0	0	0	0	0	0	0	0	0	0	0	0	0	0	0	0	0	0	0	0	0	0	0
107	atcctgttttctcaaaaaaaag	Lamiaceae.sequence.type5	Lamiaceae	core eudicotyledons	0.954545	Salvia	1	GQ245611	21880	AB295086	21880	2993	0	0	0	0	0	0	0	0	0	0	0	0	0	0	0	0	0	0	0	0	0	0	0	0	0	0	0	0	0	0	0	0	0	0	0	0	0
108	atcctgttttctcaaaaaaaggttcaaaaaacgaaaaaaaag	Lamiaceae.sequence.type6	Lamiaceae	Lamiales	0.953488	Isodon	1	2825_CMP_0620	204130	AB523486	204130	510	0	0	0	0	0	0	0	0	0	0	0	0	0	0	0	0	0	0	0	0	0	0	0	0	0	0	0	0	0	0	0	0	0	0	0	0	0
109	atcctattttacgaaaaccaacaccggggggttagaaagcgataaaaaaaaaag	Onagraceae.sequence.type1	Onagraceae	Chamerion angustifolium	1	Chamerion angustifolium	1	GQ244786_1598	13055	AY264505	13055	53	0	0	0	0	0	0	0	0	0	0	0	0	0	0	0	0	0	0	0	0	0	0	0	0	0	0	0	0	0	0	0	0	0	0	0	0	0
110	atcctattttacgaaaaccagcaccgggggtttagaaagcgatcaaaaaaaag	Onagraceae.sequence.type2	Onagraceae	Epilobium	1	Epilobieae	1	2774_CMP_0612	1585433	AY264507	1585433	235	0	0	0	0	0	0	0	0	0	0	0	0	0	0	0	0	0	0	0	0	0	0	0	0	0	0	0	0	0	0	0	0	0	0	0	0	0
111	atcttcttttttttgttttcaaaaacaaaggttcaaaaaag	Orobanchaceae.sequence.type1	Orobanchaceae	root	NA	Pedicularis	1	NA	43174	KF277641	43174	261	0	0	0	0	0	0	0	0	0	0	0	0	0	0	0	0	0	0	0	0	0	0	0	0	0	0	0	0	0	0	0	0	0	0	0	0	0
112	atcttcttttttttttcaaaacaaaggttcagaaaacgaaaaaaag	Orobanchaceae.sequence.type10	Orobanchaceae	Pedicularis verticillata	1	Pedicularis	1	GQ245240_2017	43174	AY881106	43174	6539	0	0	58	0	0	0	0	174	0	0	0	0	0	0	0	0	189	193	0	0	0	0	0	0	0	0	0	0	0	0	0	0	0	0	0	0	0
113	atcttctttttttttcaaaacaaaggttcagaaaacgaaaaaaag	Orobanchaceae.sequence.type11	Orobanchaceae	Pedicularis verticillata	1	Pedicularis	1	GQ245239_2018	43174	AY881104	43174	5091	0	0	13	0	0	0	0	55	0	0	0	0	0	0	0	0	59	61	0	0	0	0	0	0	0	0	0	0	0	0	0	0	0	0	0	0	0
114	atcttctttttttttttcaaaacaagggttcagaaaacgaaaaaaag	Orobanchaceae.sequence.type12	Orobanchaceae	Pedicularis	0.978723	Pedicularis	1	GQ245238_2019	43174	KT022948	43174	323	0	0	0	0	0	0	0	0	0	0	0	0	0	0	0	0	0	0	0	0	0	0	0	0	0	0	0	0	0	0	0	0	0	0	0	0	0
115	atcttctttttttttttcaaaataaaggttcagaaaacgaaaaaaag	Orobanchaceae.sequence.type13	Orobanchaceae	Pedicularis	0.978723	Pedicularis rhinanthoides	1	GQ245238_2019	326843	KC733352	326843	781	0	0	0	0	0	0	0	0	0	0	0	0	0	0	0	0	0	0	0	0	0	0	0	0	81	0	0	0	0	0	0	0	0	0	108	0	0
116	atcttctttttttttttcaaaacaaaggttcagaaaacgaaaaaag	Orobanchaceae.sequence.type14	Orobanchaceae	Pedicularis	0.978723	Pedicularis spicata	1	GQ245238_2019	321413	AY881128	321413	252	0	0	0	0	0	0	0	0	0	0	0	0	0	0	0	0	0	0	0	0	0	0	0	0	0	0	0	0	18	0	0	0	0	0	0	100	0
117	atcttctttttttttttcaaaacaagggttcagaaaacgaaaaaag	Orobanchaceae.sequence.type15	Orobanchaceae	Pedicularis oederi	0.978261	Pedicularis	1	GQ245230_2026	43174	KF277695	43174	7664	0	0	23	0	91	0	75	185	0	41	0	2155	12	62	27	69	42	15	0	21	1280	0	0	188	0	0	69	0	646	48	0	134	13	0	93	0	0
118	atcttcttttttttttcaaaacaaaggttcagaaaacgaaaaaag	Orobanchaceae.sequence.type16	Orobanchaceae	Pedicularis verticillata	0.978261	Pedicularis	1	GQ245240_2017	43174	AY881120	43174	2583	0	0	0	0	0	0	0	19	0	0	0	0	0	0	0	0	0	0	0	0	0	0	0	0	0	0	0	0	0	0	0	0	0	0	0	2132	0
119	atcttcttttttttttcaaaacaaaggttcagaaaacaaaaaaaag	Orobanchaceae.sequence.type17	Orobanchaceae	Pedicularis verticillata	0.978261	Pedicularis debilis	1	GQ245240_2017	216515	KF277633	216515	94	0	0	0	36	0	0	0	13	0	0	0	0	0	14	0	10	0	0	0	0	0	0	0	0	0	0	0	0	10	11	0	0	0	0	0	0	0
120	atcttcttttttttttcaaaaaaaaggttcagaaaacgaaaaaaag	Orobanchaceae.sequence.type18	Orobanchaceae	Pedicularis verticillata	0.978261	Pedicularis rhinanthoides	1	GQ245240_2017	326843	KT022946	326843	153	0	0	0	0	0	0	0	0	0	0	0	0	0	0	0	0	0	0	0	0	0	0	0	0	0	0	0	0	0	0	0	0	0	0	0	0	0
121	atcttctttttttttcaaaacaaaggttcagaaaacgaaaaaag	Orobanchaceae.sequence.type19	Orobanchaceae	Pedicularis	0.977778	Pedicularis	1	GQ245239_2018	43174	KF277703	43174	680	0	0	0	0	0	0	0	0	0	0	0	0	0	0	0	0	0	0	0	0	0	0	0	0	0	0	0	0	0	0	0	0	0	0	0	510	0
122	atcttctttttttgttttcaaaaacaaaggttcagaaaaataaaaaaaa	Orobanchaceae.sequence.type2	Orobanchaceae	root	NA	Pedicularis	1	NA	43174	KF277623	43174	22	0	0	0	0	0	0	0	0	0	0	0	0	0	0	0	0	0	0	0	0	0	0	0	0	0	0	0	0	0	0	0	0	0	0	0	0	0
123	atcttctttttttttcaaaacaagggttcagaaaacgaaaaaaag	Orobanchaceae.sequence.type20	Orobanchaceae	Pedicularis	0.977778	Pedicularis	1	GQ245239_2018	43174	KT022924	43174	79	0	0	0	0	0	0	0	18	0	0	0	0	0	0	0	0	0	0	0	0	0	0	0	0	0	0	0	0	0	0	0	0	0	0	11	0	0
124	atcttctttttttttcaaaacaaaggttcagaaaacgaaaaaagg	Orobanchaceae.sequence.type21	Orobanchaceae	Pedicularis	0.977778	Pedicularis kansuensis	1	GQ245239_2018	321409	AY881112	321409	2199	0	0	0	0	0	0	0	0	0	0	0	0	0	0	0	0	0	0	0	0	0	0	0	0	0	0	0	0	0	0	0	0	0	0	0	0	0
125	atcttcttttttttcaaaacaaaggttcagaaaacgaaaaaaag	Orobanchaceae.sequence.type22	Orobanchaceae	Pedicularis	0.977778	Pedicularis verticillata	1	GQ245239_2018	65042	KF277762	65042	355	0	0	0	0	0	0	0	0	0	0	0	0	0	0	0	0	0	0	0	0	0	0	0	0	0	0	0	0	0	0	0	0	0	0	0	0	0
126	atcttctttttttcttttcaaaacaaaggttcagaaaacaaaaaaaag	Orobanchaceae.sequence.type23	Orobanchaceae	Pedicularis	0.958333	Pedicularis	1	GQ245238_2019	43174	AY881110	43174	33901	0	0	4447	532	0	0	3977	854	2130	0	0	2536	538	1067	0	329	74	275	0	0	197	0	0	0	848	0	3373	2002	5667	3264	0	0	175	0	0	0	0
127	atcttctttttttcttttcaaaacaaaggttcagaaaacaaaaaaag	Orobanchaceae.sequence.type24	Orobanchaceae	Pedicularis	0.958333	Pedicularis globifera	1	GQ245238_2019	216519	KT022915	216519	1615	0	0	165	40	0	0	217	45	64	0	0	113	18	100	0	19	0	16	0	0	0	0	0	0	29	0	102	83	357	145	0	0	0	0	0	0	0
128	atcttctttttttgttttcaaaacaaaggttcagaaaacaaaaaaaag	Orobanchaceae.sequence.type25	Orobanchaceae	Pedicularis	0.958333	Pedicularis rupicola	1	GQ245238_2019	216539	KF277720	216539	83	0	0	0	0	0	0	0	0	0	0	0	0	0	0	0	0	0	0	0	0	0	0	0	0	0	0	0	0	0	0	0	0	0	0	0	0	0
129	atcttctttttttgttttcagttcagaaaaagaaaaaag	Orobanchaceae.sequence.type3	Orobanchaceae	root	NA	Pedicularis longiflora	1	NA	326831	FJ001764	326831	46778	0	0	0	0	0	10	57	0	0	0	0	0	51	0	0	0	0	0	0	0	0	0	0	0	4445	0	0	0	0	0	0	0	3572	0	0	0	0
130	atcttctttttttgtttcagttcagaaaaagaaaaaag	Orobanchaceae.sequence.type4	Orobanchaceae	root	NA	Pedicularis longiflora	1	NA	326831	FJ001772	326831	120	0	0	0	0	0	0	0	0	0	0	0	0	0	0	0	0	0	0	0	0	0	0	0	0	0	0	0	0	0	0	0	0	0	0	0	0	0
131	atcttatttttttttcaaaacaagggttcagaaaacgaaaaaaaag	Orobanchaceae.sequence.type5	Orobanchaceae	root	NA	Pedicularis przewalskii	1	NA	326842	KC733344	326842	292	0	0	0	0	0	0	22	13	0	0	0	0	0	0	0	0	0	0	0	0	0	0	0	0	0	89	0	0	0	0	0	0	0	0	0	0	168
132	atcctgttttttccaaacaaagattcagaaaacgaaaaaaag	Orobanchaceae.sequence.type6	Orobanchaceae	Euphrasia	1	Euphrasia	1	2827_CMP_0622	46053	AY831432	46053	135	0	0	0	0	0	0	0	0	0	0	0	0	0	0	0	0	0	0	0	0	0	0	0	0	0	0	0	0	0	0	0	0	0	0	0	0	0
133	atcttcttttttttttcaaaacaagggttcagaaaacgaaaaaag	Orobanchaceae.sequence.type7	Orobanchaceae	Pedicularis oederi	1	Pedicularis	1	GQ245230_2026	43174	AY881122	43174	69446	0	0	584	143	2907	0	2277	934	0	1165	0	2643	289	1213	0	1783	71	393	0	860	3725	0	58	269	0	0	2705	257	6443	945	0	4652	535	0	2868	0	0
134	atcttctttttttttcaaaacaagggttcagaaaacgaaaaaag	Orobanchaceae.sequence.type8	Orobanchaceae	Pedicularis oederi	1	Pedicularis	1	GQ245231_2025	43174	DQ860580	43174	27237	0	0	397	43	738	0	818	907	0	2309	0	563	86	539	0	595	84	131	0	251	757	0	4104	59	0	0	1021	65	2094	233	0	1432	366	0	842	0	0
135	atcttctttttttttttcaaaacaaaggttcagaaaacgaaaaaaag	Orobanchaceae.sequence.type9	Orobanchaceae	Pedicularis tristis	1	Pedicularis	1	GQ245238_2019	43174	GQ245238	43174	1352	0	0	51	0	0	0	0	0	0	0	0	0	0	0	0	0	0	12	0	0	0	0	0	0	0	0	0	0	0	0	0	0	0	0	0	0	0
136	atcctgttttcagaaaacaaattaagggatttctgaaagcgagaataaaaaaag	Papaveraceae.sequence.type1	Papaveraceae	Papaver	1	Papaveroideae	1	GQ245206_2046	1462614	AY328218	1462614	1250	0	0	0	0	0	0	0	0	0	0	0	0	0	0	0	0	0	0	0	0	0	0	0	0	0	0	0	0	0	0	0	0	0	0	0	0	0
137	atcctgttttcataaaacaaattcagggatttctgaaagcgagaataaaaaaag	Papaveraceae.sequence.type2	Papaveraceae	Papaver	0.962963	Meconopsis	1	GQ245206_2046	72195	AY328205	72195	53908	0	0	2888	1295	0	0	2930	1501	0	595	3244	3090	425	873	0	10	63	933	0	0	6163	2674	3982	0	2157	0	0	0	0	0	5108	0	0	0	0	0	0
138	atcctgttttcagaaaaaaaggggggttccgaaaacaagaatccaaaaag	Papaveraceae.sequence.type3	Papaveraceae	Capnoides sempervirens	0.960784	Corydalis	1	EC_2618_CMP_1012	3463	AY328203	3463	6737	0	0	0	0	0	0	0	0	0	0	0	1411	0	96	0	0	0	0	0	0	1727	416	0	0	0	0	0	0	0	0	0	0	0	0	0	0	0
139	atccggttcatagagaaaagggtttctctccttctcctaaggaaagg	Pinaceae.sequence.type1	Pinaceae	Abies	1	Abies	1	EC_2854b_CMP_1099	3319	AF327571	3319	182	0	0	0	0	0	0	0	0	0	0	0	0	0	0	0	0	0	0	0	0	0	0	0	0	0	0	0	0	0	0	0	0	0	0	0	0	0
140	atccggttcatggagacaatagtttcttcttttattctcctaagataggaaggg	Pinaceae.sequence.type2	Pinaceae	Picea	1	Picea	1	GQ245254_2008	3328	AB045066	3328	9761	0	0	0	0	0	0	0	0	0	0	0	0	0	0	0	0	0	0	0	0	0	0	0	0	0	0	0	0	0	0	0	0	0	0	0	0	0
141	atccggttcatgaagacaatgtttcttctcctaagataggaaggg	Pinaceae.sequence.type3	Pinaceae	Pinus	1	Pinus	0.977778	GQ245260_2004	139271	EF440558	139271	6237	0	0	0	0	0	0	0	0	0	0	0	0	38	0	0	0	0	0	0	0	0	0	0	0	0	0	2162	1367	0	0	0	0	0	0	0	0	0
142	atcccgtcttctaaaaacaaaggttcagaaagcgaaagg	Plantaginaceae.sequence.type1	Plantaginaceae	Lagotis glauca	1	Lagotis	1	GQ245064	165307	AF486415	165307	475	0	0	0	0	0	0	0	0	0	0	0	0	0	0	0	0	0	0	0	0	0	0	0	0	0	0	0	0	0	0	0	0	0	0	0	0	0
143	atcctgtcttctcaaaataaaggttcataaagcgaaaaggg	Plantaginaceae.sequence.type2	Plantaginaceae	Plantago	1	Plantago	1	EC_2879_CMP_1108	26867	AY101915	26867	1666	0	0	0	0	0	0	0	0	0	0	0	0	0	0	0	0	0	0	0	0	0	0	0	0	0	0	0	0	0	0	0	0	0	0	0	0	0
144	atcctgtcttctaaaaacaaaggttcaggaagtgaaaaaggg	Plantaginaceae.sequence.type3	Plantaginaceae	Veronica chamaedrys	1	Veronica	1	EC_2886_CMP_1111	4173	AF486377	4173	5134	0	0	0	0	0	0	0	222	0	0	0	0	0	0	0	0	0	0	0	0	0	0	0	0	0	0	0	0	0	2181	0	0	0	0	0	0	0
145	atcctgtcttctaaaaacaaaggttcagaaagtgaaaaaaggg	Plantaginaceae.sequence.type4	Plantaginaceae	Veronica	0.953488	Veronica	1	GQ245653	1461552	AF486390	1461552	38	0	0	0	0	0	0	0	0	0	0	0	0	0	0	0	0	0	0	0	0	0	0	0	0	0	0	0	0	0	0	0	0	0	0	0	0	0
146	ctcctgcttcccaaaagcgagaaaaaaag	Plumbaginaceae	Plumbaginaceae	root	NA	Ceratostigma minus	1	NA	63094	AJ391333	63094	146	0	0	0	0	0	0	0	0	0	0	0	0	0	0	0	0	0	0	0	0	0	0	0	0	0	0	0	0	0	0	0	0	0	0	0	0	0
147	atccgtgttttgagaaaaccaggaggttctcgaactagaatacaaaggaaaag	Poaceae.sequence.type1	Poaceae	Magnoliophyta	1	Poaceae	1	GQ245059	4479	DQ218188	4479	47	0	0	0	0	0	0	0	0	0	0	0	0	0	0	0	0	0	0	0	0	0	0	0	0	0	0	0	0	0	0	0	0	0	0	0	0	0
148	atccatgttttgagaaaacaagtggttctcgaactagaatccaaaggaaaag	Poaceae.sequence.type10	Poaceae	Pooideae	0.980769	Bambusoideae	1	GQ245146	147366	AY651842	147366	402	0	0	0	0	0	0	0	0	0	0	0	0	0	0	0	0	0	0	0	0	0	0	0	0	0	0	0	0	0	0	0	0	0	0	0	0	0
149	atccttgttttgagaaaacaagtggttctcgaactagaatccaaaggaaaag	Poaceae.sequence.type11	Poaceae	Pooideae	0.980769	Melica	1	GQ245146	15644	EF137611	15644	89	0	0	0	0	0	0	0	0	0	0	0	0	0	0	0	0	0	0	0	0	0	0	0	0	0	0	0	0	0	0	0	0	0	0	0	0	0
150	atccgtgttttgagaaaacaagtggttctcgaactagaatccaaaggaaaag	Poaceae.sequence.type2	Poaceae	Pooideae	1	Poaceae	1	GQ245146	4479	AM113700	4479	2527	0	0	0	0	0	0	878	16	0	0	0	0	0	0	0	0	0	0	0	0	0	0	0	0	0	0	0	0	0	0	0	0	0	0	0	0	1633
151	atccatgttttgagaaaacaagggggttctcgaactagaatgcaaaggaaaag	Poaceae.sequence.type3	Poaceae	Poeae	1	Poeae	1	2940_CMP_0637	147387	AM041248	147387	402	0	0	0	0	0	0	0	0	0	0	0	0	0	0	0	0	0	0	0	0	0	0	0	0	0	0	0	0	0	0	0	0	0	0	0	0	0
152	atccgtgttttgagaaaacaagggggttctcgaactagaatacaaaggaaaag	Poaceae.sequence.type4	Poaceae	Pooideae	1	Poeae	1	GQ245115	147387	AJ279205	147387	2636	0	0	0	0	0	0	0	0	0	0	0	0	0	0	0	0	0	179	0	0	0	0	0	0	0	0	0	0	0	0	0	0	0	0	0	0	1900
153	atccgtgttttgagaaaaccagggggttctcgaactagaatacaaaggaaaag	Poaceae.sequence.type5	Poaceae	Poeae	1	Poeae	1	EC_2966_CMP_1155	147387	DQ353949	147387	241	0	0	0	0	0	0	0	0	0	0	0	0	0	0	0	0	0	0	0	0	0	0	0	0	0	0	0	0	0	0	0	0	0	0	0	0	0
154	atccgtgttttgagaaaacaaaggggttctcgaatcgaactagaatacaaaggaaaag	Poaceae.sequence.type6	Poaceae	Agrostidinae	1	Poeae Chloroplast Group 1 (Aveneae type)	1	2923_CMP_0635	1652080	AY177347	1652080	627	0	0	0	0	0	0	0	0	0	0	0	0	0	0	0	0	0	0	0	0	0	0	0	0	0	491	0	0	0	0	0	0	0	0	0	0	0
155	atccgtgttttgagaaaacaaggaggttctcgaactagaatacaaaggaaaag	Poaceae.sequence.type7	Poaceae	Festuca	1	Poeae Chloroplast Group 2 (Poeae type)	1	EC_2950_CMP_1146	1652081	AM041251	1652081	4007	0	0	0	0	0	0	1877	126	0	0	0	0	0	0	0	0	0	273	0	0	0	0	0	0	0	0	0	0	0	0	0	0	0	0	0	0	0
156	atccgtgttttgagaaaacaagcggttctcgaactagag	Poaceae.sequence.type8	Poaceae	Piptatherum pungens	1	Pooideae	1	2989_CMP_0646	147368	DQ887426	147368	5128	0	0	0	0	0	0	706	0	0	0	0	0	0	0	0	0	0	206	0	0	0	0	0	0	0	0	0	0	0	0	0	0	0	0	0	0	4000
157	atccgtgttttgagaaaacaaggggttctcgaactagaatacaaaggaaaag	Poaceae.sequence.type9	Poaceae	Triticeae	1	Pooideae	1	GQ245078	147368	AB042240	147368	9111	0	0	1703	0	4647	0	91	0	0	0	0	0	193	215	0	0	0	0	0	0	0	0	0	0	0	2071	0	0	0	0	0	0	0	0	0	0	0
158	ctccttctttccaaaaggaagaataaaaaagg	Polygonaceae.sequence.type1	Polygonaceae	root	NA	Calligoneae	1	NA	1110382	AB542785	1110382	25	0	0	0	0	0	0	0	0	0	0	0	0	0	0	0	0	0	0	0	0	0	0	0	0	0	0	0	0	0	0	0	0	0	0	0	0	0
159	ctcctgctttccaaaaggaagaataaaaaag	Polygonaceae.sequence.type10	Polygonaceae	Bistorta	0.96875	Bistorta vacciniifolia	1	GQ244644_1709	169271	JN235037	169271	457	0	0	0	0	0	0	0	33	0	0	0	0	0	11	0	23	0	13	0	0	0	71	0	0	0	0	0	0	0	0	58	0	11	12	0	0	16
160	ctccttctttccaaaaggaagaataaaaaag	Polygonaceae.sequence.type11	Polygonaceae	Rumex	0.967742	Rheum	1	3050_CMP_0656	3620	AF303438	3620	169088	0	0	0	163	13	0	3808	903	0	0	0	194	84	195	301	1033	320	467	0	0	0	63	0	5346	0	2229	0	0	0	0	7070	0	886	0	0	3490	4138
161	ctccttctttaaaaaaggaagaataaaaaag	Polygonaceae.sequence.type2	Polygonaceae	root	NA	Rheum	1	NA	3620	AF303431	3620	689	0	0	0	0	0	0	0	0	0	0	0	0	0	0	0	0	0	0	0	0	0	0	0	0	0	0	0	0	0	0	0	0	0	0	0	0	0
162	ctccttctttccaaaaggaagaataaaaagg	Polygonaceae.sequence.type3	Polygonaceae	root	NA	Rheum	1	NA	3620	AY566444	3620	291	0	0	0	0	0	0	13	0	0	0	0	0	0	0	0	0	0	0	0	0	0	0	0	10	0	0	0	0	0	0	13	0	0	0	0	0	0
163	ctccttctttaaaaaag	Polygonaceae.sequence.type4	Polygonaceae	root	NA	Rheum alexandrae	1	NA	284362	AY566456	284362	42537	0	0	0	0	0	0	0	0	0	0	0	0	0	0	0	0	0	0	0	0	0	0	0	0	0	0	0	0	0	0	0	0	0	0	0	0	0
164	ctcctgctttccaaaaataagcataaaaaagg	Polygonaceae.sequence.type5	Polygonaceae	Aconogonon	1	Koenigia	1	GQ244537_1795	137679	EU024788	137679	18085	0	0	0	0	0	0	0	0	0	0	0	0	0	0	0	0	0	0	0	0	0	0	0	0	0	0	0	0	0	0	0	0	0	0	0	0	0
165	ctcctgctttccaaaagtaagaataaaaaacg	Polygonaceae.sequence.type6	Polygonaceae	Koenigia islandica	1	Koenigia	1	GQ245061	137679	EF653789	137679	8545	0	0	0	0	0	0	0	0	0	0	0	0	0	186	0	0	0	106	0	885	1997	1057	0	0	0	0	0	0	0	0	0	0	0	0	0	0	0
166	ctcctgctttccaaaaaggaagaataaaaaag	Polygonaceae.sequence.type7	Polygonaceae	Bistorta vivipara	1	Polygonoideae	1	GQ244644_1709	1110380	DQ860530	1110380	222605	9474	0	0	507	0	0	4199	1698	1501	48	973	0	90	1062	503	1531	555	1001	1932	1286	1783	1380	0	0	2996	918	0	1456	0	1367	18617	0	3174	16177	547	1689	6133
167	ctcctcctttccaaaaggaagaataaaaaag	Polygonaceae.sequence.type8	Polygonaceae	Rumex	1	Rumex	1	3050_CMP_0656	3618	AB219660	3618	289	0	0	0	0	0	0	0	0	0	0	0	0	0	0	0	0	0	0	0	0	0	0	0	26	0	0	0	0	0	0	12	0	0	0	0	0	0
168	ctcctgctttccaaaaaggaaaaataaaaaag	Polygonaceae.sequence.type9	Polygonaceae	Bistorta	0.96875	Bistorta macrophylla	1	GQ244644_1709	467324	EU109594	467324	404	0	0	0	0	0	0	0	0	0	0	0	0	0	0	0	0	0	0	0	0	0	0	0	0	0	0	0	0	0	0	0	0	0	0	0	0	0
169	atcctctttttagaaaacaaagattaaaagaaaataaaaaaggcg	Primulaceae.sequence.type1	Primulaceae	root	NA	Androsace	1	NA	85163	AY545772	85163	2408	0	0	0	0	0	0	0	184	0	0	0	0	0	0	0	0	0	0	0	0	0	0	0	0	0	0	0	0	0	0	0	0	0	0	0	0	0
170	atcctcgttttcgaaaacaaaggttaaaggaaaataaaaaaggag	Primulaceae.sequence.type2	Primulaceae	root	NA	Primula	1	NA	49647	DQ378576	49647	73	0	0	0	0	0	0	0	0	0	0	0	0	23	20	0	0	0	0	0	0	0	0	0	0	0	0	0	0	0	0	0	0	0	0	0	0	0
171	atcctctttttagaaaacaaagatgaaaggaaaggggg	Primulaceae.sequence.type3	Primulaceae	Primula	1	Primula	1	EC_3099a_CMP_1214	49647	AF402341	49647	231	0	0	0	0	0	0	0	0	0	0	0	0	0	0	0	0	0	0	0	0	0	0	0	0	0	0	0	0	0	0	0	0	0	0	0	0	0
172	atcctctttttagaaaacaaagatgaaaagaaagggg	Primulaceae.sequence.type4	Primulaceae	Primula nutans	1	Primula	1	3101_CMP_1390	49647	AF402374	49647	147	0	0	0	0	0	0	98	0	0	0	0	0	0	0	0	0	0	0	0	0	0	0	0	0	0	0	0	0	0	0	0	0	0	0	0	0	0
173	atccccgttttcgaaaacaaaggttaaaggaaaataaaaaaggggg	Primulaceae.sequence.type5	Primulaceae	Primula	0.957447	Primula	1	GQ245346_1941	49647	AF402404	49647	17724	0	0	0	0	0	0	0	0	0	0	0	0	0	0	0	0	0	0	0	0	0	0	0	56	0	0	0	0	0	0	0	0	0	0	0	0	0
174	atcctgtttttataaaacaaatcaaaatcaaataaagggttcagaaagaataaaaaag	Ranunculaceae.sequence.type1	Ranunculaceae	root	NA	Aconitum tanguticum	1	NA	215068	AY150249	215068	126	0	0	0	0	0	0	0	0	0	0	0	0	0	0	0	0	0	0	0	0	0	0	0	0	0	0	0	0	0	0	0	0	0	0	0	0	0
175	atcctgctttcagaaaacaaaaaaaaaaggggattcagaaagcgaaaatagg	Ranunculaceae.sequence.type10	Ranunculaceae	Ranunculus	1	Ranunculus	1	GQ245387_1906	3445	GQ245370	3445	131	0	0	0	0	0	0	0	87	0	0	0	0	0	0	0	0	44	0	0	0	0	0	0	0	0	0	0	0	0	0	0	0	0	0	0	0	0
176	atcctgctttcagaaaacaaaaaaaaaggggattcagaaagcgaaaatagg	Ranunculaceae.sequence.type11	Ranunculaceae	Ranunculus sulphureus	1	Ranunculus	1	GQ245386_1907	3445	DQ860600	3445	807	0	0	0	0	0	0	0	114	0	0	0	0	0	55	0	0	21	113	0	0	0	0	0	0	0	0	0	0	0	0	0	0	0	0	0	0	0
177	atcctggtttcagaaaacaaaaaaggggttcagaaagcaagaatacaaaaagaaaag	Ranunculaceae.sequence.type12	Ranunculaceae	Thalictrum	1	Thalictrum	1	GQ245608	46968	DQ860634	46968	8065	0	0	0	0	0	2361	32	0	0	0	0	0	0	0	0	0	0	0	0	0	0	0	0	0	14	0	0	0	0	0	0	0	0	0	0	0	0
178	atcctgtttttagaaaacaaatgaaaatcaaataaagggttcagagaaagcaagaatcaaag	Ranunculaceae.sequence.type13	Ranunculaceae	Delphinium	0.983871	Delphinium	1	3129_CMP_0664	46246	AY150257	46246	9206	0	0	0	0	0	0	0	0	0	0	0	0	0	0	0	0	0	126	0	0	1948	647	0	0	2429	0	0	0	0	0	0	1009	0	0	0	0	0
179	atccggttttcagaaaacaaaaaaaggggttcagaaagcaagaatcaaaaag	Ranunculaceae.sequence.type14	Ranunculaceae	Caltha	0.980769	Caltha	1	GQ244674_1685	3448	AY365366	3448	102	0	0	0	0	0	0	0	0	0	0	0	0	0	0	0	0	0	0	0	0	0	0	0	15	0	0	0	0	0	0	0	0	0	0	0	0	0
180	atccggttttcagaaaacaaaaaaggggattcagaaagcaagaatcaaaaag	Ranunculaceae.sequence.type15	Ranunculaceae	Caltha	0.980769	Caltha scaposa	1	GQ244674_1685	253627	AY365379	253627	830	0	0	0	0	0	0	0	0	0	0	0	0	0	0	0	0	0	0	0	0	0	0	0	0	0	0	0	0	0	0	0	0	0	0	0	0	0
181	atcctgctttcagaaaacaaaaaggggggttcagaaagaaaaaaagg	Ranunculaceae.sequence.type16	Ranunculaceae	Ranunculaceae	0.979167	Ranunculeae	1	EC_3134_CMP_1229	1463148	FJ626538	1463148	1621	0	0	0	0	0	0	0	0	0	0	0	0	0	0	0	0	0	141	0	0	0	0	0	0	1140	0	0	0	0	0	11	0	0	0	0	0	0
182	atcctgtttttagaaaacaaatcaaaatcaaatcaaataaagggttcagaaagcaagaataaaaaag	Ranunculaceae.sequence.type2	Ranunculaceae	root	NA	Delphinieae	1	NA	1463140	AY150250	1463140	1212	0	0	0	0	0	0	0	0	0	0	0	0	0	0	0	0	0	0	0	0	0	0	0	0	0	0	0	0	0	0	0	0	0	0	0	0	0
183	atccggttttcagaaaacaaaaaaagggattcagaaagcaagaatcaaaaag	Ranunculaceae.sequence.type3	Ranunculaceae	Caltha	1	Caltha	1	GQ244674_1685	3448	AJ496610	3448	132101	0	0	0	56	0	0	0	117	1444	0	0	0	205	121	0	446	44	0	0	0	0	0	0	14178	3745	0	0	0	3581	0	1130	5755	0	14	44	4794	0
184	atcctgtttttagaaaacaaatcaaaatcaaataaagggttcagaaagcaagaataaaaaag	Ranunculaceae.sequence.type4	Ranunculaceae	Aconitum lycoctonum	1	Delphinieae	1	3105_CMP_1391	1463140	AY150252	1463140	176	0	0	0	0	0	0	0	0	0	0	0	0	0	0	0	0	0	0	0	0	0	0	0	0	0	0	0	0	0	0	0	0	0	0	0	0	0
185	atcctgtttttagaaaacaaatgaaaatcaaataaagggttcagagaaagcaagaataaaag	Ranunculaceae.sequence.type5	Ranunculaceae	Delphinium	1	Delphinium	1	3129_CMP_0664	46246	AF258630	46246	419	0	0	0	0	0	0	0	0	0	0	0	0	0	114	0	0	0	0	0	0	0	0	0	0	0	0	0	0	0	0	0	0	0	0	0	0	0
186	atcctgctttcagaaaacaataacaataaagggggggttcagaaagcaagaatagg	Ranunculaceae.sequence.type6	Ranunculaceae	Oxygraphis glacialis	1	Oxygraphis glacialis	1	GQ245159	286842	GQ245158	286842	5135	0	0	0	0	0	0	0	0	0	0	0	0	62	0	0	0	0	576	0	0	0	0	0	0	0	0	0	3201	0	0	0	0	0	0	1027	0	0
187	atccttttttgttttcagaaaaaacaaacaaaacaaaagggcttcagaaagcaaaaataaacataaag	Ranunculaceae.sequence.type7	Ranunculaceae	Anemone	1	Ranunculoideae	1	EC_3114_CMP_1221	1463138	AB219587	1463138	259	0	0	0	0	0	0	0	0	0	0	0	0	0	0	0	0	0	0	0	0	0	0	0	0	0	0	0	0	0	0	0	0	0	0	0	0	0
188	atcctgttttcagaaaacaaaaagggttcagaaagcaagaatcaaaaag	Ranunculaceae.sequence.type8	Ranunculaceae	Trollius	1	Ranunculoideae	1	GQ245630	1463138	AB219667	1463138	4962	0	0	0	0	0	0	0	0	0	0	0	0	0	0	0	0	0	0	0	0	0	0	0	0	0	0	0	0	0	0	0	0	0	0	0	0	0
189	atcctgctttcagaaaacaaaaagggggggttcagaaagaaaaaaagg	Ranunculaceae.sequence.type9	Ranunculaceae	Ranunculaceae	1	Ranunculus	1	EC_3134_CMP_1229	3445	FJ744227	3445	14821	0	0	0	0	0	0	0	0	0	0	0	0	0	0	0	0	0	0	0	0	0	0	0	0	1162	0	0	0	0	0	3929	0	0	0	0	0	0
190	atcccgttttatgaaaagaaacaagggttttagaacgcgagaataaataagaataaataaag	Rosaceae.sequence.type1	Rosaceae	root	NA	Colurieae	1	NA	721790	AJ297325	721790	4535	0	0	0	0	0	0	0	0	0	0	0	0	0	0	0	0	0	0	0	0	0	0	0	0	0	0	0	0	0	0	0	0	0	0	908	0	21
191	atcccgttttctgaaaacaaacaagggtttcagaaagcgagaataaataaag	Rosaceae.sequence.type10	Rosaceae	Rosoideae	0.980769	Potentilla	1	3182a_CMP_0676	23204	AB894169	23204	299	0	0	0	0	0	0	0	0	0	0	0	0	0	0	0	0	0	0	0	0	0	0	0	0	0	0	0	0	0	0	0	0	0	0	0	0	0
192	atcccgttttctgaaaacaaacaagggtttcagaaagcgagaa	Rosaceae.sequence.type11	Rosaceae	Potentilla anserina	0.976744	Potentilla anserina	1	3197a_CMP_1404	57926	KJ020644	57926	354	0	0	0	0	0	0	0	0	0	0	0	0	0	0	0	0	0	0	0	0	0	0	0	0	0	0	0	0	0	0	0	0	0	0	0	0	0
193	atcccgttttatgaaaacaaacaaggatttcacaaagcgagaataaataaag	Rosaceae.sequence.type12	Rosaceae	Sanguisorba officinalis	1	Sanguisorbinae	0.980769	GQ245474_1848	1183420	AJ512775	1183420	528	0	0	0	0	0	0	0	0	0	0	0	0	0	0	0	0	0	0	0	0	0	0	0	0	0	0	0	0	0	0	0	0	0	0	0	0	0
194	atcccgttttatgaaaacaaacaaaggtttcagaaagcgagaataaataagg	Rosaceae.sequence.type2	Rosaceae	Fragariinae	1	Fragariinae	1	GQ245528	1184124	AB894188	1184124	817	0	0	0	0	0	0	0	0	0	0	0	0	0	0	0	0	0	0	0	0	0	0	0	0	0	0	0	0	0	0	0	0	0	0	0	0	0
195	atcccgttttatgaaaacaaacaagggtttcataaagcgagaataaataaag	Rosaceae.sequence.type3	Rosaceae	Potentilla	1	Potentilla	1	EC_3198_CMP_1252	23204	AB219648	23204	558	0	0	0	0	0	0	0	0	0	0	0	0	0	82	0	0	0	0	0	0	0	0	0	0	0	0	0	0	0	0	0	30	0	0	0	0	446
196	atcccgttttatgaaaacaaacaagggtttcagaaagcgagaataaataagg	Rosaceae.sequence.type4	Rosaceae	Comarum palustre	1	Potentilleae	1	GQ244817_1574	721789	AB894187	721789	7045	0	0	254	0	0	0	0	94	0	0	0	0	0	0	415	0	0	0	0	0	0	0	0	0	0	0	3296	0	1829	0	0	0	0	0	1060	0	0
197	atcctgttttatgaaaacaaacaaaggtttcagaaagcgagaataaataaag	Rosaceae.sequence.type5	Rosaceae	Fragariinae	1	Potentilleae	1	EC_3176_CMP_1249	721789	AB894171	721789	104750	0	0	0	149	0	0	97	0	0	1354	0	0	129	0	0	888	13	0	0	1128	0	813	0	0	0	0	0	0	0	0	0	0	0	0	0	0	0
198	atcccgttttatgaaaacaaacaagggtttcagaaagcgagaataaataaag	Rosaceae.sequence.type6	Rosaceae	Rosoideae	1	Rosoideae	1	3182a_CMP_0676	171638	AB985685	171638	136	0	0	0	0	0	0	0	0	0	0	0	0	0	0	0	0	0	0	0	0	0	0	0	0	0	0	0	0	11	0	0	0	0	0	0	0	0
199	atcctgttttatgaaaacaagcaagggtttcataaactcataaaccgagaataaaagag	Rosaceae.sequence.type7	Rosaceae	Spiraea	1	Spiraea	1	GQ245560	23224	AF348571	23224	19348	0	0	0	0	0	0	0	0	0	0	0	0	0	0	0	0	0	0	0	0	0	0	0	0	0	0	0	0	0	0	0	0	0	0	0	0	0
200	atcctgttttatgaaaacaagcaagggtttcataaaccgagaataaaagag	Rosaceae.sequence.type8	Rosaceae	Aruncus dioicus	1	Spiraeeae	1	EC_3168_CMP_1248	721808	AF348536	721808	13948	0	0	0	0	0	0	0	0	0	0	0	0	0	0	0	0	0	0	0	0	0	0	0	0	0	0	0	0	0	0	0	0	0	0	0	0	0
201	atcccgttttatgaaaacaaacaagggtttcataaagcaagaataaataaag	Rosaceae.sequence.type9	Rosaceae	Rosoideae	0.980769	Potentilla	1	EC_3198_CMP_1252	23204	EU326084	23204	39128	11030	0	952	321	0	0	150	305	0	0	0	2172	236	0	0	0	20	454	0	0	2102	383	0	0	0	0	0	0	0	0	0	9609	0	0	0	0	2536
202	atcctatttttcgaaaacaaacaaaggttcataaagacagaataagaatacaaaag	Salicaceae	Salicaceae	Saliceae	1	Saliceae	1	3260_CMP_0687	238069	AB685313	238069	1617563	46	0	0	141	0	0	10	171	0	0	0	0	157	108	0	0	0	284	0	0	0	52	0	0	0	0	20	0	0	0	0	0	0	0	0	0	0
203	atcctgttttacgaaaaaaaaaag	Saxifragaceae.sequence.type1	Saxifragaceae	root	NA	Micranthes	1	NA	759618	KR065694	759618	308	0	0	0	0	0	0	0	0	24	0	0	0	0	0	0	0	0	11	0	0	0	0	0	0	0	0	0	0	0	0	0	0	0	0	0	0	0
204	atcctattttaagaaaacaaaacacaagggttcagaaagagagaataaaaaag	Saxifragaceae.sequence.type2	Saxifragaceae	Saxifraga	1	Saxifraga	1	GQ245517_1812	3798	EU326095	3798	4182	0	0	773	227	0	0	0	0	0	0	0	0	104	50	0	0	0	0	0	0	0	0	0	0	0	0	0	0	0	0	0	0	0	0	0	0	0
205	atcctgttttaagaaaacaaaacacaagggttccgaaagagagaataaaaaag	Saxifragaceae.sequence.type3	Saxifragaceae	Saxifraga hirculus	1	Saxifraga	1	GQ245496_1829	3798	AF374781	3798	668531	0	0	7129	3462	40296	6266	9059	5311	5568	6832	7399	11258	1154	2760	3969	6289	1753	5276	2436	4584	6119	2893	69070	13334	13671	5257	0	75	6343	5712	12748	4514	136	33220	0	0	15030
206	atcctgttttaagaaaacaaaacacaagggttcagaaagagagaataaaaaag	Saxifragaceae.sequence.type4	Saxifragaceae	Saxifraga serpyllifolia	1	Saxifraga	1	GQ245515_1814	3798	GQ245514	3798	42715	0	0	3525	442	6716	2949	3125	273	5017	44	0	1497	260	167	0	0	39	595	0	0	889	0	34	10	14	963	0	0	3073	0	0	0	0	16	0	4352	3013
207	atcctgttttacgaaaaaaaaag	Saxifragaceae.sequence.type5	Saxifragaceae	Saxifragaceae	0.956522	Saxifragaceae	1	GQ245520_1809	3792	JQ895147	3792	3986	0	0	45	0	0	0	0	0	1249	0	0	0	80	15	0	0	162	353	0	0	0	0	0	0	0	0	0	0	448	0	0	0	0	0	0	0	0
208	atcctgttttacgaaaaaaaag	Saxifragaceae.sequence.type6	Saxifragaceae	Saxifragaceae	0.954545	Micranthes divaricata	1	GQ245519_1810	1529525	LM654438	1529525	703	0	0	0	0	0	0	0	0	71	0	0	0	0	0	0	0	12	38	0	0	0	383	0	0	0	0	0	0	40	0	0	0	0	0	0	0	0
209	atcctgttttctcaaaacaaaggttcaaaaggcgaaaaag	Scrophulariaceae	Scrophulariaceae	Lamiales	0.975	Scrophularia	1	EC_2869_CMP_1103	39249	KC692671	39249	476	0	0	0	0	0	0	0	0	0	0	0	0	0	0	0	0	0	0	0	0	0	0	0	0	0	0	0	0	0	0	0	0	0	0	0	0	0
210	atcctgttttctgaaaacaaacaaaggttcagaaaaaag	Solanaceae.sequence.type1	Solanaceae	root	NA	Solanaceae	1	NA	4070	AJ492268	4070	196	0	0	0	0	0	0	0	0	0	0	0	0	0	0	0	0	0	0	0	0	0	0	0	0	0	0	0	0	0	0	0	15	0	0	0	0	0
211	atcctgttttctgaaaacaaacaaaggttcagaaaaaaag	Solanaceae.sequence.type2	Solanaceae	root	NA	Solanoideae	1	NA	424551	AB036562	424551	22820	0	0	0	0	0	0	0	16	0	0	0	0	0	0	0	0	142	0	0	0	0	1215	0	0	0	0	0	0	0	0	0	3971	0	0	0	0	0
212	ctcctgttttcaaaaatcaaaaagtaaaaaaaaattcttaaagcgataataaataatg	Tamaricaceae.sequence.type1	Tamaricaceae	Myricaria germanica	0.982759	Myricaria	1	EC_3344_CMP_1308	189782	KJ729807	189782	10728	0	0	0	0	0	0	855	13	0	0	0	0	0	0	0	0	0	0	0	0	0	0	0	0	0	0	0	0	0	0	0	0	0	0	0	0	0
213	ctcctgttttcaaaaatcaaaaagtaaaaaaaaaattcttaaagcgataataaataatg	Tamaricaceae.sequence.type2	Tamaricaceae	Myricaria germanica	0.966102	Myricaria	1	EC_3344_CMP_1308	189782	KJ729806	189782	5027	0	0	0	0	0	0	350	0	0	0	0	0	0	0	0	0	0	0	0	0	0	0	0	0	0	0	0	0	0	0	0	0	0	0	0	0	62
214	ctcctgttttcaaaaatcaaaaagtaaaaaaaattcttaaagcgataataaataatg	Tamaricaceae.sequence.type3	Tamaricaceae	Myricaria germanica	0.965517	Myricaria elegans	1	EC_3344_CMP_1308	194560	KJ808637	194560	166	0	0	0	0	0	0	24	0	0	0	0	0	0	0	0	0	0	0	0	0	0	0	0	0	0	0	0	0	0	0	0	0	0	0	0	0	0
215	atctgtttttataaaaacaagcgataaaaaaaaag	Urticaceae.sequence.type1	Urticaceae	root	NA	Urtica	1	NA	3500	KF138426	3500	63699	0	1956	840	321	0	1608	24	462	0	790	274	0	591	266	381	81	211	674	0	0	4309	2414	0	829	799	182	1426	0	0	0	0	0	0	994	406	0	0
216	atctgtttttataaaaacaagcgataaaaaaaaa	Urticaceae.sequence.type2	Urticaceae	root	NA	Urtica	1	NA	3500	FJ432264	3500	383	0	0	12	0	0	27	0	0	0	0	0	0	0	0	0	0	0	14	0	0	24	17	0	0	0	0	0	0	0	0	0	0	0	0	0	0	0
217	atctgtgtttataaaaacaagcgataaaaaaaaag	Urticaceae.sequence.type3	Urticaceae	root	NA	Urtica triangularis subsp. pinnatifida	1	NA	1399761	KF138431	1399761	7751	0	0	528	0	0	0	0	138	0	0	0	0	0	0	0	0	173	410	0	0	846	262	0	0	0	0	0	0	0	549	221	365	0	0	0	0	0
218	atccggttttagttttccgaaaacaaacagaggttcagaaagctaaaataaaaaag	Valerianaceae	Valerianaceae	root	NA	Nardostachys jatamansi	1	NA	179860	AF366918	179860	838	0	0	0	0	0	0	0	0	0	0	0	0	0	0	0	0	0	0	0	0	0	0	0	0	0	0	0	0	0	0	0	0	0	0	0	0	0
											SUM	6021603	50854	29886	78499	28358	72353	39856	85084	35800	65589	48879	63803	46257	14542	20315	18895	28955	14319	29459	44740	18445	102226	93551	194314	82713	63623	27641	51797	14071	56737	27062	97701	81929	88738	244433	26406	93049	101798
[truncated: 107 more columns]

## Sheet: Contorls_Data
No.	sequence	final.name	family	scientific_name_by_db.arctborbryo_gh	best_identity.arctborbryo_gh	scientific_name.g_h_embl127_new_taxon_good	best_identity.g_h_embl127_new_taxon_good	best_match.arctborbryo_gh	taxid_by_db.arctborbryo_gh	best_match.g_h_embl127_new_taxon_good	taxid_by_db.g_h_embl127_new_taxon_good	ESL010a	ESL010b	ESL010c	ESL020a	ESL020b	ESL030a	ESL030b	ESL040a	ESL040b	ESL050a	ESL050b	ESL060a	ESL060b	ESL070a	ESL070b	ESL080a	ESL080b	NTC3	NTC4	NTC5	NTC6	NTC7	NTC10	NTC11	NTC12	NTC13	NTC14	NTC16	NTC17	NTC18	NTC19	NTC20	NTC21	NTC22	NTC24
1	atctttattttttgaaaaacaagggtttaaaaaagagaataaaaaag	Amaryllidaceae	Amaryllidaceae	Allium	1	Allium	1	EC_2017_CMP_0729	4678	AB477113	4678	0	0	0	0	0	0	0	0	0	0	0	0	0	0	0	0	0	0	0	0	0	0	0	0	0	0	0	0	0	0	0	0	0	0	0
2	atcctattttccaaaaacaaacaaaggcccagaaggtgaaaaaag	Apiaceae.sequence.type1	Apiaceae	Apiaceae	1	Apioideae	1	2046_CMP_0492	241778	AF444007	241778	0	0	0	0	0	0	0	0	0	0	0	0	0	0	0	0	0	0	0	0	0	0	0	0	0	0	0	0	0	0	0	0	0	0	0
3	atcctatgtttccaaaaacaaacaaaggcccagaaggtgaaaaaag	Apiaceae.sequence.type2	Apiaceae	Selineae	1	Apioideae	1	EC_2050_CMP_0750	241778	FJ475190	241778	0	0	0	0	0	0	0	0	0	0	0	0	0	0	0	0	0	0	0	0	1711	0	0	0	0	0	0	0	0	0	0	0	0	0	0
4	atcctgttttccaaaaacaaacaaaggcccagaaggtgaaaaaag	Apiaceae.sequence.type3	Apiaceae	Apiaceae	0.977778	Apioideae	1	2046_CMP_0492	241778	FJ475180	241778	0	0	0	0	0	0	0	0	0	0	0	0	0	0	0	0	0	0	0	0	0	0	0	0	0	0	0	0	0	0	0	0	0	0	0
5	atcctgttttccaaaaacaaacaaaggcccagaaggtgaaaaag	Apiaceae.sequence.type4	Apiaceae	Apiaceae	0.977273	Apioideae	1	EC_2043_CMP_0746	241778	FJ475185	241778	0	0	0	0	0	0	0	0	0	0	0	0	0	0	0	0	0	0	0	0	0	0	0	0	0	0	0	0	0	0	0	0	0	0	0
6	atcacgttttccgaaagttcagaaagcgaaaataaaaaag	Asteraceae.sequence.type1	Asteraceae	root	NA	Crepidinae	1	NA	745067	HQ436131	745067	0	0	0	0	0	0	0	0	0	0	0	0	0	0	0	0	0	0	0	0	0	0	0	0	0	0	0	0	0	0	0	0	0	0	0
7	atcacgttttccgaaaacaaacaaaggttcagaaagcgaaaagaaaaaaa	Asteraceae.sequence.type10	Asteraceae	Hulteniella integrifolia	1	Asteroideae	1	GQ245030	102804	AF452496	102804	0	0	0	0	0	0	0	0	0	0	0	0	0	0	0	0	0	0	0	0	0	0	0	0	0	0	0	0	0	0	0	0	0	0	0
8	atcacgttttccgaaaacaaacaaaggttcagaaagcgaaaatccaaaag	Asteraceae.sequence.type11	Asteraceae	Saussurea	1	Saussurea	1	EC_2175_CMP_0819	41629	AJ606148	41629	0	0	0	0	0	0	0	0	0	0	0	0	0	0	0	0	0	0	0	0	0	0	0	0	0	0	0	0	0	0	0	0	0	0	0
9	atcacgttttccgaaaacaaacaaaggttcagaaagcgaaaagaaaaaaaaaa	Asteraceae.sequence.type12	Asteraceae	Anthemideae	0.981132	Anthemideae	1	GQ245579	102810	HM000086	102810	0	0	0	0	0	0	0	0	0	0	0	0	0	0	0	0	0	0	0	0	0	0	0	0	0	0	0	0	0	0	0	0	0	0	0
10	atcacgttttccgaaaacaaacaaaggttcagaaagcgaaaataaaaaaag	Asteraceae.sequence.type13	Asteraceae	Heliantheae alliance	0.980769	Asteraceae	1	EC_2106_CMP_0779	4210	AB817362	4210	0	0	0	0	0	0	0	0	0	0	0	0	0	0	0	0	0	0	0	0	0	0	0	0	0	0	0	0	0	0	0	0	0	0	0
11	atcacgttttccgaaaacaaacaaaggttcagaaagcgaaaagaaaaaaag	Asteraceae.sequence.type14	Asteraceae	Asteroideae	0.980769	Asteroideae	1	EC_2112_CMP_0785	102804	AY952925	102804	0	0	0	0	0	0	0	0	0	0	0	0	0	0	0	0	0	0	0	0	0	0	0	0	0	0	0	0	0	0	0	0	0	0	0
12	atcacgttttccgaaaacaaacaaaggttcagaaagcgaaaataaaaaaaa	Asteraceae.sequence.type15	Asteraceae	Anthemideae	0.980392	Asteraceae	1	GQ245580	4210	AY952892	4210	0	0	0	0	0	0	0	0	0	0	0	0	0	0	0	0	0	0	0	0	0	0	0	0	0	0	0	0	0	0	0	0	0	0	0
13	atcacgttttccgaaaacaaacaaaggttcagaaagcgaaaatcaaaaaa	Asteraceae.sequence.type16	Asteraceae	Asteraceae	0.98	Arctotidinae	1	GQ245063	746524	AY504786	746524	0	0	0	0	0	0	0	0	0	0	0	0	0	0	0	0	0	0	0	0	0	0	0	0	0	0	0	0	0	0	0	0	0	0	0
14	atcacgttttctgaaaacaaacaaaggttcagaaagcgaaaatcaaaaag	Asteraceae.sequence.type17	Asteraceae	Asteraceae	0.98	Asteraceae	1	GQ245063	4210	AB355569	4210	0	0	0	0	0	0	0	0	0	0	0	0	0	0	0	0	0	0	0	0	0	0	0	0	0	0	0	0	0	0	0	0	0	0	0
15	atcacgttttccgaaaataaacaaaggttcagaaagcgaaaatcaaaaag	Asteraceae.sequence.type18	Asteraceae	Asteraceae	0.98	Asteraceae	1	GQ245063	4210	AY216052	4210	0	0	0	0	0	0	0	0	0	0	0	0	0	0	0	0	0	0	0	0	0	0	0	0	0	0	0	0	0	0	0	0	0	0	0
16	atcacgttttccgaaaacaaacaaaagttcagaaagcgaaaataaaaaag	Asteraceae.sequence.type19	Asteraceae	Asteraceae	0.98	Asteraceae	1	GQ245595	4210	AF468188	4210	0	0	0	0	0	0	0	0	0	0	0	0	0	0	0	0	0	0	0	0	0	0	0	0	0	0	0	0	0	0	0	0	0	0	0
17	atcacgttttccgaaaacaaacaaaggttcagaaagcgaaaagaaaaaaaaa	Asteraceae.sequence.type2	Asteraceae	Anthemideae	1	Anthemideae	1	GQ245579	102810	AF098856	102810	0	0	0	0	0	0	0	0	0	0	0	0	0	0	0	0	0	0	0	0	0	0	0	0	0	0	0	0	0	0	0	0	0	0	0
18	atcacgtttttcgaaaacaaacaaaggttcagaaagcgaaaataaaaaag	Asteraceae.sequence.type20	Asteraceae	Asteraceae	0.98	Asteraceae	1	GQ245595	4210	AF412900	4210	0	0	0	0	0	0	0	0	0	0	0	0	0	0	0	0	0	0	0	0	0	0	0	0	0	0	0	0	0	0	0	0	0	0	0
19	atcacgttttccgaaaacaaacaaaggttcagaaggcgaaaatcaaaaag	Asteraceae.sequence.type21	Asteraceae	Asteraceae	0.98	Asteraceae	1	GQ245063	4210	AB070917	4210	0	0	0	0	0	0	0	0	0	0	0	0	0	0	0	0	0	0	0	0	0	0	0	0	0	0	0	0	0	0	0	0	0	0	0
20	atcacgttttccgaaaacaaacaaaggttcagaaagcgaaaataaaaaaa	Asteraceae.sequence.type22	Asteraceae	Asteraceae	0.98	Asteraceae	1	GQ245030	4210	AB217693	4210	0	0	0	0	0	0	0	0	0	0	0	0	0	0	0	0	0	0	0	0	0	0	0	0	0	0	0	0	0	0	0	0	0	0	0
21	atcacgttttccgaaaacaaacaaaggttcagaaagcgaaaataaaaagg	Asteraceae.sequence.type23	Asteraceae	Asteraceae	0.98	Asteraceae	1	GQ245154	4210	AF412913	4210	0	0	0	0	0	0	0	0	0	0	0	0	0	0	0	0	0	0	0	0	0	0	0	0	0	0	0	0	0	0	0	0	0	0	0
22	atcacgttttctgaaaacaaacaaaggttcagaaagcgaaaataaaaaag	Asteraceae.sequence.type24	Asteraceae	Asteraceae	0.98	Asteraceae	1	GQ245595	4210	AB355594	4210	0	0	0	0	0	0	0	0	0	0	0	0	0	0	0	0	0	0	0	0	0	0	0	0	0	0	0	0	0	0	0	0	0	0	0
23	atcacgttttccgaaaacaaacaaaggttcagaaagcaaaaataaaaaag	Asteraceae.sequence.type25	Asteraceae	Asteraceae	0.98	Asteraceae	1	GQ245595	4210	HQ158418	4210	0	0	0	0	0	0	0	0	0	0	0	0	0	0	0	0	0	0	0	0	0	0	0	0	0	0	0	0	0	0	0	0	0	0	0
24	atcacgttttccgaaaacaaacaaaggttcagaaagagaaaataaaaaag	Asteraceae.sequence.type26	Asteraceae	Asteraceae	0.98	Asteraceae	1	GQ245595	4210	AF528388	4210	0	0	0	0	0	0	0	0	0	0	0	0	0	0	0	0	0	0	0	0	0	0	0	0	0	0	0	0	0	0	0	0	0	0	0
25	atcacgttttccgaaaacaaacaaaggttcagaaagcgaaaagaaaaag	Asteraceae.sequence.type27	Asteraceae	Asteroideae	0.98	Asteroideae	1	2177_CMP_0515	102804	AY216101	102804	0	0	0	0	0	0	0	0	0	0	0	0	0	0	0	0	0	0	0	0	0	0	0	0	0	0	0	0	0	0	0	0	0	0	0
26	atcacgttttccgaaaacaaacaaaggttcagaaagcgaaaaaaaaaaa	Asteraceae.sequence.type28	Asteraceae	Hulteniella integrifolia	0.98	Asteroideae	1	GQ245030	102804	AF141679	102804	0	0	0	0	0	0	0	0	0	0	0	0	0	0	0	0	0	0	0	0	0	0	0	0	0	0	0	0	0	0	0	0	0	0	0
27	atcacgttttccgaaaacaaacaaaggttccgaaagcgaaaatcaaaaag	Asteraceae.sequence.type29	Asteraceae	Asteraceae	0.98	Cardueae	1	GQ245063	102818	AY328102	102818	0	0	0	0	0	0	0	0	0	0	0	0	0	0	0	0	0	0	0	0	0	0	0	0	0	0	0	0	0	0	0	0	0	0	0
28	atcacgttttccgaaaacaaacaaaggttcagaaagcgaaaagaaaaaaaag	Asteraceae.sequence.type3	Asteraceae	Artemisia gmelinii	1	Artemisiinae	1	EC_2112_CMP_0785	886714	JN867592	886714	0	0	0	0	0	0	0	0	0	0	0	0	0	0	0	0	0	0	0	0	0	0	0	0	0	0	0	0	0	0	0	0	0	0	0
29	atcacattttccgaaaacaaacaaaggttcagaaagcgaaaatcaaaaag	Asteraceae.sequence.type30	Asteraceae	Asteraceae	0.98	Carduoideae	1	GQ245063	219103	AY772372	219103	0	0	0	0	0	0	0	0	0	0	0	0	0	0	0	0	0	0	0	0	0	0	0	0	0	0	0	0	0	0	0	0	0	0	0
30	atcacgttttccgaaaacaaacaaaggttcagaaagcgaaaattaaaaag	Asteraceae.sequence.type31	Asteraceae	Asteraceae	0.98	Cichorieae	1	GQ245154	219121	EU385110	219121	0	0	0	0	0	0	0	0	0	0	0	0	0	0	0	0	0	0	0	0	0	0	0	0	0	0	0	0	0	0	0	0	0	0	0
31	atcacgttttccgaaaacaaacaaaggttcagaaagcgaaaagaaaaaaaa	Asteraceae.sequence.type32	Asteraceae	Anthemideae	1	Asteroideae	0.980769	GQ245580	102804	AF098856	102804	0	0	0	0	0	0	0	0	0	0	0	0	0	0	0	0	0	0	0	0	0	0	0	0	0	0	0	0	0	0	0	0	0	0	0
32	atcacgttttccgaaaacaaacaaaggttcagaaagcgaaaatcaaaaag	Asteraceae.sequence.type33	Asteraceae	Asteraceae	1	Asterales	0.980392	GQ245063	4209	AY216034	4209	0	0	0	0	0	0	0	0	0	0	0	0	0	0	0	0	0	0	0	0	2057	0	0	0	0	0	0	0	0	0	0	0	0	0	0
33	atcacgttttccgaaaacaaacaaaggttcagaaagcgaaaataaaaaag	Asteraceae.sequence.type34	Asteraceae	Asteraceae	1	Asterales	0.980392	GQ245595	4209	AB817362	4209	0	0	0	0	0	0	0	0	0	0	0	0	0	0	0	0	0	0	0	0	448	0	0	0	0	0	0	0	0	0	0	0	0	0	0
34	atcacgttttccgaaaacaagcaaaggttcagaaagcgaaaataaaaaag	Asteraceae.sequence.type35	Asteraceae	Asteroideae	1	Asteraceae	0.98	2137_CMP_0504	4210	AY572954	4210	0	0	0	0	0	0	0	0	0	0	0	0	0	0	0	0	0	0	0	0	0	0	0	0	0	0	0	0	0	0	0	0	0	0	0
35	atcacgttttccgaaaacaaacaaaggttcagaaagcgaaaataaaaag	Asteraceae.sequence.type36	Asteraceae	Gnaphalieae	1	Asteraceae	0.98	GQ245154	4210	AF412913	4210	0	0	0	0	0	0	0	0	0	0	0	0	0	0	0	0	0	0	0	0	0	0	0	0	0	0	0	0	0	0	0	0	0	0	0
36	atcacgttttccgaaaacaaacaaagattcagaaagcgaaaatcaaaaag	Asteraceae.sequence.type4	Asteraceae	Crepidinae	1	Asteraceae	1	EC_2134_CMP_0799	4210	AF460132	4210	0	0	0	0	0	0	0	0	0	0	0	0	0	0	0	0	0	0	0	0	0	0	0	0	0	0	0	0	0	0	0	0	0	0	0
37	atcacgttttccgaaaacaaacaaaggttcagaaagcgaaaagaaaaaag	Asteraceae.sequence.type5	Asteraceae	Senecioninae	1	Asteraceae	1	2177_CMP_0515	4210	AB817411	4210	0	0	0	0	0	0	0	0	0	0	0	0	0	0	0	0	0	0	0	0	0	0	0	0	0	0	0	0	0	0	0	0	0	0	0
38	atcacgttttccgaaaacaaacaaaggttcagaaaacgaaaataaaaaag	Asteraceae.sequence.type6	Asteraceae	Tephroseris	1	Asteraceae	1	GQ245604	4210	AF468164	4210	0	0	0	0	0	0	0	0	0	0	0	0	0	0	0	0	0	0	0	0	0	0	0	0	0	0	0	0	0	0	0	0	0	0	0
39	atcacgttttccgaaaacaaacaaaggttcagaaagcgaaaatcaaaag	Asteraceae.sequence.type7	Asteraceae	Anaphalis margaritacea	1	Asteroideae	1	EC_2100_CMP_0775	102804	AF098814	102804	0	0	0	0	0	0	0	0	0	0	0	0	0	0	0	0	0	0	0	0	0	0	0	0	0	0	0	0	0	0	0	0	0	0	0
40	atcacgttttccgaaaacaagcaaaggttcagaaagcgaaaatcaaaaag	Asteraceae.sequence.type8	Asteraceae	Asteroideae	1	Asteroideae	1	GQ245578	102804	GQ244965	102804	0	0	0	0	0	0	0	0	0	0	0	0	0	0	0	0	0	0	0	0	0	0	0	0	0	0	0	0	0	0	0	0	0	0	0
41	atcacgttttccgaaaacaaacaaaggttcagaaagcgaaaaaaaaaag	Asteraceae.sequence.type9	Asteraceae	Asteroideae	1	Asteroideae	1	GQ245153	102804	EU047835	102804	0	0	0	0	0	0	0	0	0	0	0	0	0	0	0	0	0	0	0	0	0	0	0	0	0	0	0	0	0	0	0	0	0	0	0
42	atcctgttttccgaaaacaaataaaacaaatttaagggttcataaagtgagaataaaaaag	Betulaceae	Betulaceae	Betula	1	Betulaceae	1	2214_CMP_0529	3514	AB979732	3514	0	0	0	0	0	0	0	0	0	0	0	0	0	0	0	0	0	0	0	0	0	0	0	0	0	0	0	0	0	0	0	0	0	0	0
43	atccggtttttcgacaaaagttgaaaaagaaaaaag	Boraginaceae.sequence.type1	Boraginaceae	root	NA	Eritrichium pectinatociliatum	1	NA	1288193	KC542611	1288193	0	0	0	0	0	0	0	0	0	0	0	0	0	0	0	0	0	0	0	0	0	0	0	0	0	0	0	0	0	0	0	0	0	0	0
44	atccggttttccgaaaacaaaagttgaaaaagaaaaag	Boraginaceae.sequence.type2	Boraginaceae	Eritrichium	1	Boraginaceae	1	GQ244957_1471	21571	GQ244952	21571	0	0	0	0	0	0	0	0	0	0	0	0	0	0	0	0	0	0	0	0	0	0	0	0	0	0	0	0	0	0	0	0	0	0	0
45	atccggttttccgaaaacaaacaaaagttgaaaaagaaaaaag	Boraginaceae.sequence.type3	Boraginaceae	Lappula deflexa	1	Boraginaceae	1	EC_2232_CMP_0839	21571	AB758325	21571	0	0	0	0	0	0	0	0	0	0	0	0	0	0	0	0	0	0	0	0	0	0	0	0	0	0	0	0	0	0	0	0	0	0	0
46	atccggttttccgaaaacaaacaaaagttgaaaaagaaaaag	Boraginaceae.sequence.type4	Boraginaceae	Boraginaceae	0.976744	Boraginaceae	1	EC_2232_CMP_0839	21571	AF284104	21571	0	0	0	0	0	0	0	0	0	0	0	0	0	0	0	0	0	0	0	0	0	0	0	0	0	0	0	0	0	0	0	0	0	0	0
47	atccggttttccgaaaacaaacaaaagttgaaaaaaaaaaag	Boraginaceae.sequence.type5	Boraginaceae	Boraginaceae	0.976744	Boraginaceae	1	EC_2232_CMP_0839	21571	AB758338	21571	0	0	0	0	0	0	0	0	0	0	0	0	0	0	0	0	0	0	0	0	0	0	0	0	0	0	0	0	0	0	0	0	0	0	0
48	atccggttttccgaaaacaaaagttgaaaaagaaaaaag	Boraginaceae.sequence.type6	Boraginaceae	Eritrichium	0.974359	Boraginaceae	1	GQ244957_1471	21571	AB564705	21571	0	0	0	0	0	0	0	0	0	0	0	0	0	0	0	0	0	0	0	0	0	0	0	0	0	0	0	0	0	0	0	0	0	0	0
49	atccggttttccgaaaacaaacaaaagttgaaaaataaaaag	Boraginaceae.sequence.type7	Boraginaceae	Boraginaceae	0.953488	Microula	1	EC_2232_CMP_0839	694028	KC542506	694028	0	0	0	0	0	0	0	0	0	0	0	0	0	0	0	0	0	0	0	0	0	0	0	0	0	0	0	0	0	0	0	0	0	0	0
50	atcctggtttacgcgaacaaaccaaagtgtagaaagcgagaaagaagg	Brassicaceae.sequence.type1	Brassicaceae	Draba	1	Arabideae	1	EC_2267_CMP_0861	981070	AF120731	981070	0	0	0	0	0	0	0	0	0	0	0	0	0	0	0	0	0	0	0	0	0	0	0	0	0	0	0	0	0	0	0	0	0	0	0
51	atcctagtttacgcgaacaaaccagagtttagaaagcgagaaaaaagg	Brassicaceae.sequence.type2	Brassicaceae	Eutrema edwardsii	1	Eutrema	1	GQ244967_1464	98005	DQ649086	98005	0	0	0	0	0	0	0	0	0	0	0	0	0	0	0	0	0	0	0	0	0	0	0	0	0	0	0	0	0	0	0	0	0	0	0
52	atccttgtttacgcgaacaaaacggagtttagaaagcgagaaaaaagg	Brassicaceae.sequence.type3	Brassicaceae	Brassicaceae	0.979167	Cardamine macrophylla	1	EC_2258_CMP_0855	109601	AF198132	109601	0	0	0	0	0	0	0	0	0	0	0	0	0	0	0	0	0	0	0	0	0	0	0	0	0	0	0	0	0	0	0	0	0	0	0
53	atcctagtttacgcgaacaaaccagagtttagaaagcgagaaaaaggg	Brassicaceae.sequence.type4	Brassicaceae	Eutrema edwardsii	0.979167	Eutrema sp. GH-2015	1	GQ244967_1464	1735202	KR303794	1735202	0	0	0	0	0	0	0	0	0	0	0	0	0	0	0	0	0	0	0	0	0	0	0	0	0	0	0	0	0	0	0	0	0	0	0
54	atcctagcttacgcgaacaaaccagagtttagaaagcgagaaaaaagg	Brassicaceae.sequence.type5	Brassicaceae	Eutrema edwardsii	0.979167	Pegaeophyton scapiflorum	1	GQ244967_1464	345531	DQ180233	345531	0	0	0	0	0	0	0	0	0	0	0	0	0	0	0	0	0	0	0	0	0	0	0	0	0	0	0	0	0	0	0	0	0	0	0
55	atcccgttttctgaaaacaaacaaagtttcagaaagcgaaaataaaaaag	Campanulaceae	Campanulaceae	campanulids	0.96	Campanulaceae	1	GQ245111	4381	JN851186	4381	0	0	0	0	0	0	0	0	0	0	0	0	0	0	0	0	0	0	0	0	0	0	0	0	0	0	0	0	0	0	0	0	0	0	0
56	atccagttttccgaaaacaagggtttagaaagcaaaaatcaaaaag	Caprifoliaceae.sequence.type1	Caprifoliaceae	Lonicera	1	Lonicera	1	GQ245088	49606	AF366905	49606	0	0	0	0	0	0	0	0	0	0	0	0	0	0	0	0	0	0	0	0	0	0	0	0	0	0	0	0	0	0	0	0	0	0	0
57	atccggtttttgttttccgaaaacaaacaaaggctaaaatcaaaaaag	Caprifoliaceae.sequence.type2	Caprifoliaceae	Valeriana	1	Valeriana	1	GQ245646	19952	AF366917	19952	0	0	0	0	0	0	0	0	0	0	0	0	0	0	0	0	0	0	0	0	0	0	0	0	0	0	0	0	0	0	0	0	0	0	0
58	atccagttttccgaaaacaagggtttagaaaggaaaaatcaaaaag	Caprifoliaceae.sequence.type3	Caprifoliaceae	Lonicera	0.978261	Lonicera tangutica	1	GQ245088	486688	GQ305439	486688	0	0	0	0	0	0	0	0	0	0	0	0	0	0	0	0	0	0	0	0	0	0	0	0	0	0	0	0	0	0	0	0	0	0	0
59	atccggttttccgaaaacaaacaagggttcagaaagctaaaatcaaaaag	Caprifoliaceae.sequence.type4	Caprifoliaceae	Linnaea borealis	0.96	Acanthocalyx	1	GQ245080	179857	AF366923	179857	0	0	0	0	0	0	0	0	0	0	0	0	0	0	0	0	0	0	0	0	0	0	0	0	0	0	0	0	0	0	0	0	0	0	0
60	ctccttttttcaaaagcaaaaaaaagtattaagaaagaaaaaaag	Caryophyllaceae	Caryophyllaceae	Silene	1	Silene	1	GQ245546	3573	AY116484	3573	0	0	0	0	0	0	0	0	0	0	0	0	0	0	0	0	0	0	0	0	0	0	0	0	0	0	0	0	0	0	0	0	0	0	0
61	atcccattttcataaacgagaatatccaaag	Circaeasteraceae	Circaeasteraceae	root	NA	Circaeaster agrestis	1	NA	39288	AF335298	39288	0	0	0	0	0	0	0	0	0	0	0	0	0	0	0	0	0	0	0	0	0	0	0	0	0	0	0	0	0	0	0	0	0	0	0
62	atcttcttttccgaaaccaaacccaaatacaggggttcaaaaagcgcgaataaaaaag	Crassulaceae.sequence.type1	Crassulaceae	Rhodiola rosea	1	Rhodiola	1	GQ245394_1902	202994	AB480671	202994	0	0	0	0	0	0	0	0	0	0	0	0	0	0	0	0	0	0	0	0	299	0	0	0	0	0	0	0	0	0	0	0	0	0	0
63	atcttcttttccgaaaccaaacccaaatacaggggttcaaaaagcacgaataaaaaag	Crassulaceae.sequence.type2	Crassulaceae	Rhodiola rosea	0.982759	Rhodiola	1	GQ245394_1902	202994	FJ794308	202994	0	0	0	0	0	0	0	0	0	0	0	0	0	0	0	0	0	0	0	0	0	0	0	0	0	0	0	0	0	0	0	0	0	0	0
64	atcctcttttccgaaaccaaacccaaatacaggggttcaaaaagcgcgaataaaaaag	Crassulaceae.sequence.type3	Crassulaceae	Rhodiola rosea	0.982759	Rhodiola tibetica	1	GQ245394_1902	1442785	KF113834	1442785	0	0	0	0	0	0	0	0	0	0	0	0	0	0	0	0	0	0	0	0	0	0	0	0	0	0	0	0	0	0	0	0	0	0	0
65	atccgatttctagagacaatagtttcctttccgagaacgg	Cupressaceae	Cupressaceae	Juniperus	1	Cupressaceae	1	GQ245049	3367	AB030064	3367	0	0	0	0	0	0	0	0	0	0	0	0	0	0	0	0	0	0	0	0	0	0	0	0	0	0	0	0	0	0	0	0	0	0	0
66	atcttctttttgagaaaaagaaatatataaaatatttcttatttcagataagaaataatattttttcttatctaatattaaa	Cyperaceae.sequence.type1	Cyperaceae	Carex	1	Carex	1	2369_CMP_0565	13398	AB079405	13398	0	0	0	0	0	0	0	0	0	0	0	0	0	0	0	0	0	0	0	0	447	0	0	0	0	0	0	0	0	0	0	0	0	0	0
67	atcttctttttgagaaaaagaaatatataaaatatttcttatttcatataagaaatatttgatttcttatctaatattaaa	Cyperaceae.sequence.type10	Cyperaceae	Cariceae	0.987654	Kobresia esenbeckii	1	GQ245055	234477	AB643655	234477	0	0	0	0	0	0	0	0	0	0	0	0	0	0	0	0	0	0	0	0	0	0	0	0	0	0	0	0	0	0	0	0	0	0	0
68	atcttctttttgagaaaaagaaatatataaaatatttcttatttcagataagaaataaaatatttcttatctaatattaaa	Cyperaceae.sequence.type2	Cyperaceae	Carex microglochin	1	Carex	1	GQ244729_1640	13398	AF164929	13398	0	0	0	0	0	0	0	0	0	0	0	0	0	0	0	0	0	0	0	0	0	0	0	0	0	0	0	0	0	0	0	0	0	0	0
69	atcttctttttaagaaaaagaaatatataaaatatttcttatttcagataagaaataatattttttcttatctaatattaaa	Cyperaceae.sequence.type3	Cyperaceae	Carex	1	Carex	1	2386_CMP_0569	13398	AY757518	13398	0	0	0	0	0	0	0	0	0	0	0	0	0	0	0	0	0	0	0	0	0	0	0	0	0	0	0	0	0	0	0	0	0	0	0
70	atcttctttttgagaaaaagaaatatatataatatttcttttttcagataagaaataatattttttcttatctaatattaaa	Cyperaceae.sequence.type4	Cyperaceae	Carex atrofusca	1	Carex atrofusca	1	GQ244697_1667	241197	AM085577	241197	0	0	0	0	0	0	0	0	0	0	0	0	0	0	0	0	0	0	0	0	75	0	0	0	0	0	0	0	0	0	0	0	0	0	0
71	atcttctttttgagaaaaagaaatatataaaatatttcttatttcagataagaaagaaataatatttcttatctaatattaaa	Cyperaceae.sequence.type5	Cyperaceae	Carex maritima	1	Carex maritima	1	GQ244723_1645	240694	AY757493	240694	0	0	0	0	0	0	0	0	0	0	0	0	0	0	0	0	0	0	0	0	50	0	0	0	0	0	0	0	0	0	0	0	0	0	0
72	atcttctttttgagaaaaagaaatatataaaatatttcttatttcagataagaaataatattttttcttatctaatgttaaa	Cyperaceae.sequence.type6	Cyperaceae	Carex supina	1	Carex supina	1	GQ244753_1622	140858	GQ244753	140858	0	0	0	0	0	0	0	0	0	0	0	0	0	0	0	0	0	0	0	0	0	0	0	0	0	0	0	0	0	0	0	0	0	0	0
73	atcttctttttgagaaaaagaaatatatgaaatatttcttatttcagataagaaataaaatatttcttatctataaa	Cyperaceae.sequence.type7	Cyperaceae	Kobresia	1	Cariceae	1	GQ245057	986155	AF164948	986155	0	0	0	0	0	0	0	0	0	0	0	0	0	0	0	0	0	0	0	0	282	0	0	0	0	0	0	0	0	0	0	0	0	0	0
74	atcttctttttgagaaaaagaaatatataaaatatttcttatttcatataagaaatattttatttcttatctaatattaaa	Cyperaceae.sequence.type8	Cyperaceae	Kobresia	1	Cariceae	1	GQ245055	986155	AF284882	986155	0	0	0	0	0	0	0	0	0	0	0	0	0	0	0	0	0	0	0	0	0	0	0	0	0	0	0	0	0	0	0	0	0	0	0
75	atcttctttttgagaaaaagaaatatataaaatatttcttatttcagataagaaatattttatttcttatttaatattaaa	Cyperaceae.sequence.type9	Cyperaceae	Cariceae	0.987654	Carex parva	1	EC_2439_CMP_0948	100285	AF164935	100285	0	0	0	0	0	0	0	0	0	0	0	0	0	0	0	0	0	0	0	0	0	0	0	0	0	0	0	0	0	0	0	0	0	0	0
76	atccagttttctgattcttaaaacaaacaagggttcagaaagcaatactaaag	Elaeagnaceae	Elaeagnaceae	Shepherdia canadensis	0.962264	Hippophae tibetana	1	GQ245525_1805	193519	DQ838721	193519	0	0	0	0	0	0	0	0	0	0	0	0	0	0	0	0	0	0	0	0	126	0	0	0	0	0	0	0	0	0	0	0	0	0	0
77	atcaaagtcagaggattctctgactaaaaaaggta	Ephedraceae	Ephedraceae	root	NA	Ephedra	1	NA	3387	AP010819	3387	0	0	0	0	0	0	0	0	0	0	0	0	0	0	0	0	0	0	0	0	0	0	0	0	0	0	0	0	0	0	0	0	0	0	0
78	atccttttttcgcaaacaaacaaagattccgaaagctaaaaaaaag	Ericaceae.sequence.type1	Ericaceae	Rhododendron lapponicum	1	Rhodoreae	1	GQ245396_1900	217046	AB038837	217046	0	0	0	0	0	0	0	0	0	0	0	0	0	0	0	0	0	0	0	0	1595	0	0	0	0	0	0	0	0	0	0	0	0	0	0
79	atccttttttcgcaaacaaacaaagattccgaaagctaaaaaaag	Ericaceae.sequence.type2	Ericaceae	Rhododendron	0.978261	Ericoideae	1	2556b_CMP_1345	217035	AB038836	217035	0	0	0	0	0	0	0	0	0	0	0	0	0	0	0	0	0	0	0	0	36	0	0	0	0	0	0	0	0	0	0	0	0	0	0
80	atccttctttcgcaaacaaacaaagattccgaaagctaaaaaaaag	Ericaceae.sequence.type3	Ericaceae	Rhododendron lapponicum	0.978261	Rhododendron	1	GQ245396_1900	4346	AB038845	4346	0	0	0	0	0	0	0	0	0	0	0	0	0	0	0	0	0	0	0	0	0	0	0	0	0	0	0	0	0	0	0	0	0	0	0
81	atccttttttcgcaaacaaacaaagattctgaaagctaaaaaaaag	Ericaceae.sequence.type4	Ericaceae	Rhododendron lapponicum	0.978261	Rhododendron	1	GQ245396_1900	4346	KP979026	4346	0	0	0	0	0	0	0	0	0	0	0	0	0	0	0	0	0	0	0	0	0	0	0	0	0	0	0	0	0	0	0	0	0	0	0
82	atccttttttcgcaaacaaacaaagatttcgaaagctaaaaaaaag	Ericaceae.sequence.type5	Ericaceae	Rhododendron lapponicum	0.978261	Rhododendron	1	GQ245396_1900	4346	AB038799	4346	0	0	0	0	0	0	0	0	0	0	0	0	0	0	0	0	0	0	0	0	0	0	0	0	0	0	0	0	0	0	0	0	0	0	0
83	atccttctttcgcaaacaaacaaagattccaaaagctaaaaaaaaag	Ericaceae.sequence.type6	Ericaceae	Rhododendron	0.957447	Rhododendron	1	GQ245609	4346	AF394248	4346	0	0	0	0	0	0	0	0	0	0	0	0	0	0	0	0	0	0	0	0	0	0	0	0	0	0	0	0	0	0	0	0	0	0	0
84	atccttttttcgcaaacaaacaaagattccgaaagctaaaaaag	Ericaceae.sequence.type7	Ericaceae	Rhododendron	0.956522	Rhododendron	1	2556b_CMP_1345	4346	AF452209	4346	0	0	0	0	0	0	0	0	0	0	0	0	0	0	0	0	0	0	0	0	0	0	0	0	0	0	0	0	0	0	0	0	0	0	0
85	atccttctttcgcaaacaaacaaagattccaaaagctaaaaaaaag	Ericaceae.sequence.type8	Ericaceae	Rhododendron lapponicum	0.956522	Rhododendron	1	GQ245396_1900	4346	AF394247	4346	0	0	0	0	0	0	0	0	0	0	0	0	0	0	0	0	0	0	0	0	0	0	0	0	0	0	0	0	0	0	0	0	0	0	0
86	atcctgttttccgaaaacaaaaataagtttcataaagacagaaaaaaag	Euphorbiaceae	Euphorbiaceae	root	NA	Euphorbia	1	NA	3990	JN009925	3990	0	0	0	0	0	0	0	0	0	0	0	0	0	0	0	0	0	0	0	0	0	0	0	0	0	0	0	0	0	0	0	0	0	0	0
87	atcctgttttcggaaaaccaagaagagttcagaaagggagaataaaaaaag	Fabaceae.sequence.type1	Fabaceae	root	NA	Mimoseae	1	NA	163487	AF278500	163487	0	0	0	0	0	0	0	0	0	0	0	0	0	0	0	0	0	0	0	0	0	0	0	0	0	0	0	0	0	0	0	0	0	0	0
88	atcctgctttccgaaaacaaaaaaataaaagttcagaaagttaaaattaaacaaaaaag	Fabaceae.sequence.type2	Fabaceae	Astragalus	1	Astragalus	1	GQ244628_1723	20400	AB485929	20400	0	0	0	0	0	0	0	0	0	0	0	0	0	0	0	0	0	0	0	0	0	0	0	0	0	0	0	0	0	0	0	0	0	0	0
89	atcctgctttccgaaaacaaaaaaataaaagttcagaaagttaaaatgaaacaaaaaag	Fabaceae.sequence.type3	Fabaceae	Astragalus	1	Astragalus	1	2580_CMP_0594	20400	AB485928	20400	0	0	0	0	0	0	0	0	0	0	0	0	0	0	0	0	0	0	0	0	0	0	0	0	0	0	0	0	0	0	0	0	0	0	0
90	atcctgctttccgaaaacaaaaaaataaaagttcagaaagttaaaattaaacaaataaag	Fabaceae.sequence.type4	Fabaceae	Oxytropis deflexa	1	Oxytropis	1	GQ245167	20802	AB287416	20802	0	0	0	0	0	0	0	0	0	0	0	0	0	0	0	0	0	0	0	0	241	0	0	0	0	0	0	0	0	0	0	0	0	0	0
91	atcctgctttccgaaaacaaacaaataaaagttcagaaagtgaaaatcaaaaaag	Fabaceae.sequence.type5	Fabaceae	Caragana jubata	1	Papilionoideae	1	GQ244681_1680	3814	AB854532	3814	0	0	0	0	0	0	0	0	0	0	0	0	0	0	0	0	0	0	0	0	0	0	0	0	0	0	0	0	0	0	0	0	0	0	0
92	atcctgctttccgaaaacaaacaaataaaagttcagcaaagtgaaaataaaaaaag	Fabaceae.sequence.type6	Fabaceae	Hedysarum	0.982143	Hedysarum	1	EC_2588_CMP_1000	47034	KP338281	47034	0	0	0	0	0	0	0	0	0	0	0	0	0	0	0	0	0	0	0	0	0	0	0	0	0	0	0	0	0	0	0	0	0	0	0
93	atccttctttccgaaaacaaataaataaaagttcagaaagttaaaatcaaaaaag	Fabaceae.sequence.type7	Fabaceae	Papilionoideae	0.963636	Medicago	1	GQ245069	3877	DQ131554	3877	0	0	0	0	0	0	0	0	0	0	0	0	0	0	0	0	0	0	0	0	0	0	0	0	0	0	0	0	0	0	0	0	0	0	0
94	atcctgctttccgaaaacaaacaaataaaagttcagcaaagtaaaaataaaaaaag	Fabaceae.sequence.type8	Fabaceae	Hedysarum vicioides	1	Hedysarum hedysaroides	0.982456	EC_2588_CMP_1000	669703	AB558517	669703	0	0	0	0	0	0	0	0	0	0	0	0	0	0	0	0	0	0	0	0	0	0	0	0	0	0	0	0	0	0	0	0	0	0	0
95	atcctattttacgaaaacaaataagggttcagaagaaagcgagaataaaaaaag	Fagaceae	Fagaceae	root	NA	Fagaceae	1	NA	3503	AB063525	3503	0	0	0	0	0	0	0	0	0	0	0	0	0	0	0	0	0	0	0	0	0	0	0	0	0	0	0	0	0	0	0	0	0	0	0
96	atcctatttttcgaaaaagtaaaggcttagaaagaaataaag	Gentianaceae.sequence.type1	Gentianaceae	root	NA	Gentiana	1	NA	21496	AB453079	21496	0	0	0	0	0	0	0	0	0	0	0	0	0	0	0	0	0	0	0	0	0	0	0	0	0	0	0	0	0	0	0	0	0	0	0
97	atcctatttttcgaaaaagcaaaaagaaagacttagaaagaaataaag	Gentianaceae.sequence.type2	Gentianaceae	root	NA	Gentiana	1	NA	21496	KF563997	21496	0	0	0	0	0	0	0	0	0	0	0	0	0	0	0	0	0	0	0	0	0	0	0	0	0	0	0	0	0	0	0	0	0	0	0
98	atcctatattttcaaaaaagcaaaaaggaaaggcttagtaaagaaataaag	Gentianaceae.sequence.type3	Gentianaceae	Gentiana algida	1	Gentiana	1	GQ244995_1444	21496	AB219622	21496	0	0	0	0	0	0	0	0	0	0	0	0	0	0	0	0	0	0	0	0	0	0	0	0	0	0	0	0	0	0	0	0	0	0	0
99	atcctatttttcgaaaaagcaaaaagaaaggcttagaaagaaataaag	Gentianaceae.sequence.type4	Gentianaceae	Gentiana glauca	0.959184	Gentianeae	1	GQ244996_1443	303185	AB453059	303185	0	0	0	0	0	0	0	0	0	0	0	0	0	0	0	0	0	0	0	0	0	0	0	0	0	0	0	0	0	0	0	0	0	0	0
100	atcctgctttccgaaaacaaacaaaacacaagggttcagaaagagaaataaaaaag	Grossulariaceae.sequence.type1	Grossulariaceae	Ribes	1	Ribes	1	EC_2642_CMP_1019	3801	GQ245398	3801	0	0	0	0	0	0	0	0	0	0	0	0	0	0	0	0	0	0	0	0	0	0	0	0	0	0	0	0	0	0	0	0	0	0	0
101	atcctgctttccgaaaacaaacaaaacacaagggttcagaaagagagaatcaaataaaaaag	Grossulariaceae.sequence.type2	Grossulariaceae	Ribes glandulosum	1	Ribes	1	EC_2636_CMP_1015	3801	HE795480	3801	0	0	0	0	0	0	0	0	0	0	0	0	0	0	0	0	0	0	0	0	0	0	0	0	0	0	0	0	0	0	0	0	0	0	0
102	atccttgttttgagaaaaaagggtttattttatataatatataattatagaagataaatataagaaaaaaatccgaataaaataaaaaag	Juncaginaceae	Juncaginaceae	Triglochin maritima	1	Triglochin maritima	1	GQ245623	55501	DQ786415	55501	0	0	0	0	0	0	0	0	0	0	0	0	0	0	0	0	0	0	0	0	0	0	0	0	0	0	0	0	0	0	0	0	0	0	0
103	atcctgttttctcaaaacaaaggttcaaaaaacgacaaaaaag	Lamiaceae.sequence.type1	Lamiaceae	Dracocephalum ruyschiana	1	Dracocephalum bullatum	1	EC_2698_CMP_1038	980658	JF301366	980658	0	0	0	0	0	0	0	0	0	0	0	0	0	0	0	0	0	0	0	0	0	0	0	0	0	0	0	0	0	0	0	0	0	0	0
104	atcctgttttctcaaaacaaag	Lamiaceae.sequence.type2	Lamiaceae	Thymus	1	Mentheae	1	GQ245611	216718	AJ505431	216718	0	0	0	0	0	0	0	0	0	0	0	0	0	0	0	0	0	0	0	0	0	0	0	0	0	0	0	0	0	0	0	0	0	0	0
105	atcctgttttctcaaaacaaaggttcaaaaaacgaaaaaagg	Lamiaceae.sequence.type3	Lamiaceae	Prunella vulgaris subsp. vulgaris	0.976744	Lamiaceae	1	2708_CMP_1359	4136	AJ505444	4136	0	0	0	0	0	0	0	0	0	0	0	0	0	0	0	0	0	0	0	0	0	0	0	0	0	0	0	0	0	0	0	0	0	0	0
106	atcctgttttctcaaaaaaag	Lamiaceae.sequence.type4	Lamiaceae	Lamiaceae	0.954545	Nepetoideae	1	GQ245611	216706	AB295090	216706	0	0	0	0	0	0	0	0	0	0	0	0	0	0	0	0	0	0	0	0	0	0	0	0	0	0	0	0	0	0	0	0	0	0	0
107	atcctgttttctcaaaaaaaag	Lamiaceae.sequence.type5	Lamiaceae	core eudicotyledons	0.954545	Salvia	1	GQ245611	21880	AB295086	21880	0	0	0	0	0	0	0	0	0	0	0	0	0	0	0	0	0	0	0	0	0	0	0	0	0	0	0	0	0	0	0	0	0	0	0
108	atcctgttttctcaaaaaaaggttcaaaaaacgaaaaaaaag	Lamiaceae.sequence.type6	Lamiaceae	Lamiales	0.953488	Isodon	1	2825_CMP_0620	204130	AB523486	204130	0	0	0	0	0	0	0	0	0	0	0	0	0	0	0	0	0	0	0	0	216	0	0	0	0	0	0	0	0	0	0	0	0	0	0
109	atcctattttacgaaaaccaacaccggggggttagaaagcgataaaaaaaaaag	Onagraceae.sequence.type1	Onagraceae	Chamerion angustifolium	1	Chamerion angustifolium	1	GQ244786_1598	13055	AY264505	13055	0	0	0	0	0	0	0	0	0	0	0	0	0	0	0	0	0	0	0	0	0	0	0	0	0	0	0	0	0	0	0	0	0	0	0
110	atcctattttacgaaaaccagcaccgggggtttagaaagcgatcaaaaaaaag	Onagraceae.sequence.type2	Onagraceae	Epilobium	1	Epilobieae	1	2774_CMP_0612	1585433	AY264507	1585433	0	0	0	0	0	0	0	0	0	0	0	0	0	0	0	0	0	0	0	0	0	0	0	0	0	0	0	0	0	0	0	0	0	0	0
111	atcttcttttttttgttttcaaaaacaaaggttcaaaaaag	Orobanchaceae.sequence.type1	Orobanchaceae	root	NA	Pedicularis	1	NA	43174	KF277641	43174	0	0	0	0	0	0	0	0	0	0	0	0	0	0	0	0	0	0	0	0	0	0	0	0	0	0	0	0	0	0	0	0	0	0	0
112	atcttcttttttttttcaaaacaaaggttcagaaaacgaaaaaaag	Orobanchaceae.sequence.type10	Orobanchaceae	Pedicularis verticillata	1	Pedicularis	1	GQ245240_2017	43174	AY881106	43174	0	0	0	0	0	0	0	0	0	0	0	0	0	0	0	0	0	0	0	0	258	0	0	0	0	0	0	0	0	0	0	0	0	0	0
113	atcttctttttttttcaaaacaaaggttcagaaaacgaaaaaaag	Orobanchaceae.sequence.type11	Orobanchaceae	Pedicularis verticillata	1	Pedicularis	1	GQ245239_2018	43174	AY881104	43174	0	0	0	0	0	0	0	0	0	0	0	0	0	0	0	0	0	0	0	0	490	0	0	0	0	0	0	0	0	0	0	0	0	0	0
114	atcttctttttttttttcaaaacaagggttcagaaaacgaaaaaaag	Orobanchaceae.sequence.type12	Orobanchaceae	Pedicularis	0.978723	Pedicularis	1	GQ245238_2019	43174	KT022948	43174	0	0	0	0	0	0	0	0	0	0	0	0	0	0	0	0	0	0	0	0	31	0	0	0	0	0	0	0	0	0	0	0	0	0	0
115	atcttctttttttttttcaaaataaaggttcagaaaacgaaaaaaag	Orobanchaceae.sequence.type13	Orobanchaceae	Pedicularis	0.978723	Pedicularis rhinanthoides	1	GQ245238_2019	326843	KC733352	326843	0	0	0	0	0	0	0	0	0	0	0	0	0	0	0	0	0	0	0	0	18	0	0	0	0	0	0	0	0	0	0	0	0	0	0
116	atcttctttttttttttcaaaacaaaggttcagaaaacgaaaaaag	Orobanchaceae.sequence.type14	Orobanchaceae	Pedicularis	0.978723	Pedicularis spicata	1	GQ245238_2019	321413	AY881128	321413	0	0	0	0	0	0	0	0	0	0	0	0	0	0	0	0	0	0	0	0	0	0	0	0	0	0	0	0	0	0	0	0	0	0	0
117	atcttctttttttttttcaaaacaagggttcagaaaacgaaaaaag	Orobanchaceae.sequence.type15	Orobanchaceae	Pedicularis oederi	0.978261	Pedicularis	1	GQ245230_2026	43174	KF277695	43174	0	0	0	0	0	0	0	0	0	0	0	0	0	0	0	0	0	0	0	0	0	0	0	0	0	0	0	0	0	0	0	0	0	0	0
118	atcttcttttttttttcaaaacaaaggttcagaaaacgaaaaaag	Orobanchaceae.sequence.type16	Orobanchaceae	Pedicularis verticillata	0.978261	Pedicularis	1	GQ245240_2017	43174	AY881120	43174	0	0	0	0	0	0	0	0	0	0	0	0	0	0	0	0	0	0	0	0	0	0	0	0	0	0	0	0	0	0	0	0	0	0	0
119	atcttcttttttttttcaaaacaaaggttcagaaaacaaaaaaaag	Orobanchaceae.sequence.type17	Orobanchaceae	Pedicularis verticillata	0.978261	Pedicularis debilis	1	GQ245240_2017	216515	KF277633	216515	0	0	0	0	0	0	0	0	0	0	0	0	0	0	0	0	0	0	0	0	0	0	0	0	0	0	0	0	0	0	0	0	0	0	0
120	atcttcttttttttttcaaaaaaaaggttcagaaaacgaaaaaaag	Orobanchaceae.sequence.type18	Orobanchaceae	Pedicularis verticillata	0.978261	Pedicularis rhinanthoides	1	GQ245240_2017	326843	KT022946	326843	0	0	0	0	0	0	0	0	0	0	0	0	0	0	0	0	0	0	0	0	23	0	0	0	0	0	0	0	0	0	0	0	0	0	0
121	atcttctttttttttcaaaacaaaggttcagaaaacgaaaaaag	Orobanchaceae.sequence.type19	Orobanchaceae	Pedicularis	0.977778	Pedicularis	1	GQ245239_2018	43174	KF277703	43174	0	0	0	0	0	0	0	0	0	0	0	0	0	0	0	0	0	0	0	0	0	0	0	0	0	0	0	0	0	0	0	0	0	0	0
122	atcttctttttttgttttcaaaaacaaaggttcagaaaaataaaaaaaa	Orobanchaceae.sequence.type2	Orobanchaceae	root	NA	Pedicularis	1	NA	43174	KF277623	43174	0	0	0	0	0	0	0	0	0	0	0	0	0	0	0	0	0	0	0	0	0	0	0	0	0	0	0	0	0	0	0	0	0	0	0
123	atcttctttttttttcaaaacaagggttcagaaaacgaaaaaaag	Orobanchaceae.sequence.type20	Orobanchaceae	Pedicularis	0.977778	Pedicularis	1	GQ245239_2018	43174	KT022924	43174	0	0	0	0	0	0	0	0	0	0	0	0	0	0	0	0	0	0	0	0	0	0	0	0	0	0	0	0	0	0	0	0	0	0	0
124	atcttctttttttttcaaaacaaaggttcagaaaacgaaaaaagg	Orobanchaceae.sequence.type21	Orobanchaceae	Pedicularis	0.977778	Pedicularis kansuensis	1	GQ245239_2018	321409	AY881112	321409	0	0	0	0	0	0	0	0	0	0	0	0	0	0	0	0	0	0	0	0	0	0	0	0	0	0	0	0	0	0	0	0	0	0	0
125	atcttcttttttttcaaaacaaaggttcagaaaacgaaaaaaag	Orobanchaceae.sequence.type22	Orobanchaceae	Pedicularis	0.977778	Pedicularis verticillata	1	GQ245239_2018	65042	KF277762	65042	0	0	0	0	0	0	0	0	0	0	0	0	0	0	0	0	0	0	0	0	35	0	0	0	0	0	0	0	0	0	0	0	0	0	0
126	atcttctttttttcttttcaaaacaaaggttcagaaaacaaaaaaaag	Orobanchaceae.sequence.type23	Orobanchaceae	Pedicularis	0.958333	Pedicularis	1	GQ245238_2019	43174	AY881110	43174	0	0	0	0	0	0	0	0	0	0	0	0	0	0	0	0	0	0	0	0	0	0	0	0	0	0	0	0	0	0	0	0	0	0	0
127	atcttctttttttcttttcaaaacaaaggttcagaaaacaaaaaaag	Orobanchaceae.sequence.type24	Orobanchaceae	Pedicularis	0.958333	Pedicularis globifera	1	GQ245238_2019	216519	KT022915	216519	0	0	0	0	0	0	0	0	0	0	0	0	0	0	0	0	0	0	0	0	0	0	0	0	0	0	0	0	0	0	0	0	0	0	0
128	atcttctttttttgttttcaaaacaaaggttcagaaaacaaaaaaaag	Orobanchaceae.sequence.type25	Orobanchaceae	Pedicularis	0.958333	Pedicularis rupicola	1	GQ245238_2019	216539	KF277720	216539	0	0	0	0	0	0	0	0	0	0	0	0	0	0	0	0	0	0	0	0	0	0	0	0	0	0	0	0	0	0	0	0	0	0	0
129	atcttctttttttgttttcagttcagaaaaagaaaaaag	Orobanchaceae.sequence.type3	Orobanchaceae	root	NA	Pedicularis longiflora	1	NA	326831	FJ001764	326831	0	0	0	0	0	0	0	0	0	0	0	0	0	0	0	0	0	0	0	0	2343	0	0	0	0	0	0	0	0	0	0	0	0	0	0
130	atcttctttttttgtttcagttcagaaaaagaaaaaag	Orobanchaceae.sequence.type4	Orobanchaceae	root	NA	Pedicularis longiflora	1	NA	326831	FJ001772	326831	0	0	0	0	0	0	0	0	0	0	0	0	0	0	0	0	0	0	0	0	0	0	0	0	0	0	0	0	0	0	0	0	0	0	0
131	atcttatttttttttcaaaacaagggttcagaaaacgaaaaaaaag	Orobanchaceae.sequence.type5	Orobanchaceae	root	NA	Pedicularis przewalskii	1	NA	326842	KC733344	326842	0	0	0	0	0	0	0	0	0	0	0	0	0	0	0	0	0	0	0	0	0	0	0	0	0	0	0	0	0	0	0	0	0	0	0
132	atcctgttttttccaaacaaagattcagaaaacgaaaaaaag	Orobanchaceae.sequence.type6	Orobanchaceae	Euphrasia	1	Euphrasia	1	2827_CMP_0622	46053	AY831432	46053	0	0	0	0	0	0	0	0	0	0	0	0	0	0	0	0	0	0	0	0	0	0	0	0	0	0	0	0	0	0	0	0	0	0	0
133	atcttcttttttttttcaaaacaagggttcagaaaacgaaaaaag	Orobanchaceae.sequence.type7	Orobanchaceae	Pedicularis oederi	1	Pedicularis	1	GQ245230_2026	43174	AY881122	43174	0	0	0	0	0	0	0	0	0	0	0	0	0	0	0	0	0	0	0	0	0	0	0	0	0	0	0	0	0	0	0	0	0	0	0
134	atcttctttttttttcaaaacaagggttcagaaaacgaaaaaag	Orobanchaceae.sequence.type8	Orobanchaceae	Pedicularis oederi	1	Pedicularis	1	GQ245231_2025	43174	DQ860580	43174	0	0	0	0	0	0	0	0	0	0	0	0	0	0	0	0	0	0	0	0	0	0	0	0	0	0	0	0	0	0	0	0	0	0	0
135	atcttctttttttttttcaaaacaaaggttcagaaaacgaaaaaaag	Orobanchaceae.sequence.type9	Orobanchaceae	Pedicularis tristis	1	Pedicularis	1	GQ245238_2019	43174	GQ245238	43174	0	0	0	0	0	0	0	0	0	0	0	0	0	0	0	0	0	0	0	0	47	0	0	0	0	0	0	0	0	0	0	0	0	0	0
136	atcctgttttcagaaaacaaattaagggatttctgaaagcgagaataaaaaaag	Papaveraceae.sequence.type1	Papaveraceae	Papaver	1	Papaveroideae	1	GQ245206_2046	1462614	AY328218	1462614	0	0	0	0	0	0	0	0	0	0	0	0	0	0	0	0	0	0	0	0	14	0	0	0	0	0	0	0	0	0	0	0	0	0	0
137	atcctgttttcataaaacaaattcagggatttctgaaagcgagaataaaaaaag	Papaveraceae.sequence.type2	Papaveraceae	Papaver	0.962963	Meconopsis	1	GQ245206_2046	72195	AY328205	72195	0	0	0	0	0	0	0	0	0	0	0	0	0	0	0	0	0	0	0	0	0	0	0	0	0	0	0	0	0	0	0	0	0	0	0
138	atcctgttttcagaaaaaaaggggggttccgaaaacaagaatccaaaaag	Papaveraceae.sequence.type3	Papaveraceae	Capnoides sempervirens	0.960784	Corydalis	1	EC_2618_CMP_1012	3463	AY328203	3463	0	0	0	0	0	0	0	0	0	0	0	0	0	0	0	0	0	0	0	0	0	0	0	0	0	0	0	0	0	0	0	0	0	0	0
139	atccggttcatagagaaaagggtttctctccttctcctaaggaaagg	Pinaceae.sequence.type1	Pinaceae	Abies	1	Abies	1	EC_2854b_CMP_1099	3319	AF327571	3319	0	0	0	0	0	0	0	0	0	0	0	0	0	0	0	0	0	0	0	0	0	0	0	0	0	0	0	0	0	0	0	0	0	0	0
140	atccggttcatggagacaatagtttcttcttttattctcctaagataggaaggg	Pinaceae.sequence.type2	Pinaceae	Picea	1	Picea	1	GQ245254_2008	3328	AB045066	3328	0	0	0	0	0	0	0	0	0	0	0	0	0	0	0	0	0	0	0	0	0	0	0	0	0	0	0	0	0	0	0	0	0	0	0
141	atccggttcatgaagacaatgtttcttctcctaagataggaaggg	Pinaceae.sequence.type3	Pinaceae	Pinus	1	Pinus	0.977778	GQ245260_2004	139271	EF440558	139271	0	0	0	0	0	0	0	0	0	0	0	0	0	0	0	0	0	0	0	0	0	0	0	0	0	0	0	0	0	0	0	0	0	0	0
142	atcccgtcttctaaaaacaaaggttcagaaagcgaaagg	Plantaginaceae.sequence.type1	Plantaginaceae	Lagotis glauca	1	Lagotis	1	GQ245064	165307	AF486415	165307	0	0	0	0	0	0	0	0	0	0	0	0	0	0	0	0	0	0	0	0	0	0	0	0	0	0	0	0	0	0	0	0	0	0	0
143	atcctgtcttctcaaaataaaggttcataaagcgaaaaggg	Plantaginaceae.sequence.type2	Plantaginaceae	Plantago	1	Plantago	1	EC_2879_CMP_1108	26867	AY101915	26867	0	0	0	0	0	0	0	0	0	0	0	0	0	0	0	0	0	0	0	0	0	0	0	0	0	0	0	0	0	0	0	0	0	0	0
144	atcctgtcttctaaaaacaaaggttcaggaagtgaaaaaggg	Plantaginaceae.sequence.type3	Plantaginaceae	Veronica chamaedrys	1	Veronica	1	EC_2886_CMP_1111	4173	AF486377	4173	0	0	0	0	0	0	0	0	0	0	0	0	0	0	0	0	0	0	0	0	0	0	0	0	0	0	0	0	0	0	0	0	0	0	0
145	atcctgtcttctaaaaacaaaggttcagaaagtgaaaaaaggg	Plantaginaceae.sequence.type4	Plantaginaceae	Veronica	0.953488	Veronica	1	GQ245653	1461552	AF486390	1461552	0	0	0	0	0	0	0	0	0	0	0	0	0	0	0	0	0	0	0	0	0	0	0	0	0	0	0	0	0	0	0	0	0	0	0
146	ctcctgcttcccaaaagcgagaaaaaaag	Plumbaginaceae	Plumbaginaceae	root	NA	Ceratostigma minus	1	NA	63094	AJ391333	63094	0	0	0	0	0	0	0	0	0	0	0	0	0	0	0	0	0	0	0	0	0	0	0	0	0	0	0	0	0	0	0	0	0	0	0
147	atccgtgttttgagaaaaccaggaggttctcgaactagaatacaaaggaaaag	Poaceae.sequence.type1	Poaceae	Magnoliophyta	1	Poaceae	1	GQ245059	4479	DQ218188	4479	0	0	0	0	0	0	0	0	0	0	0	0	0	0	0	0	0	0	0	0	0	0	0	0	0	0	0	0	0	0	0	0	0	0	0
148	atccatgttttgagaaaacaagtggttctcgaactagaatccaaaggaaaag	Poaceae.sequence.type10	Poaceae	Pooideae	0.980769	Bambusoideae	1	GQ245146	147366	AY651842	147366	0	0	0	0	0	0	0	0	0	0	0	0	0	0	0	0	0	0	0	0	0	0	0	0	0	0	0	0	0	0	0	0	0	0	0
149	atccttgttttgagaaaacaagtggttctcgaactagaatccaaaggaaaag	Poaceae.sequence.type11	Poaceae	Pooideae	0.980769	Melica	1	GQ245146	15644	EF137611	15644	0	0	0	0	0	0	0	0	0	0	0	0	0	0	0	0	0	0	0	0	0	0	0	0	0	0	0	0	0	0	0	0	0	0	0
150	atccgtgttttgagaaaacaagtggttctcgaactagaatccaaaggaaaag	Poaceae.sequence.type2	Poaceae	Pooideae	1	Poaceae	1	GQ245146	4479	AM113700	4479	0	0	0	0	0	0	0	0	0	0	0	0	0	0	0	0	0	0	0	0	0	0	0	0	0	0	0	0	0	0	0	0	0	0	0
151	atccatgttttgagaaaacaagggggttctcgaactagaatgcaaaggaaaag	Poaceae.sequence.type3	Poaceae	Poeae	1	Poeae	1	2940_CMP_0637	147387	AM041248	147387	0	0	0	0	0	0	0	0	0	0	0	0	0	0	0	0	0	0	0	0	0	0	0	0	0	0	0	0	0	0	0	0	0	0	0
152	atccgtgttttgagaaaacaagggggttctcgaactagaatacaaaggaaaag	Poaceae.sequence.type4	Poaceae	Pooideae	1	Poeae	1	GQ245115	147387	AJ279205	147387	0	0	0	0	0	0	0	0	0	0	0	0	0	0	0	0	0	0	0	0	0	0	0	0	0	0	0	0	0	0	0	0	0	0	0
153	atccgtgttttgagaaaaccagggggttctcgaactagaatacaaaggaaaag	Poaceae.sequence.type5	Poaceae	Poeae	1	Poeae	1	EC_2966_CMP_1155	147387	DQ353949	147387	0	0	0	0	0	0	0	0	0	0	0	0	0	0	0	0	0	0	0	0	0	0	0	0	0	0	0	0	0	0	0	0	0	0	0
154	atccgtgttttgagaaaacaaaggggttctcgaatcgaactagaatacaaaggaaaag	Poaceae.sequence.type6	Poaceae	Agrostidinae	1	Poeae Chloroplast Group 1 (Aveneae type)	1	2923_CMP_0635	1652080	AY177347	1652080	0	0	0	0	0	0	0	0	0	0	0	0	0	0	0	0	0	0	0	0	0	0	0	0	0	0	0	0	0	0	0	0	0	0	0
155	atccgtgttttgagaaaacaaggaggttctcgaactagaatacaaaggaaaag	Poaceae.sequence.type7	Poaceae	Festuca	1	Poeae Chloroplast Group 2 (Poeae type)	1	EC_2950_CMP_1146	1652081	AM041251	1652081	0	0	0	0	0	0	0	0	0	0	0	0	0	0	0	0	0	0	0	0	0	0	0	0	0	0	0	0	0	0	0	0	0	0	0
156	atccgtgttttgagaaaacaagcggttctcgaactagag	Poaceae.sequence.type8	Poaceae	Piptatherum pungens	1	Pooideae	1	2989_CMP_0646	147368	DQ887426	147368	0	0	0	0	0	0	0	0	0	0	0	0	0	0	0	0	0	0	0	0	0	0	0	0	0	0	0	0	0	0	0	0	0	0	0
157	atccgtgttttgagaaaacaaggggttctcgaactagaatacaaaggaaaag	Poaceae.sequence.type9	Poaceae	Triticeae	1	Pooideae	1	GQ245078	147368	AB042240	147368	0	0	0	0	0	0	0	0	0	0	0	0	0	0	0	0	0	0	0	0	0	0	0	0	0	0	0	0	0	0	0	0	0	0	0
158	ctccttctttccaaaaggaagaataaaaaagg	Polygonaceae.sequence.type1	Polygonaceae	root	NA	Calligoneae	1	NA	1110382	AB542785	1110382	0	0	0	0	0	0	0	0	0	0	0	0	0	0	0	0	0	0	0	0	0	0	0	0	0	0	0	0	0	0	0	0	0	0	0
159	ctcctgctttccaaaaggaagaataaaaaag	Polygonaceae.sequence.type10	Polygonaceae	Bistorta	0.96875	Bistorta vacciniifolia	1	GQ244644_1709	169271	JN235037	169271	0	0	0	0	0	0	0	0	0	0	0	0	0	0	0	0	0	0	0	0	0	0	0	0	0	0	0	0	0	0	0	0	0	0	0
160	ctccttctttccaaaaggaagaataaaaaag	Polygonaceae.sequence.type11	Polygonaceae	Rumex	0.967742	Rheum	1	3050_CMP_0656	3620	AF303438	3620	0	0	0	0	0	0	0	0	0	0	0	0	0	0	0	0	0	0	0	0	324	0	0	0	0	0	0	0	0	0	0	0	0	0	0
161	ctccttctttaaaaaaggaagaataaaaaag	Polygonaceae.sequence.type2	Polygonaceae	root	NA	Rheum	1	NA	3620	AF303431	3620	0	0	0	0	0	0	0	0	0	0	0	0	0	0	0	0	0	0	0	0	0	0	0	0	0	0	0	0	0	0	0	0	0	0	0
162	ctccttctttccaaaaggaagaataaaaagg	Polygonaceae.sequence.type3	Polygonaceae	root	NA	Rheum	1	NA	3620	AY566444	3620	0	0	0	0	0	0	0	0	0	0	0	0	0	0	0	0	0	0	0	0	0	0	0	0	0	0	0	0	0	0	0	0	0	0	0
163	ctccttctttaaaaaag	Polygonaceae.sequence.type4	Polygonaceae	root	NA	Rheum alexandrae	1	NA	284362	AY566456	284362	0	0	0	0	0	0	0	0	0	0	0	0	0	0	0	0	0	0	0	0	0	0	0	0	0	0	0	0	0	0	0	0	0	0	0
164	ctcctgctttccaaaaataagcataaaaaagg	Polygonaceae.sequence.type5	Polygonaceae	Aconogonon	1	Koenigia	1	GQ244537_1795	137679	EU024788	137679	0	0	0	0	0	0	0	0	0	0	0	0	0	0	0	0	0	0	0	0	343	0	0	0	0	0	0	0	0	0	0	0	0	0	0
165	ctcctgctttccaaaagtaagaataaaaaacg	Polygonaceae.sequence.type6	Polygonaceae	Koenigia islandica	1	Koenigia	1	GQ245061	137679	EF653789	137679	0	0	0	0	0	0	0	0	0	0	0	0	0	0	0	0	0	0	0	0	0	0	0	0	0	0	0	0	0	0	0	0	0	0	0
166	ctcctgctttccaaaaaggaagaataaaaaag	Polygonaceae.sequence.type7	Polygonaceae	Bistorta vivipara	1	Polygonoideae	1	GQ244644_1709	1110380	DQ860530	1110380	0	0	0	0	0	0	0	0	0	0	0	0	0	0	0	0	0	0	0	0	4074	0	0	0	0	0	0	0	0	0	0	0	0	0	0
167	ctcctcctttccaaaaggaagaataaaaaag	Polygonaceae.sequence.type8	Polygonaceae	Rumex	1	Rumex	1	3050_CMP_0656	3618	AB219660	3618	0	0	0	0	0	0	0	0	0	0	0	0	0	0	0	0	0	0	0	0	0	0	0	0	0	0	0	0	0	0	0	0	0	0	0
168	ctcctgctttccaaaaaggaaaaataaaaaag	Polygonaceae.sequence.type9	Polygonaceae	Bistorta	0.96875	Bistorta macrophylla	1	GQ244644_1709	467324	EU109594	467324	0	0	0	0	0	0	0	0	0	0	0	0	0	0	0	0	0	0	0	0	0	0	0	0	0	0	0	0	0	0	0	0	0	0	0
169	atcctctttttagaaaacaaagattaaaagaaaataaaaaaggcg	Primulaceae.sequence.type1	Primulaceae	root	NA	Androsace	1	NA	85163	AY545772	85163	0	0	0	0	0	0	0	0	0	0	0	0	0	0	0	0	0	0	0	0	0	0	0	0	0	0	0	0	0	0	0	0	0	0	0
170	atcctcgttttcgaaaacaaaggttaaaggaaaataaaaaaggag	Primulaceae.sequence.type2	Primulaceae	root	NA	Primula	1	NA	49647	DQ378576	49647	0	0	0	0	0	0	0	0	0	0	0	0	0	0	0	0	0	0	0	0	0	0	0	0	0	0	0	0	0	0	0	0	0	0	0
171	atcctctttttagaaaacaaagatgaaaggaaaggggg	Primulaceae.sequence.type3	Primulaceae	Primula	1	Primula	1	EC_3099a_CMP_1214	49647	AF402341	49647	0	0	0	0	0	0	0	0	0	0	0	0	0	0	0	0	0	0	0	0	0	0	0	0	0	0	0	0	0	0	0	0	0	0	0
172	atcctctttttagaaaacaaagatgaaaagaaagggg	Primulaceae.sequence.type4	Primulaceae	Primula nutans	1	Primula	1	3101_CMP_1390	49647	AF402374	49647	0	0	0	0	0	0	0	0	0	0	0	0	0	0	0	0	0	0	0	0	0	0	0	0	0	0	0	0	0	0	0	0	0	0	0
173	atccccgttttcgaaaacaaaggttaaaggaaaataaaaaaggggg	Primulaceae.sequence.type5	Primulaceae	Primula	0.957447	Primula	1	GQ245346_1941	49647	AF402404	49647	0	0	0	0	0	0	0	0	0	0	0	0	0	0	0	0	0	0	0	0	0	0	0	0	0	0	0	0	0	0	0	0	0	0	0
174	atcctgtttttataaaacaaatcaaaatcaaataaagggttcagaaagaataaaaaag	Ranunculaceae.sequence.type1	Ranunculaceae	root	NA	Aconitum tanguticum	1	NA	215068	AY150249	215068	0	0	0	0	0	0	0	0	0	0	0	0	0	0	0	0	0	0	0	0	0	0	0	0	0	0	0	0	0	0	0	0	0	0	0
175	atcctgctttcagaaaacaaaaaaaaaaggggattcagaaagcgaaaatagg	Ranunculaceae.sequence.type10	Ranunculaceae	Ranunculus	1	Ranunculus	1	GQ245387_1906	3445	GQ245370	3445	0	0	0	0	0	0	0	0	0	0	0	0	0	0	0	0	0	0	0	0	0	0	0	0	0	0	0	0	0	0	0	0	0	0	0
176	atcctgctttcagaaaacaaaaaaaaaggggattcagaaagcgaaaatagg	Ranunculaceae.sequence.type11	Ranunculaceae	Ranunculus sulphureus	1	Ranunculus	1	GQ245386_1907	3445	DQ860600	3445	0	0	0	0	0	0	0	0	0	0	0	0	0	0	0	0	0	0	0	0	0	0	0	0	0	0	0	0	0	0	0	0	0	0	0
177	atcctggtttcagaaaacaaaaaaggggttcagaaagcaagaatacaaaaagaaaag	Ranunculaceae.sequence.type12	Ranunculaceae	Thalictrum	1	Thalictrum	1	GQ245608	46968	DQ860634	46968	0	0	0	0	0	0	0	0	0	0	0	0	0	0	0	0	0	0	0	0	0	0	0	0	0	0	0	0	0	0	0	0	0	0	0
178	atcctgtttttagaaaacaaatgaaaatcaaataaagggttcagagaaagcaagaatcaaag	Ranunculaceae.sequence.type13	Ranunculaceae	Delphinium	0.983871	Delphinium	1	3129_CMP_0664	46246	AY150257	46246	0	0	0	0	0	0	0	0	0	0	0	0	0	0	0	0	0	0	0	0	0	0	0	0	0	0	0	0	0	0	0	0	0	0	0
179	atccggttttcagaaaacaaaaaaaggggttcagaaagcaagaatcaaaaag	Ranunculaceae.sequence.type14	Ranunculaceae	Caltha	0.980769	Caltha	1	GQ244674_1685	3448	AY365366	3448	0	0	0	0	0	0	0	0	0	0	0	0	0	0	0	0	0	0	0	0	0	0	0	0	0	0	0	0	0	0	0	0	0	0	0
180	atccggttttcagaaaacaaaaaaggggattcagaaagcaagaatcaaaaag	Ranunculaceae.sequence.type15	Ranunculaceae	Caltha	0.980769	Caltha scaposa	1	GQ244674_1685	253627	AY365379	253627	0	0	0	0	0	0	0	0	0	0	0	0	0	0	0	0	0	0	0	0	0	0	0	0	0	0	0	0	0	0	0	0	0	0	0
181	atcctgctttcagaaaacaaaaaggggggttcagaaagaaaaaaagg	Ranunculaceae.sequence.type16	Ranunculaceae	Ranunculaceae	0.979167	Ranunculeae	1	EC_3134_CMP_1229	1463148	FJ626538	1463148	0	0	0	0	0	0	0	0	0	0	0	0	0	0	0	0	0	0	0	0	0	0	0	0	0	0	0	0	0	0	0	0	0	0	0
182	atcctgtttttagaaaacaaatcaaaatcaaatcaaataaagggttcagaaagcaagaataaaaaag	Ranunculaceae.sequence.type2	Ranunculaceae	root	NA	Delphinieae	1	NA	1463140	AY150250	1463140	0	0	0	0	0	0	0	0	0	0	0	0	0	0	0	0	0	0	0	0	0	0	0	0	0	0	0	0	0	0	0	0	0	0	0
183	atccggttttcagaaaacaaaaaaagggattcagaaagcaagaatcaaaaag	Ranunculaceae.sequence.type3	Ranunculaceae	Caltha	1	Caltha	1	GQ244674_1685	3448	AJ496610	3448	0	0	0	0	0	0	0	0	0	0	0	0	0	0	0	0	0	0	0	0	1902	0	0	0	0	0	0	0	0	0	0	0	0	0	0
184	atcctgtttttagaaaacaaatcaaaatcaaataaagggttcagaaagcaagaataaaaaag	Ranunculaceae.sequence.type4	Ranunculaceae	Aconitum lycoctonum	1	Delphinieae	1	3105_CMP_1391	1463140	AY150252	1463140	0	0	0	0	0	0	0	0	0	0	0	0	0	0	0	0	0	0	0	0	0	0	0	0	0	0	0	0	0	0	0	0	0	0	0
185	atcctgtttttagaaaacaaatgaaaatcaaataaagggttcagagaaagcaagaataaaag	Ranunculaceae.sequence.type5	Ranunculaceae	Delphinium	1	Delphinium	1	3129_CMP_0664	46246	AF258630	46246	0	0	0	0	0	0	0	0	0	0	0	0	0	0	0	0	0	0	0	0	0	0	0	0	0	0	0	0	0	0	0	0	0	0	0
186	atcctgctttcagaaaacaataacaataaagggggggttcagaaagcaagaatagg	Ranunculaceae.sequence.type6	Ranunculaceae	Oxygraphis glacialis	1	Oxygraphis glacialis	1	GQ245159	286842	GQ245158	286842	0	0	0	0	0	0	0	0	0	0	0	0	0	0	0	0	0	0	0	0	0	0	0	0	0	0	0	0	0	0	0	0	0	0	0
187	atccttttttgttttcagaaaaaacaaacaaaacaaaagggcttcagaaagcaaaaataaacataaag	Ranunculaceae.sequence.type7	Ranunculaceae	Anemone	1	Ranunculoideae	1	EC_3114_CMP_1221	1463138	AB219587	1463138	0	0	0	0	0	0	0	0	0	0	0	0	0	0	0	0	0	0	0	0	0	0	0	0	0	0	0	0	0	0	0	0	0	0	0
188	atcctgttttcagaaaacaaaaagggttcagaaagcaagaatcaaaaag	Ranunculaceae.sequence.type8	Ranunculaceae	Trollius	1	Ranunculoideae	1	GQ245630	1463138	AB219667	1463138	0	0	0	0	0	0	0	0	0	0	0	0	0	0	0	0	0	0	0	0	0	0	0	0	0	0	0	0	0	0	0	0	0	0	0
189	atcctgctttcagaaaacaaaaagggggggttcagaaagaaaaaaagg	Ranunculaceae.sequence.type9	Ranunculaceae	Ranunculaceae	1	Ranunculus	1	EC_3134_CMP_1229	3445	FJ744227	3445	0	0	0	0	0	0	0	0	0	0	0	0	0	0	0	0	0	0	0	0	244	0	0	0	0	0	0	0	0	0	0	0	0	0	0
190	atcccgttttatgaaaagaaacaagggttttagaacgcgagaataaataagaataaataaag	Rosaceae.sequence.type1	Rosaceae	root	NA	Colurieae	1	NA	721790	AJ297325	721790	0	0	0	0	0	0	0	0	0	0	0	0	0	0	0	0	0	0	0	0	0	0	0	0	0	0	0	0	0	0	0	0	0	0	0
191	atcccgttttctgaaaacaaacaagggtttcagaaagcgagaataaataaag	Rosaceae.sequence.type10	Rosaceae	Rosoideae	0.980769	Potentilla	1	3182a_CMP_0676	23204	AB894169	23204	0	0	0	0	0	0	0	0	0	0	0	0	0	0	0	0	0	0	0	0	0	0	0	0	0	0	0	0	0	0	0	0	0	0	0
192	atcccgttttctgaaaacaaacaagggtttcagaaagcgagaa	Rosaceae.sequence.type11	Rosaceae	Potentilla anserina	0.976744	Potentilla anserina	1	3197a_CMP_1404	57926	KJ020644	57926	0	0	0	0	0	0	0	0	0	0	0	0	0	0	0	0	0	0	0	0	0	0	0	0	0	0	0	0	0	0	0	0	0	0	0
193	atcccgttttatgaaaacaaacaaggatttcacaaagcgagaataaataaag	Rosaceae.sequence.type12	Rosaceae	Sanguisorba officinalis	1	Sanguisorbinae	0.980769	GQ245474_1848	1183420	AJ512775	1183420	0	0	0	0	0	0	0	0	0	0	0	0	0	0	0	0	0	0	0	0	0	0	0	0	0	0	0	0	0	0	0	0	0	0	0
194	atcccgttttatgaaaacaaacaaaggtttcagaaagcgagaataaataagg	Rosaceae.sequence.type2	Rosaceae	Fragariinae	1	Fragariinae	1	GQ245528	1184124	AB894188	1184124	0	0	0	0	0	0	0	0	0	0	0	0	0	0	0	0	0	0	0	0	0	0	0	0	0	0	0	0	0	0	0	0	0	0	0
195	atcccgttttatgaaaacaaacaagggtttcataaagcgagaataaataaag	Rosaceae.sequence.type3	Rosaceae	Potentilla	1	Potentilla	1	EC_3198_CMP_1252	23204	AB219648	23204	0	0	0	0	0	0	0	0	0	0	0	0	0	0	0	0	0	0	0	0	0	0	0	0	0	0	0	0	0	0	0	0	0	0	0
196	atcccgttttatgaaaacaaacaagggtttcagaaagcgagaataaataagg	Rosaceae.sequence.type4	Rosaceae	Comarum palustre	1	Potentilleae	1	GQ244817_1574	721789	AB894187	721789	0	0	0	0	0	0	0	0	0	0	0	0	0	0	0	0	0	0	0	0	0	0	0	0	0	0	0	0	0	0	0	0	0	0	0
197	atcctgttttatgaaaacaaacaaaggtttcagaaagcgagaataaataaag	Rosaceae.sequence.type5	Rosaceae	Fragariinae	1	Potentilleae	1	EC_3176_CMP_1249	721789	AB894171	721789	0	0	0	0	0	0	0	0	0	0	0	0	0	0	0	0	0	0	0	0	1464	0	0	0	0	0	0	0	0	0	0	0	0	0	0
198	atcccgttttatgaaaacaaacaagggtttcagaaagcgagaataaataaag	Rosaceae.sequence.type6	Rosaceae	Rosoideae	1	Rosoideae	1	3182a_CMP_0676	171638	AB985685	171638	0	0	0	0	0	0	0	0	0	0	0	0	0	0	0	0	0	0	0	0	0	0	0	0	0	0	0	0	0	0	0	0	0	0	0
199	atcctgttttatgaaaacaagcaagggtttcataaactcataaaccgagaataaaagag	Rosaceae.sequence.type7	Rosaceae	Spiraea	1	Spiraea	1	GQ245560	23224	AF348571	23224	0	0	0	0	0	0	0	0	0	0	0	0	0	0	0	0	0	0	0	0	0	0	0	0	0	0	0	0	0	0	0	0	0	0	0
200	atcctgttttatgaaaacaagcaagggtttcataaaccgagaataaaagag	Rosaceae.sequence.type8	Rosaceae	Aruncus dioicus	1	Spiraeeae	1	EC_3168_CMP_1248	721808	AF348536	721808	0	0	0	0	0	0	0	0	0	0	0	0	0	0	0	0	0	0	0	0	0	0	0	0	0	0	0	0	0	0	0	0	0	0	0
201	atcccgttttatgaaaacaaacaagggtttcataaagcaagaataaataaag	Rosaceae.sequence.type9	Rosaceae	Rosoideae	0.980769	Potentilla	1	EC_3198_CMP_1252	23204	EU326084	23204	0	0	0	0	0	0	0	0	0	0	0	0	0	0	0	0	0	0	0	0	0	0	0	0	0	0	0	0	0	0	0	0	0	0	0
202	atcctatttttcgaaaacaaacaaaggttcataaagacagaataagaatacaaaag	Salicaceae	Salicaceae	Saliceae	1	Saliceae	1	3260_CMP_0687	238069	AB685313	238069	0	0	0	0	0	0	0	0	0	0	0	0	0	0	0	0	0	0	0	0	33928	0	0	0	0	0	0	0	0	0	0	0	0	0	0
203	atcctgttttacgaaaaaaaaaag	Saxifragaceae.sequence.type1	Saxifragaceae	root	NA	Micranthes	1	NA	759618	KR065694	759618	0	0	0	0	0	0	0	0	0	0	0	0	0	0	0	0	0	0	0	0	0	0	0	0	0	0	0	0	0	0	0	0	0	0	0
204	atcctattttaagaaaacaaaacacaagggttcagaaagagagaataaaaaag	Saxifragaceae.sequence.type2	Saxifragaceae	Saxifraga	1	Saxifraga	1	GQ245517_1812	3798	EU326095	3798	0	0	0	0	0	0	0	0	0	0	0	0	0	0	0	0	0	0	0	0	0	0	0	0	0	0	0	0	0	0	0	0	0	0	0
205	atcctgttttaagaaaacaaaacacaagggttccgaaagagagaataaaaaag	Saxifragaceae.sequence.type3	Saxifragaceae	Saxifraga hirculus	1	Saxifraga	1	GQ245496_1829	3798	AF374781	3798	0	0	0	0	0	0	0	0	0	0	0	0	0	0	0	0	0	0	0	0	81	0	0	0	0	0	0	0	0	0	0	0	0	0	0
206	atcctgttttaagaaaacaaaacacaagggttcagaaagagagaataaaaaag	Saxifragaceae.sequence.type4	Saxifragaceae	Saxifraga serpyllifolia	1	Saxifraga	1	GQ245515_1814	3798	GQ245514	3798	0	0	0	0	0	0	0	0	0	0	0	0	0	0	0	0	0	0	0	0	0	0	0	0	0	0	0	0	0	0	0	0	0	0	0
207	atcctgttttacgaaaaaaaaag	Saxifragaceae.sequence.type5	Saxifragaceae	Saxifragaceae	0.956522	Saxifragaceae	1	GQ245520_1809	3792	JQ895147	3792	0	0	0	0	0	0	0	0	0	0	0	0	0	0	0	0	0	0	0	0	0	0	0	0	0	0	0	0	0	0	0	0	0	0	0
208	atcctgttttacgaaaaaaaag	Saxifragaceae.sequence.type6	Saxifragaceae	Saxifragaceae	0.954545	Micranthes divaricata	1	GQ245519_1810	1529525	LM654438	1529525	0	0	0	0	0	0	0	0	0	0	0	0	0	0	0	0	0	0	0	0	0	0	0	0	0	0	0	0	0	0	0	0	0	0	0
209	atcctgttttctcaaaacaaaggttcaaaaggcgaaaaag	Scrophulariaceae	Scrophulariaceae	Lamiales	0.975	Scrophularia	1	EC_2869_CMP_1103	39249	KC692671	39249	0	0	0	0	0	0	0	0	0	0	0	0	0	0	0	0	0	0	0	0	0	0	0	0	0	0	0	0	0	0	0	0	0	0	0
210	atcctgttttctgaaaacaaacaaaggttcagaaaaaag	Solanaceae.sequence.type1	Solanaceae	root	NA	Solanaceae	1	NA	4070	AJ492268	4070	0	0	0	0	0	0	0	0	0	0	0	0	0	0	0	0	0	0	0	0	0	0	0	0	0	0	0	0	0	0	0	0	0	0	0
211	atcctgttttctgaaaacaaacaaaggttcagaaaaaaag	Solanaceae.sequence.type2	Solanaceae	root	NA	Solanoideae	1	NA	424551	AB036562	424551	0	0	0	0	0	0	0	0	0	0	0	0	0	0	0	0	0	0	0	0	0	0	0	0	0	0	0	0	0	0	0	0	0	0	0
212	ctcctgttttcaaaaatcaaaaagtaaaaaaaaattcttaaagcgataataaataatg	Tamaricaceae.sequence.type1	Tamaricaceae	Myricaria germanica	0.982759	Myricaria	1	EC_3344_CMP_1308	189782	KJ729807	189782	0	0	0	0	0	0	0	0	0	0	0	0	0	0	0	0	0	0	0	0	34	0	0	0	0	0	0	0	0	0	0	0	0	0	0
213	ctcctgttttcaaaaatcaaaaagtaaaaaaaaaattcttaaagcgataataaataatg	Tamaricaceae.sequence.type2	Tamaricaceae	Myricaria germanica	0.966102	Myricaria	1	EC_3344_CMP_1308	189782	KJ729806	189782	0	0	0	0	0	0	0	0	0	0	0	0	0	0	0	0	0	0	0	0	0	0	0	0	0	0	0	0	0	0	0	0	0	0	0
214	ctcctgttttcaaaaatcaaaaagtaaaaaaaattcttaaagcgataataaataatg	Tamaricaceae.sequence.type3	Tamaricaceae	Myricaria germanica	0.965517	Myricaria elegans	1	EC_3344_CMP_1308	194560	KJ808637	194560	0	0	0	0	0	0	0	0	0	0	0	0	0	0	0	0	0	0	0	0	0	0	0	0	0	0	0	0	0	0	0	0	0	0	0
215	atctgtttttataaaaacaagcgataaaaaaaaag	Urticaceae.sequence.type1	Urticaceae	root	NA	Urtica	1	NA	3500	KF138426	3500	0	0	0	0	0	0	0	0	0	0	0	0	0	0	0	0	0	0	0	0	118	0	0	0	0	0	0	0	0	0	0	0	0	0	0
216	atctgtttttataaaaacaagcgataaaaaaaaa	Urticaceae.sequence.type2	Urticaceae	root	NA	Urtica	1	NA	3500	FJ432264	3500	0	0	0	0	0	0	0	0	0	0	0	0	0	0	0	0	0	0	0	0	0	0	0	0	0	0	0	0	0	0	0	0	0	0	0
217	atctgtgtttataaaaacaagcgataaaaaaaaag	Urticaceae.sequence.type3	Urticaceae	root	NA	Urtica triangularis subsp. pinnatifida	1	NA	1399761	KF138431	1399761	0	0	0	0	0	0	0	0	0	0	0	0	0	0	0	0	0	0	0	0	0	0	0	0	0	0	0	0	0	0	0	0	0	0	0
218	atccggttttagttttccgaaaacaaacagaggttcagaaagctaaaataaaaaag	Valerianaceae	Valerianaceae	root	NA	Nardostachys jatamansi	1	NA	179860	AF366918	179860	0	0	0	0	0	0	0	0	0	0	0	0	0	0	0	0	0	0	0	0	0	0	0	0	0	0	0	0	0	0	0	0	0	0	0
											SUM	0	0	0	0	0	0	0	0	0	0	0	0	0	0	0	0	0	0	0	0	53354	0	0	0	0	0	0	0	0	0	0	0	0	0	0

## Sheet: PCR_Batches
Qubit-No.	Sample-ID	PCR-ID	PCR-batch ID
1	04_NC_1786	ESL001a	SL003P
2	04_NC_1772	ESL002a	SL003P
3	04_NC_1718	ESL003a	SL003P
4	04_NC_1202	ESL004a	SL003P
5	04_NC_1658	ESL006a	SL003P
6	04_NC_1640	ESL007a	SL003P
7	04_NC_1558	ESL008a	SL003P
8	04_NC_1492	ESL009a	SL003P
9	SL001E_BLANK	ESL010a	SL003P
10			NTC 03
11	04_NC_1682	ESL005a	SL024P
12	SL001E_BLANK	ESL010c	SL024P
13			NTC 24
14	04_NC_1786	ESL001b	SL004P
15	04_NC_1772	ESL002b	SL004P
16	04_NC_1718	ESL003b	SL004P
17	04_NC_1202	ESL004b	SL004P
18	04_NC_1682	ESL005b	SL004P
19	04_NC_1640	ESL007b	SL004P
20	04_NC_1558	ESL008b	SL004P
21	04_NC_1492	ESL009b	SL004P
22	SL001E_BLANK	ESL010b	SL004P
23			NTC 04
24	04_NC_1448	ESL011a	SL005P
25	04_NC_1414	ESL012a	SL005P
26	04_NC_1392	ESL013a	SL005P
27	04_NC_1356	ESL014a	SL005P
28	04_NC_1324	ESL015a	SL005P
29	04_NC_1294	ESL016a	SL005P
30	04_NC_1278	ESL017a	SL005P
31	04_NC_1244	ESL018a	SL005P
32	SL002E_BLANK	ESL020a	SL005P
33			NTC 05
34	04_NC_1448	ESL011b	SL006P
35	04_NC_1414	ESL012b	SL006P
36	04_NC_1392	ESL013b	SL006P
37	04_NC_1356	ESL014b	SL006P
38	04_NC_1324	ESL015b	SL006P
39	04_NC_1278	ESL017b	SL006P
40	04_NC_1244	ESL018b	SL006P
41	04_NC_1216	ESL019b	SL006P
42	SL002E_BLANK	ESL020b	SL006P
43			NTC 06
44	04_NC_1158	ESL021a	SL007P
45	04_NC_1130	ESL022a	SL007P
46	04_NC_1110	ESL023a	SL007P
47	04_NC_1068	ESL024a	SL007P
48	04_NC_1048	ESL025a	SL007P
49	04_NC_988	ESL027a	SL007P
50	04_NC_970	ESL028a	SL007P
51	SL003E_BLANK	ESL030a	SL007P
52			NTC 07
53	04_NC_1158	ESL021b	SL010P
54	04_NC_1130	ESL022b	SL010P
55	04_NC_1110	ESL023b	SL010P
56	04_NC_1068	ESL024b	SL010P
57	04_NC_1048	ESL025b	SL010P
58	04_NC_1028	ESL026b	SL010P
59	04_NC_988	ESL027b	SL010P
60	04_NC_970	ESL028b	SL010P
61	04_NC_958	ESL029b	SL010P
62	SL003E_BLANK	ESL030b	SL010P
63			NTC 10
64	04_NC_948	ESL031a	SL011P
65	04_NC_930	ESL032a	SL011P
66	04_NC_922	ESL033a	SL011P
67	04_NC_912	ESL034a	SL011P
68	04_NC_892	ESL036a	SL011P
69	04_NC_880	ESL037a	SL011P
70	04_NC_872	ESL038a	SL011P
71	04_NC_856	ESL039a	SL011P
72	SL004E_BLANK	ESL040a	SL011P
73			NTC 11
74	04_NC_948	ESL031b	SL012P
75	04_NC_930	ESL032b	SL012P
76	04_NC_922	ESL033b	SL012P
77	04_NC_912	ESL034b	SL012P
78	04_NC_902	ESL035b	SL012P
79	04_NC_892	ESL036b	SL012P
80	04_NC_880	ESL037b	SL012P
81	04_NC_856	ESL039b	SL012P
82	SL004E_BLANK	ESL040b	SL012P
83			NTC 12
84	04_NC_846	ESL041a	SL013P
85	04_NC_818	ESL042a	SL013P
86	04_NC_798	ESL043a	SL013P
87	04_NC_774	ESL045a	SL013P
88	04_NC_724	ESL046a	SL013P
89	04_NC_686	ESL047a	SL013P
90	04_NC_638	ESL048a	SL013P
91	04_NC_612	ESL049a	SL013P
92	SL005E_BLANK	ESL050a	SL013P
93			NTC 13
94	04_NC_846	ESL041b	SL014P
95	04_NC_818	ESL042b	SL014P
96	04_NC_798	ESL043b	SL014P
97	04_NC_786	ESL044b	SL014P
98	04_NC_774	ESL045b	SL014P
99	04_NC_724	ESL046b	SL014P
100	04_NC_686	ESL047b	SL014P
101	04_NC_638	ESL048b	SL014P
102	SL005E_BLANK	ESL050b	SL014P
103			NTC 14
104	04_NC_592	ESL051a	SL022P
105	04_NC_532	ESL052a	SL022P
106	04_NC_516	ESL053a	SL022P
107	04_NC_504	ESL054a	SL022P
108	04_NC_492	ESL055a	SL022P
109	04_NC_482	ESL056a	SL022P
110	04_NC_444	ESL057a	SL022P
111	04_NC_406	ESL058a	SL022P
112	04_NC_394	ESL059a	SL022P
113	SL006E_BLANK	ESL060a	SL022P
114			NTC 22
115	04_NC_592	ESL051b	SL016P
116	04_NC_532	ESL052b	SL016P
117	04_NC_516	ESL053b	SL016P
118	04_NC_504	ESL054b	SL016P
119	04_NC_492	ESL055b	SL016P
120	04_NC_482	ESL056b	SL016P
121	04_NC_444	ESL057b	SL016P
122	04_NC_406	ESL058b	SL016P
123	04_NC_394	ESL059b	SL016P
125			NTC 16
126	04_NC_382	ESL061a	SL017P
127	04_NC_372	ESL062a	SL017P
128	04_NC_366	ESL063a	SL017P
129	04_NC_356	ESL064a	SL017P
130	04_NC_348	ESL065a	SL017P
131	04_NC_334	ESL066a	SL017P
132	04_NC_324	ESL067a	SL017P
133	04_NC_306	ESL068a	SL017P
134	04_NC_290	ESL069a	SL017P
135	SL007E_BLANK	ESL070a	SL017P
136			NTC 17
137	04_NC_382	ESL061b	SL018P
138	04_NC_366	ESL063b	SL018P
139	04_NC_356	ESL064b	SL018P
140	04_NC_348	ESL065b	SL018P
141	04_NC_334	ESL066b	SL018P
142	04_NC_324	ESL067b	SL018P
143	04_NC_290	ESL069b	SL018P
144	SL007E_BLANK	ESL070b	SL018P
145			NTC 18
146	04_NC_236	ESL071a	SL019P
147	04_NC_198	ESL072a	SL019P
148	04_NC_140	ESL073a	SL019P
149	04_NC_124	ESL074a	SL019P
150	04_NC_84	ESL075a	SL019P
151	04_NC_68	ESL076a	SL019P
152	04_NC_58	ESL077a	SL019P
153	04_NC_38	ESL078a	SL019P
154	04_NC_14	ESL079a	SL019P
155	SL008E_BLANK	ESL080a	SL019P
156			NTC 19
157	04_NC_236	ESL071b	SL020P
158	04_NC_198	ESL072b	SL020P
159	04_NC_140	ESL073b	SL020P
160	04_NC_124	ESL074b	SL020P
161	04_NC_84	ESL075b	SL020P
162	04_NC_68	ESL076b	SL020P
163	04_NC_58	ESL077b	SL020P
164	04_NC_38	ESL078b	SL020P
165	04_NC_14	ESL079b	SL020P
166	SL008E_BLANK	ESL080b	SL020P
167			NTC 20
168	04_NC_1658	ESL006b	SL021P
169	04_NC_1294	ESL016b	SL021P
170	04_NC_1216	ESL019a	SL021P
171	04_NC_1028	ESL026a	SL021P
172	04_NC_958	ESL029a	SL021P
173	04_NC_902	ESL035a	SL021P
174	04_NC_872	ESL038b	SL021P
175	04_NC_786	ESL044a	SL021P
176	04_NC_612	ESL049b	SL021P
177	SL006E_BLANK	ESL060b	SL021P
178			NTC 21
179	04_NC_372	ESL062b	SL022P
180	04_NC_306	ESL068b	SL022P

## Sheet: NTC6
scientific_name_by_db.arctborbryo_gh	scientific_name_by_db.g_h_embl127_new_taxon_good	best_identity.arctborbryo_gh	best_identity.g_h_embl127_new_taxon_good	best_match.arctborbryo_gh	taxid_by_db.arctborbryo_gh	best_match.g_h_embl127_new_taxon_good	taxid_by_db:g_h_embl127_new_taxon_good	family_name	sequence	ESL001a	ESL001b	ESL002a	ESL002b	ESL003a	ESL003b	ESL004a	ESL004b	ESL005a	ESL005b	ESL006a	ESL006b	ESL007a	ESL007b	ESL008a	ESL008b	ESL009a	ESL009b	ESL011a	ESL012a	ESL013a	ESL014a	ESL015a	ESL016a	ESL017a	ESL018a	ESL019a	NTC6	ESL011b	ESL012b	ESL013b	ESL014b	ESL015b	ESL016b	ESL017b	ESL018b	ESL019b	ESL021a	ESL021b	ESL022a
Saliceae	Saliceae	1	1	3260_CMP_0687	238069	AB685313	238069	Salicaceae	atcctatttttcgaaaacaaacaaaggttcataaagacagaataagaatacaaaag	46	0	0	141	0	0	10	171	0	0	0	0	157	108	0	0	0	284	0	0	0	0	20	0	0	0	0	33928	0	52	0	0	0	0	0	0	0	0	85	0
Bistorta vivipara	Polygonoideae	1	1	GQ244644_1709	1110380	DQ860530	1110380	Polygonaceae	ctcctgctttccaaaaaggaagaataaaaaag	9474	0	0	507	0	0	4199	1698	1501	48	973	0	90	1062	503	1531	555	1001	1932	1783	0	2996	0	0	18617	3174	547	4074	1286	1380	0	918	1456	1367	0	16177	1689	6133	14410	0
root	Pedicularis longiflora	NA	1	NA	326831	FJ001764	326831	Orobanchaceae	atcttctttttttgttttcagttcagaaaaagaaaaaag	0	0	0	0	0	10	57	0	0	0	0	0	51	0	0	0	0	0	0	0	0	4445	0	0	0	3572	0	2343	0	0	0	0	0	0	0	0	0	0	580	0
Asteraceae	Asterales	1	0.980392	GQ245063	4209	AY216034	4209	Asteraceae	atcacgttttccgaaaacaaacaaaggttcagaaagcgaaaatcaaaaag	23322	16955	10026	5855	14255	15662	22788	10130	29111	18291	20264	5649	3762	2996	7771	5348	2757	4280	25795	18698	67752	7536	3047	19640	16241	29022	3680	2057	4512	27510	40544	7036	29	9798	22606	27698	12943	13413	9656	49218
Caltha	Caltha	1	1	GQ244674_1685	3448	AJ496610	3448	Ranunculaceae	atccggttttcagaaaacaaaaaaagggattcagaaagcaagaatcaaaaag	0	0	0	56	0	0	0	117	1444	0	0	0	205	121	0	446	44	0	0	0	0	3745	0	3581	1130	0	44	1902	0	0	14178	0	0	0	5755	14	4794	0	0	0
Selineae	Apioideae	1	1	EC_2050_CMP_0750	241778	FJ475190	241778	Apiaceae	atcctatgtttccaaaaacaaacaaaggcccagaaggtgaaaaaag	0	0	2628	329	0	0	451	906	662	0	0	0	201	44	0	0	316	122	2882	0	0	0	0	0	0	0	0	1711	1312	937	0	0	0	0	0	0	16651	6905	495	0
Rhododendron lapponicum	Rhodoreae	1	1	GQ245396_1900	217046	AB038837	217046	Ericaceae	atccttttttcgcaaacaaacaaagattccgaaagctaaaaaaaag	11	0	0	0	0	0	0	0	0	0	0	0	0	0	0	0	0	0	0	0	0	0	0	0	0	0	0	1595	0	0	0	0	0	0	0	0	0	0	0	0
Fragariinae	Potentilleae	1	1	EC_3176_CMP_1249	721789	AB894171	721789	Rosaceae	atcctgttttatgaaaacaaacaaaggtttcagaaagcgagaataaataaag	0	0	0	149	0	0	97	0	0	1354	0	0	129	0	0	888	13	0	0	0	0	0	0	0	0	0	0	1464	1128	813	0	0	0	0	0	0	0	0	0	0
Pedicularis verticillata	Pedicularis	1	1	GQ245239_2018	43174	AY881104	43174	Orobanchaceae	atcttctttttttttcaaaacaaaggttcagaaaacgaaaaaaag	0	0	13	0	0	0	0	55	0	0	0	0	0	0	0	0	59	61	0	0	0	0	0	0	0	0	0	490	0	0	0	0	0	0	0	0	0	0	0	0
Asteraceae	Asterales	1	0.980392	GQ245595	4209	AB817362	4209	Asteraceae	atcacgttttccgaaaacaaacaaaggttcagaaagcgaaaataaaaaag	0	3975	8863	4049	28	208	353	338	2189	3565	9438	2950	933	1227	1930	1086	3079	3024	2484	5188	9121	5022	0	11	8964	7927	3291	448	0	4660	524	975	1078	230	8924	51606	18964	3257	1781	20104
Carex	Carex	1	1	2369_CMP_0565	13398	AB079405	13398	Cyperaceae	atcttctttttgagaaaaagaaatatataaaatatttcttatttcagataagaaataatattttttcttatctaatattaaa	0	0	0	11	53	201	252	0	0	0	0	0	0	0	0	0	0	0	0	0	0	220	0	0	0	0	0	447	486	0	0	0	0	0	0	0	0	17	0	0
Aconogonon	Koenigia	1	1	GQ244537_1795	137679	EU024788	137679	Polygonaceae	ctcctgctttccaaaaataagcataaaaaagg	0	0	0	0	0	0	0	0	0	0	0	0	0	0	0	0	0	0	0	0	0	0	0	0	0	0	0	343	0	0	0	0	0	0	0	0	0	0	0	0
Rumex	Rheum	0.967742	1	3050_CMP_0656	3620	AF303438	3620	Polygonaceae	ctccttctttccaaaaggaagaataaaaaag	0	0	0	163	13	0	3808	903	0	0	0	194	84	195	301	1033	320	467	0	0	0	0	0	0	7070	886	0	324	0	63	5346	2229	0	0	0	0	3490	4138	660	0
Rhodiola rosea	Rhodiola	1	1	GQ245394_1902	202994	AB480671	202994	Crassulaceae	atcttcttttccgaaaccaaacccaaatacaggggttcaaaaagcgcgaataaaaaag	0	2081	2947	2423	0	18	24	936	1926	3052	4512	80	831	2297	634	5401	572	2411	688	3602	9397	10310	0	327	871	15322	816	299	0	119	6470	2294	0	668	3482	4372	13230	1044	1982	754
Kobresia	Cariceae	1	1	GQ245057	986155	AF164948	986155	Cyperaceae	atcttctttttgagaaaaagaaatatatgaaatatttcttatttcagataagaaataaaatatttcttatctataaa	0	0	133	0	0	0	90	172	0	0	0	0	0	0	0	0	0	21	0	0	0	0	0	0	0	0	0	282	0	0	0	0	0	0	0	0	0	1337	0	0
Pedicularis verticillata	Pedicularis	1	1	GQ245240_2017	43174	AY881106	43174	Orobanchaceae	atcttcttttttttttcaaaacaaaggttcagaaaacgaaaaaaag	0	0	58	0	0	0	0	174	0	0	0	0	0	0	0	0	189	193	0	0	0	0	0	0	0	0	0	258	0	0	0	0	0	0	0	0	0	0	0	0
Ranunculaceae	Ranunculus	1	1	EC_3134_CMP_1229	3445	FJ744227	3445	Ranunculaceae	atcctgctttcagaaaacaaaaagggggggttcagaaagaaaaaaagg	0	0	0	0	0	0	0	0	0	0	0	0	0	0	0	0	0	0	0	0	0	1162	0	0	3929	0	0	244	0	0	0	0	0	0	0	0	0	0	0	0
Oxytropis deflexa	Oxytropis	1	1	GQ245167	20802	AB287416	20802	Fabaceae	atcctgctttccgaaaacaaaaaaataaaagttcagaaagttaaaattaaacaaataaag	0	0	709	657	0	12	2694	1495	0	0	4019	0	0	187	0	120	282	55	0	782	0	4012	0	0	0	5613	1364	241	0	0	0	394	0	0	0	0	0	2925	2464	0
Lamiales	Isodon	0.953488	1	2825_CMP_0620	204130	AB523486	204130	Lamiaceae	atcctgttttctcaaaaaaaggttcaaaaaacgaaaaaaaag	0	0	0	0	0	0	0	0	0	0	0	0	0	0	0	0	0	0	0	0	0	0	0	0	0	0	0	216	0	0	0	0	0	0	0	0	0	0	0	0
Shepherdia canadensis	Hippophae tibetana	0.962264	1	GQ245525_1805	193519	DQ838721	193519	Elaeagnaceae	atccagttttctgattcttaaaacaaacaagggttcagaaagcaatactaaag	0	0	0	0	0	0	0	86	0	0	0	0	0	0	0	0	0	0	0	0	0	0	0	3124	0	0	0	126	0	0	0	0	0	0	0	0	0	0	0	0
root	Urtica	NA	1	NA	3500	KF138426	3500	Urticaceae	atctgtttttataaaaacaagcgataaaaaaaaag	0	1956	840	321	0	1608	24	462	0	790	274	0	591	266	381	81	211	674	0	4309	0	799	1426	0	0	0	406	118	0	2414	829	182	0	0	0	994	0	0	0	10042
Saxifraga hirculus	Saxifraga	1	1	GQ245496_1829	3798	AF374781	3798	Saxifragaceae	atcctgttttaagaaaacaaaacacaagggttccgaaagagagaataaaaaag	0	0	7129	3462	40296	6266	9059	5311	5568	6832	7399	11258	1154	2760	3969	6289	1753	5276	2436	6119	69070	13671	0	6343	12748	136	0	81	4584	2893	13334	5257	75	5712	4514	33220	0	15030	2644	0
Carex atrofusca	Carex atrofusca	1	1	GQ244697_1667	241197	AM085577	241197	Cyperaceae	atcttctttttgagaaaaagaaatatatataatatttcttttttcagataagaaataatattttttcttatctaatattaaa	0	0	495	0	0	0	63	17	0	0	0	0	0	0	0	0	34	0	0	0	0	0	0	0	0	0	0	75	0	0	24	0	0	0	0	0	0	0	20	0
Carex maritima	Carex maritima	1	1	GQ244723_1645	240694	AY757493	240694	Cyperaceae	atcttctttttgagaaaaagaaatatataaaatatttcttatttcagataagaaagaaataatatttcttatctaatattaaa	0	0	50	137	0	0	89	25	0	38	0	0	10	25	165	0	0	0	0	272	0	0	1407	0	0	498	0	50	0	155	0	0	0	0	0	0	0	11	77	0
Pedicularis tristis	Pedicularis	1	1	GQ245238_2019	43174	KT022948	43174	Orobanchaceae	atcttctttttttttttcaaaacaaaggttcagaaaacgaaaaaaag	0	0	51	0	0	0	0	0	0	0	0	0	0	0	0	0	0	12	0	0	0	0	0	0	0	0	0	47	0	0	0	0	0	0	0	0	0	0	0	0
Rhododendron	Ericoideae	0.978261	1	2556b_CMP_1345	217035	AB038836	217035	Ericaceae	atccttttttcgcaaacaaacaaagattccgaaagctaaaaaaag	0	0	0	0	0	0	0	0	0	0	0	0	0	0	0	0	0	0	0	0	0	0	0	0	0	0	0	36	0	0	0	0	0	0	0	0	0	0	0	0
Pedicularis	Pedicularis verticillata	0.977778	1	GQ245239_2018	65042	KF277762	65042	Orobanchaceae	atcttcttttttttcaaaacaaaggttcagaaaacgaaaaaaag	0	0	0	0	0	0	0	0	0	0	0	0	0	0	0	0	0	0	0	0	0	0	0	0	0	0	0	35	0	0	0	0	0	0	0	0	0	0	0	0
Myricaria germanica	Myricaria	0.982759	1	EC_3344_CMP_1308	189782	KJ729807	189782	Tamaricaceae	ctcctgttttcaaaaatcaaaaagtaaaaaaaaattcttaaagcgataataaataatg	0	0	0	0	0	0	855	13	0	0	0	0	0	0	0	0	0	0	0	0	0	0	0	0	0	0	0	34	0	0	0	0	0	0	0	0	0	0	0	0
Pedicularis	Pedicularis	0.978723	1	GQ245238_2019	43174	GQ245238	43174	Orobanchaceae	atcttctttttttttttcaaaacaagggttcagaaaacgaaaaaaag	0	0	0	0	0	0	0	0	0	0	0	0	0	0	0	0	0	0	0	0	0	0	0	0	0	0	0	31	0	0	0	0	0	0	0	0	0	0	0	0
Pedicularis verticillata	Pedicularis rhinanthoides	0.978261	1	GQ245240_2017	326843	KT022946	326843	Orobanchaceae	atcttcttttttttttcaaaaaaaaggttcagaaaacgaaaaaaag	0	0	0	0	0	0	0	0	0	0	0	0	0	0	0	0	0	0	0	0	0	0	0	0	0	0	0	23	0	0	0	0	0	0	0	0	0	0	0	0
Pedicularis	Pedicularis rhinanthoides	0.978723	1	GQ245238_2019	326843	KC733352	326843	Orobanchaceae	atcttctttttttttttcaaaataaaggttcagaaaacgaaaaaaag	0	0	0	0	0	0	0	0	0	0	0	0	0	0	0	0	0	0	0	0	0	81	0	0	0	0	108	18	0	0	0	0	0	0	0	0	0	0	0	0
Papaver	Papaveroideae	1	1	GQ245206_2046	1462614	AY328218	1462614	Papaveraceae	atcctgttttcagaaaacaaattaagggatttctgaaagcgagaataaaaaaag	0	0	0	0	0	0	0	0	0	0	0	0	0	0	0	0	0	0	0	0	0	0	0	0	0	0	0	14	0	0	0	0	0	0	0	0	0	0	0	0
[truncated: 105 more columns]
