# Supplementary material for: Sedimentary ancient DNA reveals a threat of warming-induced alpine habitat loss to Tibetan Plateau plant diversity
Source: Nat Commun. 2021 May 20;12:2995. doi: 10.1038/s41467-021-22986-4 (PMC8137883; doi:10.1038/s41467-021-22986-4)
Supplement: Supplementary file 5 — Supplementary Software 1-5 [file 41467_2021_22986_MOESM5_ESM.zip]

Archive with 12 entries (11 files):
- NCOMMS-20-05048C-SupplementaryCode/
- __MACOSX/._NCOMMS-20-05048C-SupplementaryCode
- NCOMMS-20-05048C-SupplementaryCode/Supplementary Code3.R
- __MACOSX/NCOMMS-20-05048C-SupplementaryCode/._Supplementary Code3.R
- NCOMMS-20-05048C-SupplementaryCode/Supplementary Code4.R
- __MACOSX/NCOMMS-20-05048C-SupplementaryCode/._Supplementary Code4.R
- NCOMMS-20-05048C-SupplementaryCode/Supplementary Code5.R
- __MACOSX/NCOMMS-20-05048C-SupplementaryCode/._Supplementary Code5.R
- NCOMMS-20-05048C-SupplementaryCode/Supplementary Code1.R
- __MACOSX/NCOMMS-20-05048C-SupplementaryCode/._Supplementary Code1.R
- NCOMMS-20-05048C-SupplementaryCode/Supplementary Code2.R
- __MACOSX/NCOMMS-20-05048C-SupplementaryCode/._Supplementary Code2.R
