# Supplementary material for: Sedimentary ancient DNA reveals a threat of warming-induced alpine habitat loss to Tibetan Plateau plant diversity
Source: Nat Commun. 2021 May 20;12:2995. doi: 10.1038/s41467-021-22986-4 (PMC8137883; doi:10.1038/s41467-021-22986-4)
Supplement: Supplementary file 5 — Supplementary Software 1-5 [file 41467_2021_22986_MOESM5_ESM.zip › NCOMMS-20-05048C-SupplementaryCode/Supplementary Code3.R]

# R version R 3.4.0. - 4.0.2      #
# Operating System: MacOS.        #
# Multiple 'Spearman' correlation #
# data=Supplementary Data 3       #
# < 1 min                         #
###################################

############################### Start ############################
# set path
setwd("~/SupplementaryData")
metadata=as.data.frame(read_excel("03-Supplementary-Data3-MutipleData.xlsx"))
# mutiple cor
# y=ax1+bx2...
library(psych) # corr.test()
if (TRUE) {
  # 18-10 ka
  zone12=metadata[1:36,] # 18-10 ka
  var=c("Ta90", "temperature","ice_rate", "sMgCa")
  richness=c("sRichness", "sPolygona", "sRanuncula", "sAstera", "sOroban", "sSaxigra")
  metacor=NULL
  for (vari in richness) {
    print(vari)
    buffd=zone12[, c(vari, var)]
    # corr.test
    cor.zone=corr.test(buffd[1], buffd[2:5], method = c("spearman"), adjust="bonferroni")
    r=round(cor.zone$r, digits = 3)
    p=cor.zone$p
    n=cor.zone$n
    df=cor.zone$n-2
    cor.data=data.frame(rho=r, adjp=p, Ssize=n, df=df)
    #cor1$type=vari
    metacor=rbind(metacor, cor.data)
  }
  write.csv(metacor, "corr.test_zone_18-10ka_90m.csv")
  # 14-3.6 ka
  zone23=metadata[24:60,]
  var=c("temperature", "Aa90","sMgCa", "Fa90")
  richness=c("sRichness", "sPolygona", "sRanuncula", "sAstera", "sOroban", "sSaxigra")
  metacor=NULL
  for (vari in richness) {
    print(vari)
    buffd=zone23[, c(vari, var)]
    # corr.test
    cor.zone=corr.test(buffd[1], buffd[2:5], method = c("spearman"), adjust="bonferroni")
    r=round(cor.zone$r, digits = 3)
    p=cor.zone$p
    n=cor.zone$n
    df=cor.zone$n-2
    cor.data=data.frame(rho=r, adjp=p, Ssize=n, df=df)
    metacor=rbind(metacor, cor.data)
  }
  write.csv(metacor, "corr.test_zone_14-3.6ka_90m.csv")
  
  # 10-0 ka
  zone34=metadata[37:71,]
  var=c("temperature", "Aa90", "sMgCa", "sH_GAM_2", "Fa90")
  richness=c("sRichness", "sPolygona", "sRanuncula", "sAstera", "sOroban", "sSaxigra")
  metacor=NULL
  for (vari in richness) {
    print(vari)
    buffd=zone34[, c(vari, var)]
    # corr.test
    cor.zone=corr.test(buffd[1], buffd[2:6], method = c("spearman"), adjust="bonferroni")
    r=round(cor.zone$r, digits = 3)
    p=cor.zone$p
    n=cor.zone$n
    df=cor.zone$n-2
    cor.data=data.frame(rho=r, adjp=p, Ssize=n, df=df)
    metacor=rbind(metacor, cor.data)
  }
  write.csv(metacor, "corr.test_zone_10-0ka_90m.csv")
}
########################### End ##############################
# Next step: adjusted the degree of freedom
