# Supplementary material for: Sedimentary ancient DNA reveals a threat of warming-induced alpine habitat loss to Tibetan Plateau plant diversity
Source: Nat Commun. 2021 May 20;12:2995. doi: 10.1038/s41467-021-22986-4 (PMC8137883; doi:10.1038/s41467-021-22986-4)
Supplement: Supplementary file 5 — Supplementary Software 1-5 [file 41467_2021_22986_MOESM5_ESM.zip › NCOMMS-20-05048C-SupplementaryCode/Supplementary Code4.R]

###################################
# R version R R 3.4.0. - 4.0.2    #
# Operating System: MacOS.        #
# adjust the degree of freedom    #
# data=Supplementary Data 3       #
# < 1 min                         #
###################################
# adjust the degree of freedom, Table 1 and Supplementary Table 4
# calculation of effective sample size N*
# could be larger than N then just use N
# is assessed by auto-crrelation within each time series
# In general, only need to adjust df for significant variables. It does not make sense to adjust df for non-significant variables because the non-significant variables will not be shifted to significant under the critical r-values.
# To keep full information, all variables will be adjusted.
################### start ################### 
# set path
setwd("~/SupplementaryData")
library(dplyr) # pull()

if (TRUE) {
  metadata=as.data.frame(read_excel("03-Supplementary-Data3-MutipleData.xlsx"))
  zone12=metadata[1:36,] # 18-10 ka
  var=c("Ta90", "temperature","ice_rate", "sMgCa")
  richness=c("sRichness", "sPolygona", "sRanuncula", "sAstera", "sOroban", "sSaxigra")
  metadf=NULL
  for (vari in richness) {
    print(vari)
    buffd=zone12[, c(vari, var)]
    for (dfi in var) {
      X=pull(buffd, vari)
      Y=pull(buffd, dfi)
      
      j=1 ### degrees of freedom to test/use (only 1!)
      N=length(X)
      Xmean=mean(X)
      Ymean=mean(Y)
      rXXrYYsum=0
      for (jact in 1:j)
      {
        Xsumabove=0;for (i in 1:(N-jact)) {Xsumabove=Xsumabove+(X[i]-Xmean)*(X[i+jact]-Xmean)}
        Xsumbelow=0;for (i in 1:N) {Xsumbelow=Xsumbelow+(X[i]-Xmean)^2}
        rXX=N/(N-jact)*Xsumabove/Xsumbelow
        Ysumabove=0;for (i in 1:(N-jact)) {Ysumabove=Ysumabove+(Y[i]-Ymean)*(Y[i+jact]-Ymean)}
        Ysumbelow=0;for (i in 1:N) {Ysumbelow=Ysumbelow+(Y[i]-Ymean)^2}
        rYY=N/(N-jact)*Ysumabove/Ysumbelow
        rXXrYYsum=rXXrYYsum+rXX*rYY
      }
      Nstern=1/ ((1/N)+(2/N)*rXXrYYsum)
      df=round(Nstern-2)
      df.data=data.frame(Taxa = vari, Variables = dfi, adjusted.df= df, Zone = "18-10 ka")
      metadf=rbind(metadf, df.data)
    }
  }
  write.csv(metadf, "adjusted.df_zone_18-10ka_90m.csv")
  
  # 14-3.6 ka
  zone23=metadata[24:60,]
  var=c("temperature", "Aa90","sMgCa", "Fa90")
  richness=c("sRichness", "sPolygona", "sRanuncula", "sAstera", "sOroban", "sSaxigra")
  metadf=NULL
  for (vari in richness) {
    print(vari)
    buffd=zone23[, c(vari, var)]
    for (dfi in var) {
      X=pull(buffd, vari)
      Y=pull(buffd, dfi)
      
      j=1 ### degrees of freedom to test/use (only 1!)
      N=length(X)
      Xmean=mean(X)
      Ymean=mean(Y)
      rXXrYYsum=0
      for (jact in 1:j)
      {
        Xsumabove=0;for (i in 1:(N-jact)) {Xsumabove=Xsumabove+(X[i]-Xmean)*(X[i+jact]-Xmean)}
        Xsumbelow=0;for (i in 1:N) {Xsumbelow=Xsumbelow+(X[i]-Xmean)^2}
        rXX=N/(N-jact)*Xsumabove/Xsumbelow
        Ysumabove=0;for (i in 1:(N-jact)) {Ysumabove=Ysumabove+(Y[i]-Ymean)*(Y[i+jact]-Ymean)}
        Ysumbelow=0;for (i in 1:N) {Ysumbelow=Ysumbelow+(Y[i]-Ymean)^2}
        rYY=N/(N-jact)*Ysumabove/Ysumbelow
        rXXrYYsum=rXXrYYsum+rXX*rYY
      }
      Nstern=1/ ((1/N)+(2/N)*rXXrYYsum)
      df=round(Nstern-2)
      df.data=data.frame(Taxa = vari, Variables = dfi, adjusted.df= df, Zone = "14-3.6 ka")
      metadf=rbind(metadf, df.data)
    }
  }
  write.csv(metadf, "adjusted.df_zone_14-3.6ka_90m.csv")
  
  # 10-0 ka
  zone34=metadata[37:71,]
  var=c("temperature", "Aa90", "sMgCa", "sH_GAM_2", "Fa90")
  richness=c("sRichness", "sPolygona", "sRanuncula", "sAstera", "sOroban", "sSaxigra")
  metadf=NULL
  for (vari in richness) {
    print(vari)
    buffd=zone34[, c(vari, var)]
    for (dfi in var) {
      X=pull(buffd, vari)
      Y=pull(buffd, dfi)
      
      j=1 ### degrees of freedom to test/use (only 1!)
      N=length(X)
      Xmean=mean(X)
      Ymean=mean(Y)
      rXXrYYsum=0
      for (jact in 1:j)
      {
        Xsumabove=0;for (i in 1:(N-jact)) {Xsumabove=Xsumabove+(X[i]-Xmean)*(X[i+jact]-Xmean)}
        Xsumbelow=0;for (i in 1:N) {Xsumbelow=Xsumbelow+(X[i]-Xmean)^2}
        rXX=N/(N-jact)*Xsumabove/Xsumbelow
        Ysumabove=0;for (i in 1:(N-jact)) {Ysumabove=Ysumabove+(Y[i]-Ymean)*(Y[i+jact]-Ymean)}
        Ysumbelow=0;for (i in 1:N) {Ysumbelow=Ysumbelow+(Y[i]-Ymean)^2}
        rYY=N/(N-jact)*Ysumabove/Ysumbelow
        rXXrYYsum=rXXrYYsum+rXX*rYY
      }
      Nstern=1/ ((1/N)+(2/N)*rXXrYYsum)
      df=round(Nstern-2)
      df.data=data.frame(Taxa = vari, Variables = dfi, adjusted.df= df, Zone = "10-0ka")
      metadf=rbind(metadf, df.data)
    }
  }
  write.csv(metadf, "adjusted.df_zone_10-0ka_90m.csv")
}

# Now, you need to use a table to check the critical r-values
# for spearman: http://citeseerx.ist.psu.edu/viewdoc/download?doi=10.1.1.926.6415&rep=rep1&type=pdf here within Table3! 
#
# For example: in this study
# 18-10 ka: sRichness and ice_rate (glacial activity): rho = -0.587, df = 30, alpha level =  0.0005
# After adjusted, the adjusted df = 13 ==> rho under the alpha level = 0.025

################### End ###################
