# Supplementary material for: Sedimentary ancient DNA reveals a threat of warming-induced alpine habitat loss to Tibetan Plateau plant diversity
Source: Nat Commun. 2021 May 20;12:2995. doi: 10.1038/s41467-021-22986-4 (PMC8137883; doi:10.1038/s41467-021-22986-4)
Supplement: Supplementary file 5 — Supplementary Software 1-5 [file 41467_2021_22986_MOESM5_ESM.zip › NCOMMS-20-05048C-SupplementaryCode/Supplementary Code5.R]

###################################
# R version R 3.4.0. - 4.0.2      #
# Operating System: MacOS.        #
# GLM and prediction              #
# data=Supplementary Data 3       #
# data=SourceData                 #
# ca.  1 minute.                  #
###################################
# build GLM and predict plant richness in the future
# glm only for 10-0 ka: the period is cloest to modern and has human footprint.
################################################## start ################################################
# load packages
library(readxl)
library(readr)
library(modEvA) # "Dsquared"
library(caret) # "varImp"

# load data
setwd("~/SupplementaryData")
rd=as.data.frame(read_excel("03-Supplementary-Data3-MutipleData.xlsx"))

if (TRUE) {
  richness=c("sRichness", "sPolygona", "sRanuncula", "sOroban", "sSaxigra")
  var=c("Aa90", "sH_GAM_2")
  zone3vs4=rd[37:71, c(richness, var)]
  names(zone3vs4)[6:7]=c("Aa",  "sHuman")
  # get the values of GLM (SI-Table 5)
  metaglm=NULL
  for (vari in richness) {
    print(vari)
    submetaglm=NULL
    buffdata=zone3vs4
    buffdata=as.data.frame(buffdata)
    names(buffdata)[which(names(buffdata)==vari)]=c("namebuff")
    
    # null model 0
    z3_glm_null=glm(namebuff ~ 1,
                    family = gaussian, data = buffdata)
    pvalue0_null="NA"
    AIC0_null=z3_glm_null$aic
    Dsquared0_null=Dsquared(model = z3_glm_null)*100 # Proportion Of Deviance Explained By A GLM
    # Aa model 1, single variable1
    z3_glm_Aa=glm(namebuff ~ Aa,
                  family = gaussian(), data = buffdata)
    pvalue1_Aa=summary(z3_glm_Aa)$coefficients[8]
    AIC1_Aa=z3_glm_Aa$aic
    Dsquared1_Aa=Dsquared(model = z3_glm_Aa)*100
    
    # sHuman model 2, single variable2
    z3_glm_sHuman=glm(namebuff ~ sHuman,
                      family = gaussian(link = "identity"), data = buffdata)
    pvalue2_sHuman=summary(z3_glm_sHuman)$coefficients[8]
    AIC2_sHuman=z3_glm_sHuman$aic
    Dsquared2_sHuman=Dsquared(model = z3_glm_sHuman)*100
    
    # Aa + sHuman model 3, mutiple var., variable1 + variable2, Stepwise regression
    z3_glm_Aa_sHuman=glm(namebuff ~ Aa + sHuman,
                         family = gaussian, data = buffdata)
    pvalue3_AaANDsHuman_Aa=summary(z3_glm_Aa_sHuman)$coefficients[2,4]
    pvalue3_AaANDsHuman_sH=summary(z3_glm_Aa_sHuman)$coefficients[3,4]
    AIC3_AaANDsHuman=z3_glm_Aa_sHuman$aic
    Dsquared3_AaANDsHuman=Dsquared(model = z3_glm_Aa_sHuman)*100
    imp3_AaANDsHuman=varImp(z3_glm_Aa_sHuman, scale = FALSE)
    # sHuman + Aa model 4, mutiple var., variable2 + variable1, Stepwise regression
    z3_glm_sHuman_Aa=glm(namebuff ~ sHuman + Aa,
                         family = gaussian, data = buffdata)
    pvalue4_sHumanANDAa_sH=summary(z3_glm_sHuman_Aa)$coefficients[2,4]
    pvalue4_sHumanANDAa_Aa=summary(z3_glm_sHuman_Aa)$coefficients[3,4]
    AIC4_sHumanANDAa=z3_glm_sHuman_Aa$aic
    Dsquared4_sHumanANDAa=Dsquared(model = z3_glm_sHuman_Aa)*100
    imp4_sHumanANDAa=varImp(z3_glm_sHuman_Aa, scale = FALSE)
    
    # merge all used results
    submetaglm=rbind(pvalue0_null, AIC0_null, Dsquared0_null, 
                     pvalue1_Aa, AIC1_Aa, Dsquared1_Aa, 
                     pvalue2_sHuman, AIC2_sHuman, Dsquared2_sHuman, 
                     pvalue3_AaANDsHuman_Aa, pvalue3_AaANDsHuman_sH, AIC3_AaANDsHuman, Dsquared3_AaANDsHuman, imp3_AaANDsHuman,
                     pvalue4_sHumanANDAa_sH, pvalue4_sHumanANDAa_Aa, AIC4_sHumanANDAa, Dsquared4_sHumanANDAa, imp4_sHumanANDAa)
    submetaglm$GLMmodles=c(
      "0_Null_pvalue", "0_AIC_null", "0_Dsquared_null",
      "1_pvalue1_Aa", "1_AIC1_Aa", "1_Dsquared1_Aa", 
      "2_pvalue_sHuman", "2_AIC_sHuman", "2_Dsquared_sHuman", 
      "3_pvalue_AaANDsHuman_Aa", "3_pvalue_AaANDsHuman_sH", "3_AIC_AaANDsHuman", "3_Dsquared_AaANDsHuman", "3_varImp_AaANDsHuman_Aa", "3_varImp_AaANDsHuman_sHuman",
      "4_pvalue_sHumanANDAa_sH", "4_pvalue_sHumanANDAa_Aa", "4_AIC_sHumanANDAa", "4_Dsquared_sHumanANDAa", "4_varImp_sHumanANDAa_sHuman", "4_varImp_sHumanANDAa_Aa"
    )
    submetaglm$Family=vari
    metaglm=rbind(metaglm, submetaglm)
  }
  write_csv(metaglm, "All_glm_10-0ka.csv")
  # GLM results show that alpine habitat has the higher deviance explained of model than that of land-use
  
  # Taxa richness prediction in 2050-2300
  # get the data of Fig.3b and SI-Fig.6
  predata=as.data.frame(read_excel("SourceData", sheet = "Supplementary-Fig.5",range = cell_cols("B:G")))
  predata=as.data.frame(t(predata[12, ]))
  names(predata)="Aa"
  metapre=NULL
  
  for (vari in richness) {
    print(vari)
    buffdata=zone3vs4
    buffdata=as.data.frame(buffdata)
    names(buffdata)[which(names(buffdata)==vari)]=c("namebuff")
    #glm 
    z3_glm_Aa=glm(namebuff ~ Aa,
                  family = gaussian(), data = buffdata)
    predF <- predict.glm(z3_glm_Aa, newdata=predata, type="response", se.fit = TRUE)
    predata$predF=predF$fit # predicted value
    predata$se.fit=predF$se.fit # 95% ci
    predata$taxa=vari
    metapre=rbind(metapre, predata)
  }
  write.csv(metapre, "Meta_GLM_predict.csv")
}

# Predicted richness < 0 after 2050 CE, indicates the taxa will disappear, so, it will not be plotted.
######################################## End ############################################
