# Supplementary material for: Sedimentary ancient DNA reveals a threat of warming-induced alpine habitat loss to Tibetan Plateau plant diversity
Source: Nat Commun. 2021 May 20;12:2995. doi: 10.1038/s41467-021-22986-4 (PMC8137883; doi:10.1038/s41467-021-22986-4)
Supplement: Supplementary file 5 — Supplementary Software 1-5 [file 41467_2021_22986_MOESM5_ESM.zip › NCOMMS-20-05048C-SupplementaryCode/Supplementary Code1.R]

###################################
# R version R 3.4.0. - 4.0.2      #
# Operating System: MacOS.        #
# Rarefaction DNA data            #
# data=Supplementary Data 1       #
# around 10 min                   #
###################################
# ! this script is only show the rarefaction on bestid1 dataset. 
# The rarefaction per each family dataset use the same code but with only different rarefied minimal count (nsampleff=100)
# The rarefaction based on bestid0.95 dataset use the same code but with only different rarefied minimal count. The rarefied minimal count for each family dataset is 100.
#################################### Start ###################################
# set path
setwd("~/SupplementaryData")
#loading packages
library(readxl)
library(readr)
########################
# 1. rarefaction
# In order to get the effective species richness per sample, we rarefied the sedaDNA data to equal counts for each sample 
if (TRUE) {
  options(stringsAsFactors=FALSE)
  rd=read_excel("01-Supplementary-Data1-bestid1-Reads.xlsx", sheet = "bestid1_Data",range = "A2:FA220")
  rd.st=rd[c(2,4,14:157)]
  names(rd.st) # check if the colnames are right
  specseq=rd.st
  str(specseq)
  names(specseq)[1]="Species"
  names(specseq)[2]="Family"
  specseq=as.data.frame(specseq)
  # make Sample//species names unique
  specseq$SampleUnique=make.unique(specseq$Species)
  # add familyname to speciesname for later sorting to families
  specseq$SampleUnique=paste0(specseq$Family,"_",specseq$SampleUnique)
  # get the sample
  samplespresent=names(select(specseq,contains("ESL")))
  # get the minimal total count per sample and total number of species per sample
  # 
  metastat=NULL
  for(cli in samplespresent) {
    # find minimum sample number == rarefaction num
    colnamesrepeats=names(specseq)[grep(cli,names(specseq))]
    subdf=specseq[,c("SampleUnique",colnamesrepeats)]
    # exclude zero species
    if(dim(subdf)[2]>2)
    {
      subdf=subdf[apply(subdf[,2:dim(subdf)[2]],1,sum)>0,]
      rarefytocounts=min(apply(subdf[,2:dim(subdf)[2]], 2, sum))
    } else
    {
      subdf=subdf[subdf[,2]>0,]
      rarefytocounts=sum(subdf[,2])
    }
    metastat=rbind(metastat, data.frame(Samples=cli, Rarefaction=rarefytocounts, TotalSpeciesNum=dim(subdf)[1]))
  }
  metastat # check which sample have no reads
  # output
  write.csv(metastat, "Bestid1_Total_reads_PCRs.csv") 
  # merge the replicates
  columnnames=paste0("ESL",formatC(1:79,width=3,flag="0"))
  columnnames=columnnames[-grep(x=columnnames,pattern="ESL024")] # remove sample ESL024, no reads
  specseq_merge=specseq[,c(1:2)]
  samplespresent=NULL
  for(samplei in columnnames)
  {
    clnumberwithrepeat=grep(x=names(specseq),pattern=samplei)
    
    if(length(clnumberwithrepeat)>0)
    {
      dfi=data.frame(apply(specseq[,clnumberwithrepeat],1,sum))
      names(dfi)=samplei
      specseq_merge=cbind(specseq_merge,dfi)
      samplespresent=c(samplespresent,samplei)
      # print(samplespresent)
    }
  }
  str(specseq_merge)
  
  # rarefaction
  specseq=specseq_merge
  # make Sample//species names unique
  specseq$SampleUnique=make.unique(specseq$Species)
  # add familyname to speciesname for later sorting to families
  specseq$SampleUnique=paste0(specseq$Family,"_",specseq$SampleUnique)
  # generate sampling pool
  nrepeats=100 # the randomly sub-sampling will run 100 times
  # Find the minimal counts
  nsampleff=min(colSums(specseq_merge[-c(1,2)]))
  genrare=list()
  allrepeatcolnames=samplespresent
  for(yrcoli in allrepeatcolnames)
  {
    print(yrcoli)
    allspec=specseq$SampleUnique[specseq[,yrcoli]>0]
    allspec_counts=specseq[,yrcoli][specseq[,yrcoli]>0]
    if(length(allspec)>0)
    {
      sampleeffort=list()
      for(nsampleeffi in nsampleff)
      {
        repeatsample=list()
        for(repi in 1:nrepeats)
        {
          repeatsample[[repi]]=sample(allspec,nsampleeffi,replace=TRUE, prob=allspec_counts/sum(allspec_counts))
        }
        sampleeffort[[which(nsampleff==nsampleeffi)]]=repeatsample
      }
      genrare[[which(allrepeatcolnames==yrcoli)]]=list(allspec,sampleeffort)
    } else
    {
      print(paste0("ERROR, no species to sample! ",yrcoli))
    }
  }
  names(genrare)=allrepeatcolnames
  length(genrare)
  
  # Rarefaction on Family level: this output is the absolute species richness on family level
  famorignames=unique(specseq$Family)
  famorignames[is.na(famorignames)]="NA"
  familylevels=famorignames
  totspec=NULL
  totfam=NULL
  for(li in 1:length(genrare))
  {
    print(li)
    for(li2 in 1:length(genrare[[li]][[2]]))
    {
      
      spectot=NULL
      spectot4fam=NULL
      for(repi in 1:nrepeats)
      {
        pei=unique(genrare[[li]][[2]][[li2]][[repi]])
        spectot=c(spectot,length(pei))
        spectot4fam=rbind(spectot4fam,table(factor(unlist(lapply(strsplit(split="_",pei),function(x)return(x[1]))),levels=familylevels)))
      }
      totspec=rbind(totspec, data.frame(T=names(genrare)[li],SampleEff=length(genrare[[li]][[2]][[li2]][[repi]]),Nspecies=spectot))
      totfam=rbind(totfam, data.frame(T=names(genrare)[li],SampleEff=length(genrare[[li]][[2]][[li2]][[repi]]),spectot4fam))
    }
  }
  str(totspec)
  str(totfam)
  # aggregate mean and confidence interval 95% for families
  famdf=NULL
  for(sampleidi in unique(totfam$T))
  {
    sampleidi
    totspecsub=totspec[totspec$T==sampleidi,"Nspecies"]
    famdf=rbind(famdf,data.frame(Sample=sampleidi, Family="ALL", NSpecMean=mean(totspecsub), NSpecCI95=sd(totspecsub)*1.96)) 
    # "ALL" is the rarefied total species richness/sample: for correlation coefficient calculation and plotting in Fig. 2
    for(familyi in names(totfam)[3:dim(totfam)[2]])
    {
      totfamsub=totfam[totfam$T==sampleidi,familyi]	
      famdf=rbind(famdf,data.frame(Sample=sampleidi, Family=familyi, NSpecMean=mean(totfamsub), NSpecCI95=sd(totfamsub)*1.96))
    }
  }
  str(famdf)
  write.csv(famdf, paste0("ID06_rarefied_", nsampleff, "_mean_ci95_familylevel.csv"))
  write.csv(totfam, paste0("ID06_rarefied_", nsampleff, "_count_familylevel.csv"))
  write.csv(totspec, paste0("ID06_rarefied_", nsampleff, "_Nspecies_ci95_familylevel.csv"))
  
  # Rarefaction on species level: to get the rarefied count per sequence per sample
  specorignames=unlist(lapply(strsplit(split="_",unique(specseq$SampleUnique)),function(x)return(x[2])))
  specorignames[is.na(specorignames)]="NA"
  specieslevels=specorignames
  taxa100=NULL
  for(li in 1:length(genrare))
  {
    print(li)
    for(li2 in 1:length(genrare[[li]][[2]]))
    {
      spectot4fam=NULL
      for(repi in 1:nrepeats)
      {
        pei=genrare[[li]][[2]][[li2]][[repi]]
        spectot4fam=rbind(spectot4fam,table(factor(unlist(lapply(strsplit(split="_",pei),function(x)return(x[2]))),levels=specieslevels)))
      }
      taxa100=rbind(taxa100, data.frame(T=names(genrare)[li],SampleEff=length(genrare[[li]][[2]][[li2]][[repi]]),spectot4fam))
    }
  }
  str(taxa100)
  rowSums(taxa100[,-(1:2)]) # Make sure the total counts in each sample equals to nsampleff
  write.csv(taxa100, paste0("ID06_rarefied_", nsampleff, "_count_specieslevel.csv"))
  # aggregate  mean and confidence interval 95%
  specdfmean=NULL
  for(sampleidi in unique(taxa100$T))
  {
    print(sampleidi)
    totspecsub=totspec[totspec$T==sampleidi,"Nspecies"]
    specdfmean=rbind(specdfmean,data.frame(Sample=sampleidi, Family="ALL", NSpecMean=mean(totspecsub), NSpecCI95=sd(totspecsub)*1.96))
    
    for(familyi in names(taxa100)[3:dim(taxa100)[2]])
    {
      totfamsub=taxa100[taxa100$T==sampleidi,familyi]	
      specdfmean=rbind(specdfmean,data.frame(Sample=sampleidi, Family=familyi, NSpecMean=mean(totfamsub), NSpecCI95=sd(totfamsub)*1.96))
    }
  }
  str(specdfmean)
  write.csv(specdfmean, paste0("ID06_rarefied_", nsampleff, "_mean_ci95_specieslevel.csv"))
  ############# rarefaction end #############
  # output the rarefied taxa richness
  rich=specdfmean[specdfmean$Family == "ALL", ]
  # add the age
  age=read_excel("01-Supplementary-Data1-bestid1-Reads.xlsx", sheet = "bestid1_Data",range = "N1:FA2")
  age=as.data.frame(t(age))
  age$age=rownames(age)
  names(age)=c("Sample", "Age")
  odd_indexes<-seq(1,144,2)
  age=age[odd_indexes,]
  # remove ...Num after age
  age$Age=sub('^([^.]+.[^...]+).*', '\\1', age$Age)
  # remove sample ESL024
  age=age[-which(age$Sample == "ESL024a"), ]
  # combine the age and richness 
  metarich=cbind(age, rich)
  # output
  write.csv(metarich[-1], "bestid1_rarefied_TotalTaxaRichness.csv")
}
####################################### End ################################
