# Supplementary material for: Sedimentary ancient DNA reveals a threat of warming-induced alpine habitat loss to Tibetan Plateau plant diversity
Source: Nat Commun. 2021 May 20;12:2995. doi: 10.1038/s41467-021-22986-4 (PMC8137883; doi:10.1038/s41467-021-22986-4)
Supplement: Supplementary file 5 — Supplementary Software 1-5 [file 41467_2021_22986_MOESM5_ESM.zip › NCOMMS-20-05048C-SupplementaryCode/Supplementary Code2.R]

###################################
# R version R 3.4.0. - 4.0.2      #
# Operating System: MacOS.        #
# Taxa turnover                   #
# data=Supplementary Data 1       #
# ca.3 minute.                    #
###################################
# Taxa turnover calculation
# 1. mean counts of samples
# 2. rarefied
# 3. The input data should be the rarefied zonal data.

options(stringsAsFactors=FALSE)
rd=read_excel("01-Supplementary-Data1-bestid1-Reads.xlsx", sheet = "bestid1_Data",range = "A2:FA220")
if (TRUE) {
  rd.st=rd[c(2,4,14:157)]
  names(rd.st) # check if the colnames are right
  specseq=rd.st
  str(specseq)
  names(specseq)[1]="Species"
  names(specseq)[2]="Family"
  
  # Merge the replicates
  specseq=as.data.frame(specseq)
  # make Sample//species names unique
  specseq$SampleUnique=make.unique(specseq$Species)
  # add familyname to speciesname for later sorting to families
  specseq$SampleUnique=paste0(specseq$Family,"_",specseq$SampleUnique)
  columnnames=paste0("ESL",formatC(1:79,width=3,flag="0"))
  columnnames=columnnames[-grep(x=columnnames,pattern="ESL024")] # remove sample ESL024, no reads
  specseq_merge=specseq[,c(1:2)]
  samplespresent=NULL
  for(samplei in columnnames)
  {
    clnumberwithrepeat=grep(x=names(specseq),pattern=samplei)
    
    if(length(clnumberwithrepeat)>0)
    {
      dfi=data.frame(apply(specseq[,clnumberwithrepeat],1,sum))
      names(dfi)=samplei
      specseq_merge=cbind(specseq_merge,dfi)
      samplespresent=c(samplespresent,samplei)
      # print(samplespresent)
    }
  }
  str(specseq_merge)
  
  # Merge reads by zone
  zone=list(seq(3,25,1), seq(26, 38, 1), seq(39, 62, 1), seq(63, 73, 1))
  # zone1 = 18-14 ka, zone2 = 14-10 ka, zone3 = 10-3.6 ka, zone4 = 3.6-0 ka
  names(zone)=c("zone1", "zone2", "zone3", "zone4")
  metazone=(specseq_merge)[1:2]
  
  for (zi in 1:4) {
    index=unlist(zone[zi])
    buff=specseq_merge[index]
    buff.mean=as.matrix(rowMeans(buff))
    buff.mean=as.data.frame(buff.mean)
    names(buff.mean)=paste0("zone", zi)
    metazone=cbind(metazone, buff.mean)
  }
  rowSums(metazone[-c(1:2)])
  
  # Rarefy zonal data
  specseq=metazone
  ### make Sample//species names unique
  specseq$SampleUnique=make.unique(specseq$Species)
  ### add familyname to speciesname for later sorting to families
  specseq$SampleUnique=paste0(specseq$Family,"_",specseq$SampleUnique)
  
  samplespresent=colnames(specseq)[-c(1,2,7)]
  metastat=NULL
  
  for(cli in samplespresent)#unique(colnwithrepeats))
  {
    # find minimum sample number == rarefaction num
    colnamesrepeats=names(specseq)[grep(cli,names(specseq))]
    subdf=specseq[,c("SampleUnique",colnamesrepeats)]
    # exclude zero species
    if(dim(subdf)[2]>2)
    {
      subdf=subdf[apply(subdf[,2:dim(subdf)[2]],1,sum)>0,]
      rarefytocounts=min(apply(subdf[,2:dim(subdf)[2]], 2, sum))
    } else
    {
      subdf=subdf[subdf[,2]>0,]
      rarefytocounts=sum(subdf[,2])
    }
    metastat=rbind(metastat, data.frame(Samples=cli, NumRepeats=dim(subdf)[2]-1, Rarefaction=rarefytocounts, TotalSpeciesNum=dim(subdf)[1]))
  }
  metastat
  
  nrepeats=100
  nsampleff=min(metastat$Rarefaction) # 11949
  genrare=list()
  allrepeatcolnames=samplespresent
  for(yrcoli in allrepeatcolnames)
  {
    # yrcoli=allrepeatcolnames[1]
    
    print(yrcoli)
    
    allspec=specseq$SampleUnique[specseq[,yrcoli]>0]
    allspec_counts=specseq[,yrcoli][specseq[,yrcoli]>0]
    
    if(length(allspec)>0)
    {
      sampleeffort=list()
      for(nsampleeffi in nsampleff)
      {
        repeatsample=list()
        for(repi in 1:nrepeats)
        {
          repeatsample[[repi]]=sample(allspec,nsampleeffi,replace=TRUE, prob=allspec_counts/sum(allspec_counts))
        }
        sampleeffort[[which(nsampleff==nsampleeffi)]]=repeatsample
      }
      genrare[[which(allrepeatcolnames==yrcoli)]]=list(allspec,sampleeffort)
    } else
    {
      print(paste0("ERROR, no species to sample! ",yrcoli))
    }
  }
  names(genrare)=allrepeatcolnames
  length(genrare)
  
  famorignames=unique(specseq$Family)
  famorignames[is.na(famorignames)]="NA"
  familylevels=famorignames
  totspec=NULL
  totfam=NULL
  for(li in 1:length(genrare))
  {
    print(li)
    for(li2 in 1:length(genrare[[li]][[2]]))
    {
      
      spectot=NULL
      spectot4fam=NULL
      for(repi in 1:nrepeats)
      {
        pei=unique(genrare[[li]][[2]][[li2]][[repi]])
        spectot=c(spectot,length(pei))
        spectot4fam=rbind(spectot4fam,table(factor(unlist(lapply(strsplit(split="_",pei),function(x)return(x[1]))),levels=familylevels)))
      }
      totspec=rbind(totspec, data.frame(T=names(genrare)[li],SampleEff=length(genrare[[li]][[2]][[li2]][[repi]]),Nspecies=spectot))
      totfam=rbind(totfam, data.frame(T=names(genrare)[li],SampleEff=length(genrare[[li]][[2]][[li2]][[repi]]),spectot4fam))
    }
  }
  # aggregate mean and confidence interval 95% for families
  famdf=NULL
  for(sampleidi in unique(totfam$T))
  {
    print(sampleidi)
    totspecsub=totspec[totspec$T==sampleidi,"Nspecies"]
    famdf=rbind(famdf,data.frame(Sample=sampleidi, Family="ALL", NSpecMean=mean(totspecsub), NSpecCI95=sd(totspecsub)*1.96))
    
  }
  str(famdf)
  # Rarefaction on species level: to get the rarefied count per sequence per sample
  specorignames=unlist(lapply(strsplit(split="_",unique(specseq$SampleUnique)),function(x)return(x[2])))
  specorignames[is.na(specorignames)]="NA"
  specieslevels=specorignames
  taxa100=NULL
  for(li in 1:length(genrare))
  {
    print(li)
    for(li2 in 1:length(genrare[[li]][[2]]))
    {
      spectot4fam=NULL
      for(repi in 1:nrepeats)
      {
        pei=genrare[[li]][[2]][[li2]][[repi]]
        spectot4fam=rbind(spectot4fam,table(factor(unlist(lapply(strsplit(split="_",pei),function(x)return(x[2]))),levels=specieslevels)))
      }
      taxa100=rbind(taxa100, data.frame(T=names(genrare)[li],SampleEff=length(genrare[[li]][[2]][[li2]][[repi]]),spectot4fam))
    }
  }
  str(taxa100)
  rowSums(taxa100[,-(1:2)]) # Make sure the total counts in each sample equals to nsampleff
  # aggregate  mean and confidence interval 95%
  specdfmean=NULL
  for(sampleidi in unique(taxa100$T))
  {
    print(sampleidi)
    totspecsub=totspec[totspec$T==sampleidi,"Nspecies"]
    specdfmean=rbind(specdfmean,data.frame(Sample=sampleidi, Family="ALL", NSpecMean=mean(totspecsub), NSpecCI95=sd(totspecsub)*1.96))
    
    for(familyi in names(taxa100)[3:dim(taxa100)[2]])
    {
      totfamsub=taxa100[taxa100$T==sampleidi,familyi]	
      specdfmean=rbind(specdfmean,data.frame(Sample=sampleidi, Family=familyi, NSpecMean=mean(totfamsub), NSpecCI95=sd(totfamsub)*1.96))
    }
  }
  str(specdfmean)
  # Taxa turnover
  turn.d=specdfmean
  turn.d=turn.d[!(turn.d$Family=="ALL"), ]
  turn.d$time=c(rep(1, 218), rep(2, 218), rep(3, 218), rep(4, 218))
  names(turn.d)=c("zone", "taxaName", "Mvalue", "ci95", "time")
  # turnover
  library(codyn)
  total.res=turnover(df=turn.d,  
                     time.var = "time", 
                     species.var = "taxaName",
                     abundance.var = "Mvalue",
                     metric = "total")
  total.res$type="Taxa turnover"
  names(total.res)=c("value", "time", "type")
  
  appear.res <- turnover(df=turn.d, 
                         time.var = "time", 
                         species.var = "taxaName",
                         abundance.var = "Mvalue",  
                         metric="appearance")
  appear.res$type="Taxa gained"
  names(appear.res)=c("value", "time", "type")
  
  disappear.res <- turnover(df=turn.d, 
                            time.var = "time", 
                            species.var = "taxaName",
                            abundance.var = "Mvalue", 
                            metric="disappearance")
  disappear.res$type="Taxa lost"
  names(disappear.res)=c("value", "time", "type")
  
  turn.all=rbind(total.res, appear.res, disappear.res)
  
  #write.csv(turn.all, "Meanzone_turn.all.csv")
  
  p.turn=ggplot(data=turn.all) +
    scale_x_continuous(name="Time intervals", breaks = seq(2,4,1), 
                       labels=c("14-10 ka \n vs. \n18-14 ka", "10-3.6 ka \n vs. \n14-10 ka", "3.6-0 ka \n vs. \n10-3.6 ka")) + 
    scale_y_continuous(name="Taxa turnover") +
    geom_point(aes(y=value,x=time, fill=type, color=type)) +
    theme(axis.text.x=element_text(size = 8, family = "Helvetica", color = "black"),
          axis.text.y=element_text(size = 8, family = "Helvetica", color = "black"),
          legend.title = element_blank(),
          panel.grid.minor = element_blank())
  p.turn
  ggsave("MS_SI_Fig3_TaxaTurnover.pdf", plot = p.turn, width = 12, height = 8, units = "cm", device=cairo_pdf)
}

################### END #######################
