# Supplementary material for: Sedimentary ancient DNA reveals a threat of warming-induced alpine habitat loss to Tibetan Plateau plant diversity
Source: Nat Commun. 2021 May 20;12:2995. doi: 10.1038/s41467-021-22986-4 (PMC8137883; doi:10.1038/s41467-021-22986-4)
Supplement: Supplementary file 7 — Source Data [file 41467_2021_22986_MOESM7_ESM.xlsx]

## Sheet: Fig.2a-i
	Fig.2a	Fig.2a	Fig.2b	Fig.2b	Fig.2c	Fig.2c	Fig.2d	Fig.2d	Fig.2e	Fig.2e	Fig.2f	Fig.2f	Fig.2h	Fig.2h	Fig.2i	Fig.2i
Age / cal yr BP	totalrichness	ci95	Polygonaceae	ci95	Ranunculaceae	ci95	Asteraceae	ci95	Orobanchaceae	ci95	Saxifragaceae	ci95	Alpine habitat	Total habitat	Nardostachys jatamansi	Sanguisorba officinalis
17721.5	19.03	1.7719	1	0	0	0	3.95	1.72575	0	0	0	0	17.895	17.895	0	0
17657.9	56.8	2.39646	2	0	0	0	8.32	2.27825	5.81	2.09762	3.28	0.884471	17.5824	17.5824	0	0
17412.2	28.79	2.57285	0	0	1	0	4.53	2.01766	3.15	1.01883	2	0	16.4292	16.4292	0	0
17339.5	74.4	2.96137	2.38	1.03414	4	0	8.08	2.86385	6.94	1.9062	2	0	16.1159	16.1159	0	0
17248.3	42.56	2.63286	1	0	1	0	5.88	1.95564	4.1	1.32143	3.38	1.071	15.7228	15.7228	0	0
17139	34.02	2.77158	2	0	0	0	5.8	1.93007	4.77	0.828987	1.99	0.196	15.2519	15.2519	0	0
17025.7	59.95	0.511788	3.53	0.983163	4	0	10.36	3.66968	5.92	1.61674	3.84	0.722168	14.7635	14.7635	0	0
16626	35.68	1.17798	2.54	0.98178	1	0	5.71	2.28531	4.77	1.30235	1	0	18.4456	18.4456	0	0
16304.5	69.68	1.17798	3.48	0.984149	5.98	0.275782	9.43	3.04223	7.11	1.44474	3.57	1.15721	23.9646	23.9646	0	0
16090.4	26.46	1.48513	2	0	0	0	5.01	1.83727	2.84	0.722168	1	0	28.6077	28.6077	0	0
15924.7	50.61	1.8457	3.21	1.42853	1	0	6.95	1.91747	3.95	0.429324	2.98	0.275782	32.8735	32.8735	0	0
15801.9	30.9	3.46272	1.71	1.40111	1.14	0.683521	5.49	1.72845	2.95	0.429324	1.04	0.386015	36.6322	36.6322	0	0
15636.1	35.06	1.49555	2	0	4.14	0.683521	5.86	1.69501	4.02	1.62392	1.97	0.336035	41.7039	41.7039	0	0
15488.9	19.7	0.944718	1	0	1	0	2.4	1.11433	4.38	1.20726	0	0	46.4996	46.4996	0	0
15350.7	31.05	1.70312	1	0	1	0	3.19	1.92393	5.06	0.87299	3.15	0.89732	54.3569	54.3569	0	0
15277.1	37.94	3.43256	2.28	0.968249	3.12	0.640133	5.98	1.69409	2.85	0.703386	1	0	58.5424	58.5424	0	0
15120.9	39.26	4.0141	2.13	0.718667	0	0	5.79	1.67833	4.14	0.738112	1.03	0.336035	67.4269	67.4269	0	0
14992.2	34.95	1.85576	2	0	2	0	4.31	1.90366	6.32	1.4971	1	0	74.8529	75.073	0	0
14725.3	47.89	2.95999	2.12	0.640133	0	0	7.4	2.06602	4.87	0.662475	2	0	93.7165	101.459	0	0
14596.6	40.49	3.15789	1.05	0.429324	1	0	6.11	1.57331	2.86	0.683521	1	0	102.813	114.184	0	0
14454.4	9.49	1.26118	1.36	1.09749	1	0	0	0	0	0	1.06	0.467819	109.375	124.143	0	0
14181.6	10.65	1.05623	0	0	0	0	0	0	3.49	1.23003	1	0	107.78	126.578	0	0
14093.6	30.72	1.08182	2.51	1.19807	1.15	0.703386	5.35	2.94	4.78	0.862256	1	0	107.265	127.364	0	0
13777.1	21.48	1.22955	1	0	3.13	0.770772	2	0	2.22	0.816013	0	0	105.739	128.199	0	0
13466.9	52.98	2.44423	3	0	3	0	8.89	2.0261	8.05	1.89712	2	0	104.9	128.199	0	0
13262.4	35.99	0.196	4.04	1.36249	2	0	2.96	0.386015	3.58	0.972248	2.98	0.275782	107.232	128.199	0	0
13029.2	61.98	3.68509	3.31	0.911053	3.87	1.29638	8.55	2.16462	7.89	2.31232	1.99	0.196	109.892	128.199	0	0
12600.6	70.18	1.56056	4.95	0.429324	5.87	0.662475	11.31	3.08579	7.86	0.683521	2	0	111.17	127.079	0	0
12409.5	71.89	0.676387	4.61	1.33298	5.76	0.8413	9.93	2.30155	9.61	1.17847	2	0	110.654	127.051	0	0
12169.5	73.91	1.93198	4	0	6.41	1.30948	8.96	2.20977	11.16	2.1708	5	0	108.655	127.724	0	0
11931.9	79.22	2.45374	4.61	0.960806	4.87	0.662475	10.09	2.0678	8.74	1.35392	2.97	0.336035	104.783	128.199	0	0
11691.8	92.79	2.03375	5.76	0.886224	7.09	1.95197	11.89	3.42209	10.2	1.55108	4.85	0.703386	96.1115	128.199	0	0
11404.8	65.31	2.76759	4.99	1.29158	4.62	1.071	10.37	1.68663	6.81	0.772783	2	0	84.9156	128.199	0	0
11209.9	60.73	2.72748	4.52	1.22955	4.6	1.07894	12.62	2.62489	2.74	0.907853	3.89	0.616353	76.188	128.199	0	0
10820.2	51.75	0.98	3.6	0.965037	3.8	0.78795	9.77	1.8237	5.52	1.19758	2.85	0	57.0406	128.199	0	0
10285.7	49.97	2.8608	3.49	1.68295	2.93	0.502608	6.45	1.77015	2.96	0.386015	0	0.703386	31.6437	128.199	0	0
9694.32	45.96	0.386015	3.98	0.275782	2.93	0.502608	8.75	0.93957	2	0	0	0	14.983	128.199	0	0
9279.93	42.96	0.386015	3	0	4	0	8.3	1.51309	4	0	0	0	13.6552	128.199	0	0
9031.74	35	0	3	0	1	0	7.51	1.26118	3.87	0.662475	0	0	16.4214	128.199	0	0
8783.54	47.46	1.6344	3.99	0.196	3.83	0.739949	7.9	1.85838	2.97	0.336035	0	0	17.6518	128.199	0	0
8179.97	49.95	0.429324	3.82	0.756801	3.86	0.683521	8.63	1.84065	4.88	0.640133	0	0	15.8968	128.199	0	0
7905.36	30.84	0.722168	3	0	2.99	0.196	5.72	0.927307	2.84	0.722168	1	0	13.5711	128.199	0	0
7558.82	30.99	0.196	3	0	2.98	0.275782	5.65	1.05623	3.97	0.336035	0	0	11.0335	128.199	0	0
7370.85	39	0	4.84	0.774038	2	0	6.93	0.502608	3.7	0.90271	0	0	9.98361	128.199	0	0
7226.2	35	0	3.99	0.196	3.97	0.336035	6.6	1.11433	2.99	0.196	0	0	9.28998	128.199	0	0
6919.88	48.92	0.534413	4.7	1.02358	3	0	6.76	0.8413	4.95	0.429324	0	0	9.49554	128.199	0	0
6795.34	36.92	0.602666	3.66	0.933147	1	0	5.79	0.893854	5	0	0	0	11.5009	128.199	0	0
6701.74	26	0	3.97	0.336035	2	0	4.94	0.467819	2	0	0	0	13.0082	128.199	0	0
6608.14	33.95	0.429324	2.96	0.386015	1	0	7.53	1.19677	4	0	0	0	14.5154	128.199	0	0
6530.79	40.98	0.275782	3.92	0.534413	2	0	7.64	0.94554	5	0	0	0	15.761	128.199	0	0
6222.69	55.29	1.65505	4.77	0.828987	3.9	0.590962	9.04	1.84623	6.9	0.590962	0	0	19.2172	128.199	0	0
5473.25	54.2	2.75782	3.09	1.04589	3	0	6.86	1.80585	4.35	1.28797	2	0	27.6816	128.199	0	0
5236.48	48.31	1.64092	3.56	0.97782	3.68	0.9602	8.48	1.6826	5.87	0.718667	0	0	31.1566	128.199	0	0
4999.71	38.72	1.18455	2.99	0.196	3.9	0.590962	7.01	1.70585	1	0	0	0	34.628	128.199	0	0
4804.04	49.91	0.563742	4	0	4.29	1.45544	7.44	1.896	8	1.6244	2	0	34.9894	128.199	0	0
4684.67	45.63	1.23507	3.54	0.98178	4.78	0.816013	8.86	1.93048	3.97	0.336035	0	0	35.2099	128.199	0	0
4487.04	45.01	1.79453	3	0	2.93	0.502608	8.37	1.54243	5	0	0	0	35.7936	128.199	0	0
4330.5	30	0	3.99	0.196	2	0	4	0	4	0	0	0	38.7252	128.199	0	0
4054.59	56.68	1.07462	4.93	0.502608	4.62	0.995907	8.9	1.65985	5.82	0.756801	3	0	43.8921	128.199	0	0
3856.96	56.5	1.35048	5.2	0.965037	5.32	1.24211	8.7	1.96	7.81	0.772783	1	0	49.2245	128.199	0	0
3502.79	75.34	1.60566	4.25	1.37539	3.05	1.37539	10.19	2.18816	9.82	0.806446	0	0	59.8965	128.199	0	0
3076.21	54.86	0.738112	4.43	1.01425	5.6	1.11433	7.52	1.13092	4.98	0.275782	3	0	62.1706	128.199	0.10185	0.148883
2462.82	64.48	1.37835	4.28	1.00753	3.7	0.90271	9.98	2.44423	6.93	0.502608	1	0	63.9046	128.199	0.47142	0.192317
2319.19	59.55	1.25748	4.29	1.0895	3.34	1.12196	6.95	1.68018	7.59	1.11763	0	0	64.2629	128.199	0.3058	0.134823
1852.03	50.98	0.275782	5.11	1.24258	2.94	0.467819	6.93	0.57465	5.96	0.386015	0	0	65.6968	128.199	0.0681229	0
1634.11	63.34	1.60566	4.68	1.5228	5.38	1.41447	6.07	1.6065	5.96	0.386015	3	0	66.6359	128.199	0.160097	0.16244
1087.78	78.57	3.20376	5.4	1.50021	6.41	1.36747	6.5	2.16686	8.18	1.40346	4	0	75.4478	128.199	0.0682902	0.0845259
868.322	76.8	2.08472	5.49	1.40663	5.36	1.23082	6.73	1.69123	10.13	1.41104	2	0	79.9465	128.199	0.238095	0.127709
731.739	72.13	1.88234	4.95	1.53536	6.09	1.50267	6.6	2.46037	8.14	1.50073	2	0	82.7942	128.199	0.112394	0.121182
458.572	79.4	1.44756	4.9	1.32143	5.28	1.24835	6.02	1.55058	9.25	1.50988	3	0	89.0815	128.199	0.13181	0.0269479
131.692	65.95	0.429324	5.4	1.52586	4.89	0.616353	6.64	1.77332	8.49	1.23003	0	0	100.567	128.199	0.117918	0.102184

## Sheet: Supplementary-Fig.1
SI-Fig.1a	SI-Fig.1a	SI-Fig.1a		SI-Fig.1b	SI-Fig.1b	SI-Fig.1b		SI-Fig.1c	SI-Fig.1c	SI-Fig.1c	SI-Fig.1c	SI-Fig.1c	SI-Fig.1c	SI-Fig.1c		SI-Fig.1d	SI-Fig.1d	SI-Fig.1d	SI-Fig.1c	SI-Fig.1d	SI-Fig.1d	SI-Fig.1d
PCRs	Read count	Stage		PCRs	Read counts	Stage		PCRs	Read count	Stage	Age / cal yr BP	Taxa richness	ci95	DataSource		PCRs	Read counts	stage	Age / cal yr BP	Taxa richness	ci95	DataSource
ESL001a	50854	Lateglacial		ESL001	80740	Lateglacial		ESL001a	50854	Lateglacial	17721.5	19.03	1.7719	Bestid1		ESL001a	50854	Lateglacial	17721.5	12	1.60033	Single data
ESL001b	29886	Lateglacial		ESL002	106857	Lateglacial		ESL001b	29886	Lateglacial	17657.9	56.8	2.39646	Bestid1		ESL002a	78499	Lateglacial	17657.9	41.97	2.30492	Single data
ESL002a	78499	Lateglacial		ESL003	112209	Lateglacial		ESL002a	78499	Lateglacial	17412.2	28.79	2.57285	Bestid1		ESL003a	72353	Lateglacial	17412.2	13.77	1.6447	Single data
ESL002b	28358	Lateglacial		ESL004	120884	Lateglacial		ESL002b	28358	Lateglacial	17339.5	74.4	2.96137	Bestid1		ESL004a	85084	Lateglacial	17339.5	50.5	2.98096	Single data
ESL003a	72353	Lateglacial		ESL005	114468	Lateglacial		ESL003a	72353	Lateglacial	17248.3	42.56	2.63286	Bestid1		ESL005a	65589	Lateglacial	17248.3	27.94	2.36089	Single data
ESL003b	39856	Lateglacial		ESL006	110060	Lateglacial		ESL003b	39856	Lateglacial	17139	34.02	2.77158	Bestid1		ESL006a	63803	Lateglacial	17139	18.83	2.61415	Single data
ESL004a	85084	Lateglacial		ESL007	34857	Lateglacial		ESL004a	85084	Lateglacial	17025.7	59.95	0.511788	Bestid1		ESL007b	20315	Lateglacial	17025.7	49.86	0.788934	Single data
ESL004b	35800	Lateglacial		ESL008	47850	Lateglacial		ESL004b	35800	Lateglacial	16626	35.68	1.17798	Bestid1		ESL008b	28955	Lateglacial	16626	33.53	1.32011	Single data
ESL005a	65589	Lateglacial		ESL009	43778	Lateglacial		ESL005a	65589	Lateglacial	16304.5	69.68	1.17798	Bestid1		ESL009b	29459	Lateglacial	16304.5	61.6	1.11433	Single data
ESL005b	48879	Lateglacial		ESL011	63185	Lateglacial		ESL005b	48879	Lateglacial	16090.4	26.46	1.48513	Bestid1		ESL011a	44740	Lateglacial	16090.4	18.72	1.82848	Single data
ESL006a	63803	Lateglacial		ESL012	195777	Lateglacial		ESL006a	63803	Lateglacial	15924.7	50.61	1.8457	Bestid1		ESL012a	102226	Lateglacial	15924.7	38.44	3.06845	Single data
ESL006b	46257	Lateglacial		ESL013	277027	Lateglacial		ESL006b	46257	Lateglacial	15801.9	30.9	3.46272	Bestid1		ESL013a	194314	Lateglacial	15801.9	21.75	3.81337	Single data
ESL007a	14542	Lateglacial		ESL014	91264	Lateglacial		ESL007a	14542	Lateglacial	15636.1	35.06	1.49555	Bestid1		ESL014a	63623	Lateglacial	15636.1	23.61	2.06405	Single data
ESL007b	20315	Lateglacial		ESL015	65868	Lateglacial		ESL007b	20315	Lateglacial	15488.9	19.7	0.944718	Bestid1		ESL015a	51797	Lateglacial	15488.9	12.64	1.02433	Single data
ESL008a	18895	Lateglacial		ESL016	83799	Lateglacial		ESL008a	18895	Lateglacial	15350.7	31.05	1.70312	Bestid1		ESL016a	56737	Lateglacial	15350.7	24.47	2.48321	Single data
ESL008b	28955	Lateglacial		ESL017	179630	Lateglacial		ESL008b	28955	Lateglacial	15277.1	37.94	3.43256	Bestid1		ESL017a	97701	Lateglacial	15277.1	24.83	3.07774	Single data
ESL009a	14319	Lateglacial		ESL018	333171	Lateglacial		ESL009a	14319	Lateglacial	15120.9	39.26	4.0141	Bestid1		ESL018b	244433	Lateglacial	15120.9	24.78	4.033	Single data
ESL009b	29459	Lateglacial		ESL019	119455	Lateglacial		ESL009b	29459	Lateglacial	14992.2	34.95	1.85576	Bestid1		ESL019b	93049	Lateglacial	14992.2	21.43	2.73316	Single data
ESL011a	44740	Lateglacial		ESL021	163597	Lateglacial		ESL011a	44740	Lateglacial	14725.3	47.89	2.95999	Bestid1		ESL021a	101798	Lateglacial	14725.3	35.03	2.4199	Single data
ESL011b	18445	Lateglacial		ESL022	355406	Lateglacial		ESL011b	18445	Lateglacial	14596.6	40.49	3.15789	Bestid1		ESL022b	197958	Lateglacial	14596.6	26.28	4.29848	Single data
ESL012a	102226	Lateglacial		ESL023	467168	Lateglacial		ESL012a	102226	Lateglacial	14454.4	9.49	1.26118	Bestid1		ESL023a	415325	Lateglacial	14454.4	4.66	1.05052	Single data
ESL012b	93551	Lateglacial		ESL025	70986	Lateglacial		ESL012b	93551	Lateglacial	14181.6	10.65	1.05623	Bestid1		ESL025a	70986	Lateglacial	14181.6	10.31	1.41214	Single data
ESL013a	194314	Lateglacial		ESL026	60573	Lateglacial		ESL013a	194314	Lateglacial	14093.6	30.72	1.08182	Bestid1		ESL026a	60573	Lateglacial	14093.6	29.61	2.08276	Single data
ESL013b	82713	Lateglacial		ESL027	124369	Lateglacial		ESL013b	82713	Lateglacial	13777.1	21.48	1.22955	Bestid1		ESL027a	124369	Lateglacial	13777.1	20.86	1.69501	Single data
ESL014a	63623	Lateglacial		ESL028	103383	Lateglacial		ESL014a	63623	Lateglacial	13466.9	52.98	2.44423	Bestid1		ESL028a	77038	Lateglacial	13466.9	41.97	3.12031	Single data
ESL014b	27641	Lateglacial		ESL029	23761	Lateglacial		ESL014b	27641	Lateglacial	13262.4	35.99	0.196	Bestid1		ESL029a	23750	Lateglacial	13262.4	35.9	0.653333	Single data
ESL015a	51797	Lateglacial		ESL031	222528	Lateglacial		ESL015a	51797	Lateglacial	13029.2	61.98	3.68509	Bestid1		ESL031b	178636	Lateglacial	13029.2	51.05	3.49479	Single data
ESL015b	14071	Lateglacial		ESL032	56223	Lateglacial		ESL015b	14071	Lateglacial	12600.6	70.18	1.56056	Bestid1		ESL032b	40618	Lateglacial	12600.6	61.29	1.58315	Single data
ESL016a	56737	Lateglacial		ESL033	27240	Lateglacial		ESL016a	56737	Lateglacial	12409.5	71.89	0.676387	Bestid1		ESL033a	15046	Lateglacial	12409.5	57.94	0.467819	Single data
ESL016b	27062	Lateglacial		ESL034	73150	Lateglacial		ESL016b	27062	Lateglacial	12169.5	73.91	1.93198	Bestid1		ESL034a	50551	Lateglacial	12169.5	61.41	2.24764	Single data
ESL017a	97701	Lateglacial		ESL035	105255	Lateglacial		ESL017a	97701	Lateglacial	11931.9	79.22	2.45374	Bestid1		ESL035b	82715	Lateglacial	11931.9	60.74	2.56265	Single data
ESL017b	81929	Lateglacial		ESL036	79928	Holocene		ESL017b	81929	Lateglacial	11691.8	92.79	2.03375	Bestid1		ESL036b	51590	Holocene	11691.8	73.8	2.58347	Single data
ESL018a	88738	Lateglacial		ESL037	187091	Holocene		ESL018a	88738	Lateglacial	11404.8	65.31	2.76759	Bestid1		ESL037a	141617	Holocene	11404.8	53.72	2.61452	Single data
ESL018b	244433	Lateglacial		ESL038	102845	Holocene		ESL018b	244433	Lateglacial	11209.9	60.73	2.72748	Bestid1		ESL038a	79369	Holocene	11209.9	52.41	2.77319	Single data
ESL019a	26406	Lateglacial		ESL039	38901	Holocene		ESL019a	26406	Lateglacial	10820.2	51.75	0.98	Bestid1		ESL039a	22226	Holocene	10820.2	38.83	0.790654	Single data
ESL019b	93049	Lateglacial		ESL041	96874	Holocene		ESL019b	93049	Lateglacial	10285.7	49.97	2.8608	Bestid1		ESL041a	85365	Holocene	10285.7	41	3.03897	Single data
ESL021a	101798	Lateglacial		ESL042	30857	Holocene		ESL021a	101798	Lateglacial	9694.32	45.96	0.386015	Bestid1		ESL042b	17281	Holocene	9694.32	34.96	0.386015	Single data
ESL021b	61799	Lateglacial		ESL043	30483	Holocene		ESL021b	61799	Lateglacial	9279.93	42.96	0.386015	Bestid1		ESL043a	23355	Holocene	9279.93	40.77	0.917843	Single data
ESL022a	157448	Lateglacial		ESL044	15207	Holocene		ESL022a	157448	Lateglacial	9031.74	35	0	Bestid1		ESL044a	8674	Holocene	9031.74	30	0	Single data
ESL022b	197958	Lateglacial		ESL045	49920	Holocene		ESL022b	197958	Lateglacial	8783.54	47.46	1.6344	Bestid1		ESL045b	25180	Holocene	8783.54	42.58	1.04904	Single data
ESL023a	415325	Lateglacial		ESL046	25578	Holocene		ESL023a	415325	Lateglacial	8179.97	49.95	0.429324	Bestid1		ESL046a	13747	Holocene	8179.97	41.97	0.336035	Single data
ESL023b	51843	Lateglacial		ESL047	37787	Holocene		ESL023b	51843	Lateglacial	7905.36	30.84	0.722168	Bestid1		ESL047b	22155	Holocene	7905.36	25.86	0.738112	Single data
ESL024a	0	Lateglacial		ESL048	37043	Holocene		ESL024a	0	Lateglacial	7558.82	30.99	0.196	Bestid1		ESL048a	19375	Holocene	7558.82	26.95	0.429324	Single data
ESL024b	0	Lateglacial		ESL049	22575	Holocene		ESL024b	0	Lateglacial	7370.85	39	0	Bestid1		ESL049a	12418	Holocene	7370.85	24.98	0.275782	Single data
ESL025a	70986	Lateglacial		ESL051	20357	Holocene		ESL025a	70986	Lateglacial	7226.2	35	0	Bestid1		ESL051a	11983	Holocene	7226.2	31	0	Single data
ESL025b	0	Lateglacial		ESL052	31275	Holocene		ESL025b	0	Lateglacial	6919.88	48.92	0.534413	Bestid1		ESL052b	17525	Holocene	6919.88	32.96	0.386015	Single data
ESL026a	60573	Lateglacial		ESL053	26255	Holocene		ESL026a	60573	Lateglacial	6795.34	36.92	0.602666	Bestid1		ESL053b	17032	Holocene	6795.34	32.94	0.467819	Single data
ESL026b	0	Lateglacial		ESL054	11949	Holocene		ESL026b	0	Lateglacial	6701.74	26	0	Bestid1		ESL054a	6339	Holocene	6701.74	25	0	Single data
ESL027a	124369	Lateglacial		ESL055	30959	Holocene		ESL027a	124369	Lateglacial	6608.14	33.95	0.429324	Bestid1		ESL055a	18294	Holocene	6608.14	31.91	0.628819	Single data
ESL027b	0	Lateglacial		ESL056	23946	Holocene		ESL027b	0	Lateglacial	6530.79	40.98	0.275782	Bestid1		ESL056a	13161	Holocene	6530.79	32.99	0.196	Single data
ESL028a	77038	Lateglacial		ESL057	55415	Holocene		ESL028a	77038	Lateglacial	6222.69	55.29	1.65505	Bestid1		ESL057b	44586	Holocene	6222.69	52.39	2.29547	Single data
ESL028b	26345	Lateglacial		ESL058	110645	Holocene		ESL028b	26345	Lateglacial	5473.25	54.2	2.75782	Bestid1		ESL058a	71037	Holocene	5473.25	43.58	1.83061	Single data
ESL029a	23750	Lateglacial		ESL059	63762	Holocene		ESL029a	23750	Lateglacial	5236.48	48.31	1.64092	Bestid1		ESL059b	43172	Holocene	5236.48	38.24	1.62726	Single data
ESL029b	11	Lateglacial		ESL061	44639	Holocene		ESL029b	11	Lateglacial	4999.71	38.72	1.18455	Bestid1		ESL061a	23888	Holocene	4999.71	28.92	0.534413	Single data
ESL031a	43892	Lateglacial		ESL062	36837	Holocene		ESL031a	43892	Lateglacial	4804.04	49.91	0.563742	Bestid1		ESL062a	25592	Holocene	4804.04	35.96	0.386015	Single data
ESL031b	178636	Lateglacial		ESL063	39318	Holocene		ESL031b	178636	Lateglacial	4684.67	45.63	1.23507	Bestid1		ESL063b	26502	Holocene	4684.67	34.62	1.17468	Single data
ESL032a	15605	Lateglacial		ESL064	86855	Holocene		ESL032a	15605	Lateglacial	4487.04	45.01	1.79453	Bestid1		ESL064b	74800	Holocene	4487.04	37.45	2.58909	Single data
ESL032b	40618	Lateglacial		ESL065	22216	Holocene		ESL032b	40618	Lateglacial	4330.5	30	0	Bestid1		ESL065a	22216	Holocene	4330.5	29.94	0.467819	Single data
ESL033a	15046	Lateglacial		ESL066	44661	Holocene		ESL033a	15046	Lateglacial	4054.59	56.68	1.07462	Bestid1		ESL066a	27401	Holocene	4054.59	46.85	0.703386	Single data
ESL033b	12194	Lateglacial		ESL067	70510	Holocene		ESL033b	12194	Lateglacial	3856.96	56.5	1.35048	Bestid1		ESL067a	39483	Holocene	3856.96	42.43	1.4	Single data
ESL034a	50551	Lateglacial		ESL068	52900	Holocene		ESL034a	50551	Lateglacial	3502.79	75.34	1.60566	Bestid1		ESL068a	40373	Holocene	3502.79	64.96	1.82509	Single data
ESL034b	22599	Lateglacial		ESL069	36424	Holocene		ESL034b	22599	Lateglacial	3076.21	54.86	0.738112	Bestid1		ESL069a	20484	Holocene	3076.21	45.85	0.806206	Single data
ESL035a	22540	Lateglacial		ESL071	42358	Holocene		ESL035a	22540	Lateglacial	2462.82	64.48	1.37835	Bestid1		ESL071a	26921	Holocene	2462.82	54.4	1.52586	Single data
ESL035b	82715	Lateglacial		ESL072	45529	Holocene		ESL035b	82715	Lateglacial	2319.19	59.55	1.25748	Bestid1		ESL072a	23269	Holocene	2319.19	55.47	1.22877	Single data
ESL036a	28338	Holocene		ESL073	21583	Holocene		ESL036a	28338	Holocene	1852.03	50.98	0.275782	Bestid1		ESL073b	12152	Holocene	1852.03	33.98	0.275782	Single data
ESL036b	51590	Holocene		ESL074	54268	Holocene		ESL036b	51590	Holocene	1634.11	63.34	1.60566	Bestid1		ESL074b	49585	Holocene	1634.11	61.33	3.02688	Single data
ESL037a	141617	Holocene		ESL075	71053	Holocene		ESL037a	141617	Holocene	1087.78	78.57	3.20376	Bestid1		ESL075b	56836	Holocene	1087.78	71.39	3.58815	Single data
ESL037b	45474	Holocene		ESL076	67990	Holocene		ESL037b	45474	Holocene	868.322	76.8	2.08472	Bestid1		ESL076b	49929	Holocene	868.322	66.9	1.79464	Single data
ESL038a	79369	Holocene		ESL077	50262	Holocene		ESL038a	79369	Holocene	731.739	72.13	1.88234	Bestid1		ESL077b	26523	Holocene	731.739	56.17	1.8066	Single data
ESL038b	23476	Holocene		ESL078	46563	Holocene		ESL038b	23476	Holocene	458.572	79.4	1.44756	Bestid1		ESL078a	28381	Holocene	458.572	68.33	1.55246	Single data
ESL039a	22226	Holocene		ESL079	23467	Holocene		ESL039a	22226	Holocene	131.692	65.95	0.429324	Bestid1		ESL079a	14021	Holocene	131.692	58.97	0.336035	Single data
ESL039b	16675	Holocene						ESL039b	16675	Holocene
ESL041a	85365	Holocene						ESL041a	85365	Holocene
ESL041b	11509	Holocene						ESL041b	11509	Holocene
ESL042a	13576	Holocene						ESL042a	13576	Holocene
ESL042b	17281	Holocene						ESL042b	17281	Holocene
ESL043a	23355	Holocene						ESL043a	23355	Holocene
ESL043b	7128	Holocene						ESL043b	7128	Holocene
ESL044a	8674	Holocene						ESL044a	8674	Holocene
ESL044b	6533	Holocene						ESL044b	6533	Holocene
ESL045a	24740	Holocene						ESL045a	24740	Holocene
ESL045b	25180	Holocene						ESL045b	25180	Holocene
ESL046a	13747	Holocene						ESL046a	13747	Holocene
ESL046b	11831	Holocene						ESL046b	11831	Holocene
ESL047a	15632	Holocene						ESL047a	15632	Holocene
ESL047b	22155	Holocene						ESL047b	22155	Holocene
ESL048a	19375	Holocene						ESL048a	19375	Holocene
ESL048b	17668	Holocene						ESL048b	17668	Holocene
ESL049a	12418	Holocene						ESL049a	12418	Holocene
ESL049b	10157	Holocene						ESL049b	10157	Holocene
ESL051a	11983	Holocene						ESL051a	11983	Holocene
ESL051b	8374	Holocene						ESL051b	8374	Holocene
ESL052a	13750	Holocene						ESL052a	13750	Holocene
ESL052b	17525	Holocene						ESL052b	17525	Holocene
ESL053a	9223	Holocene						ESL053a	9223	Holocene
ESL053b	17032	Holocene						ESL053b	17032	Holocene
ESL054a	6339	Holocene						ESL054a	6339	Holocene
ESL054b	5610	Holocene						ESL054b	5610	Holocene
ESL055a	18294	Holocene						ESL055a	18294	Holocene
ESL055b	12665	Holocene						ESL055b	12665	Holocene
ESL056a	13161	Holocene						ESL056a	13161	Holocene
ESL056b	10785	Holocene						ESL056b	10785	Holocene
ESL057a	10829	Holocene						ESL057a	10829	Holocene
ESL057b	44586	Holocene						ESL057b	44586	Holocene
ESL058a	71037	Holocene						ESL058a	71037	Holocene
ESL058b	39608	Holocene						ESL058b	39608	Holocene
ESL059a	20590	Holocene						ESL059a	20590	Holocene
ESL059b	43172	Holocene						ESL059b	43172	Holocene
ESL061a	23888	Holocene						ESL061a	23888	Holocene
ESL061b	20751	Holocene						ESL061b	20751	Holocene
ESL062a	25592	Holocene						ESL062a	25592	Holocene
ESL062b	11245	Holocene						ESL062b	11245	Holocene
ESL063a	12816	Holocene						ESL063a	12816	Holocene
ESL063b	26502	Holocene						ESL063b	26502	Holocene
ESL064a	12055	Holocene						ESL064a	12055	Holocene
ESL064b	74800	Holocene						ESL064b	74800	Holocene
ESL065a	22216	Holocene						ESL065a	22216	Holocene
ESL065b	0	Holocene						ESL065b	0	Holocene
ESL066a	27401	Holocene						ESL066a	27401	Holocene
ESL066b	17260	Holocene						ESL066b	17260	Holocene
ESL067a	39483	Holocene						ESL067a	39483	Holocene
ESL067b	31027	Holocene						ESL067b	31027	Holocene
ESL068a	40373	Holocene						ESL068a	40373	Holocene
ESL068b	12527	Holocene						ESL068b	12527	Holocene
ESL069a	20484	Holocene						ESL069a	20484	Holocene
ESL069b	15940	Holocene						ESL069b	15940	Holocene
ESL071a	26921	Holocene						ESL071a	26921	Holocene
ESL071b	15437	Holocene						ESL071b	15437	Holocene
ESL072a	23269	Holocene						ESL072a	23269	Holocene
ESL072b	22260	Holocene						ESL072b	22260	Holocene
ESL073a	9431	Holocene						ESL073a	9431	Holocene
ESL073b	12152	Holocene						ESL073b	12152	Holocene
ESL074a	4683	Holocene						ESL074a	4683	Holocene
ESL074b	49585	Holocene						ESL074b	49585	Holocene
ESL075a	14217	Holocene						ESL075a	14217	Holocene
ESL075b	56836	Holocene						ESL075b	56836	Holocene
ESL076a	18061	Holocene						ESL076a	18061	Holocene
ESL076b	49929	Holocene						ESL076b	49929	Holocene
ESL077a	23739	Holocene						ESL077a	23739	Holocene
ESL077b	26523	Holocene						ESL077b	26523	Holocene
ESL078a	28381	Holocene						ESL078a	28381	Holocene
ESL078b	18182	Holocene						ESL078b	18182	Holocene
ESL079a	14021	Holocene						ESL079a	14021	Holocene
ESL079b	9446	Holocene						ESL079b	9446	Holocene

## Sheet: Supplementary-Fig.3
No.	Taxa turnover	Time interval	Type
1	0.420513	14-10 ka vs. 18-14 ka	Turnover
2	0.287179	14-10 ka vs. 18-14 ka	Taxa gained
3	0.133333	14-10 ka vs. 18-14 ka	Taxa lost
4	0.374332	10-3.6 ka vs. 14-10 ka	Turnover
5	0.0962567	10-3.6 ka vs. 14-10 ka	Taxa gained
6	0.278075	10-3.6 ka vs. 14-10 ka	Taxa lost
7	0.339286	3.6-0 ka vs. 10-3.6 ka	Turnover
8	0.196429	3.6-0 ka vs. 10-3.6 ka	Taxa gained
9	0.142857	3.6-0 ka vs. 10-3.6 ka	Taxa lost

## Sheet: Supplementary-Fig.5
Elevation	2300CE	2250CE	2200CE	2150CE	2100CE	2050CE
5400	0	0	0	0	0	0
5300	0	0	0	0	0	0
5200	0	0	0	0	0	0
5100	0	0	0	0	0	0
5000	0	0	0	0	0	0
4900	0	0	0	0	0	0
4800	0	0	0	0	0	0
4700	0	0	0	0	0	0
4600	0	0	0	0	0	189
4500	0	0	0	0	31	1605
4400	64	155	324	528	739	4683
Area/km2	0.5184	1.2555	2.6244	4.2768	6.237	52.4637

## Sheet: Supplementary-Fig.7
Elevation / m a.s.l. \ Age /cal yr BP	18	17.5	17	16.5	16	15.5	15	14.5	14	13.5	13	12.5	12	11.5	11	10.5	10	9.5	9	8.5	8	7.5	7	6.5	6	5.5	5	4.5	4	3.5	3	2.5	2	1.5	1	0.5	0
5200	1	1	1	0	0	0	0	0	0	0	0	0	0	0	0	0	0	0	0	0	0	0	0	0	0	0	0	0	0	0	0	0	0	0	0	0	0
5100	15	10	9	4	6	2	2	0	0	0	3	7	0	0	0	0	0	0	0	0	0	0	0	0	0	0	0	0	0	0	0	0	0	0	0	0	0
5000	230	198	151	228	376	734	1495	831	283	122	567	1134	292	0	0	0	0	0	0	0	0	0	0	0	0	0	0	0	0	0	0	0	0	0	0	0	0
4900	412	378	323	457	749	1318	2717	4333	2268	1298	3372	4401	2368	165	0	0	0	0	0	0	0	0	0	0	0	0	0	0	0	0	0	0	0	0	8	203	0
4800	433	390	311	450	721	1076	1947	3944	4580	4469	4350	3944	4541	1532	230	0	0	0	0	0	0	0	0	0	0	0	0	0	8	163	190	135	206	227	579	1676	145
4700	963	1098	1014	571	764	1070	1218	2436	3439	3877	3042	2436	3410	4640	1904	466	80	2	58	90	29	14	0	65	127	210	335	303	579	1517	1621	1351	1707	1853	3417	4715	1385
4600	324	0	0	725	1158	1463	1024	1570	2130	2401	1828	1570	2131	3726	4687	3108	1055	549	952	1119	731	626	345	982	1308	1741	2698	2486	3417	4643	4689	4523	4722	4704	4329	3623	4561
4500	0	0	0	0	0	0	770	985	1283	1551	1157	985	1266	2268	3534	4444	4270	3325	4143	4313	3823	3572	2725	4204	4486	4720	4453	4504	4329	3726	3669	3835	3601	3554	3032	2218	3815
4400	0	0	0	0	0	0	0	1177	1013	974	1508	1177	1019	1481	2185	3137	4034	4379	4093	4006	4222	4313	4452	4062	3869	3588	3345	3385	3032	2278	2231	2361	2221	2175	1816	1417	2333
4300	0	0	0	0	0	0	0	0	831	1135	0	0	800	965	1360	1895	2544	3050	2632	2495	2836	2918	3339	2599	2384	2213	2043	2120	1816	1479	1439	1531	1403	1378	1152	980	1517
4200	0	0	0	0	0	0	0	0	0	0	0	0	0	1050	996	1171	1579	1834	1617	1581	1690	1789	2029	1607	1547	1395	1216	1234	1152	968	976	968	987	991	1494	995	966
4100	0	0	0	0	0	0	0	0	0	0	0	0	0	0	931	1393	1033	1167	1059	1015	1122	1143	1211	1053	974	986	1072	1030	1494	1053	1012	1123	980	945	0	0	1105
4000	0	0	0	0	0	0	0	0	0	0	0	0	0	0	0	213	1232	1521	1273	1208	1374	1452	1077	1255	1132	974	665	765	0	0	0	0	0	0	0	0	0
3900	0	0	0	0	0	0	0	0	0	0	0	0	0	0	0	0	0	0	0	0	0	0	649	0	0	0	0	0	0	0	0	0	0	0	0	0	0
Area/km2	19.2618	16.8075	14.6529	19.7235	30.5694	45.8703	74.3013	123.736	128.199	128.199	128.199	126.797	128.199	128.199	128.199	128.199	128.199	128.199	128.199	128.199	128.199	128.199	128.199	128.199	128.199	128.199	128.199	128.199	128.199	128.199	128.199	128.199	128.199	128.199	128.199	128.199	128.199
